# Supplementary material for: Transcriptional profiling of reproductive development, lipid storage and molting throughout the last juvenile stage of the marine copepod Calanus finmarchicus
Source: Front Zool. 2014 Dec 16;11:91. doi: 10.1186/s12983-014-0091-8 (PMC4285635; doi:10.1186/s12983-014-0091-8)
Supplement: Additional file 1: Table S1. — Tab-delimited file containing normalized counts (FPKM) and RSEM statistical analysis of Trinity components differentially expressed between days 3 and 10. Column 1: Comp Name, the name of the differentially expressed Trinity component. Column 2: logFC, the log2-transformed fold change in expression; positive numbers indicate higher expression on day 10 of the time series relative to day 3. Column 3: logCPM, log2-transformed counts per million. Column 4: p-value, indicating significance of difference in expression between days 3 and 10. Column 5: FDR, false discovery rate. Columns 6-9: normalized expression values for biological replicates collected on day 3 (EC1.genes-EC4.genes). Columns 10-13: normalized expression values for biological replicates collected on day 10 (LC1.genes-LC4.genes). Column 14: # annotated seqs: the number of transcripts (“seqs”) corresponding to a given line (component) that are annotated in Additional file 2: Table S2. Columns 15-22: the blast2GO-based annotation based on the first corresponding sequence present in Additional file 2: Table S2 (if any). [file 12983_2014_91_MOESM1_ESM.txt]

Comp Name	logFC	logCPM	PValue	FDR	EC1.genes.results	EC2.genes.results	EC3.genes.results	EC4.genes.results	LC1.genes.results	LC2.genes.results	LC3.genes.results	LC4.genes.results	# annotated seqs	Seq. Name	Seq. Description	Seq. Length	#Hits	min. eValue	mean Similarity	#GOs	GOs
comp257702_c2	10.56599474	10.52560486	5.44E-102	1.97E-97	2.38	2.34	3.56	2.91	3032.49	3233.29	6375.81	3460.13	11	comp257702_c2_seq2	cuticle protein 7	712	20	7.79E-17	64.05%	1	F:structural constituent of cuticle
comp265008_c0	12.96726782	7.372625617	7.52E-102	1.97E-97	0.12	0	0.04	0.04	412.85	246.01	535.25	437.93	0	no annotation
comp264841_c0	11.4377901	7.800836504	7.98E-102	1.97E-97	0.1	0.11	0.13	0.14	475.16	219.6	369.3	319.71	1	comp264841_c0_seq1	muscle myosin heavy chain	1280	20	3.01E-112	74.95%	3	F:oxidoreductase activity; C:myosin complex; F:nucleotide binding
comp257293_c1	11.89909931	11.27165716	5.66E-100	1.05E-95	1.58	1.43	3.64	2.73	9887.11	4446.46	12067.97	8805.5	0	no annotation
comp270323_c1	10.77146073	8.383629191	7.08E-99	1.05E-94	0.24	0.09	0.29	0.19	461.02	246.55	388.13	327.81	2	comp270323_c1_seq1	muscle myosin heavy chain	1651	20	1.53E-139	73.85%	39	"P:striated muscle contraction; P:dorsal closure	amnioserosa morphology change; P:establishment of neuroblast polarity; F:nucleotide binding; C:unconventional myosin complex; P:adult somatic muscle development; P:regulation of tube length
comp260907_c0	11.91549156	7.44152016	3.40E-97	4.07E-93	0.15	0.13	0.08	0.04	452.3	233.58	560.9	387.17	0	no annotation
comp259303_c0	12.57845939	7.480838114	3.85E-97	4.07E-93	0	0.15	0.04	0.09	548.88	265.7	646.9	424.18	0	no annotation
comp262332_c0	10.60473952	8.703344923	1.31E-95	1.21E-91	0.53	1.06	0.66	1.09	1096.09	960.46	1996.35	1036.79	0	no annotation
comp266575_c1	9.961901258	6.971025334	3.63E-95	2.98E-91	0.09	0.12	0.19	0.07	129.36	118.49	109.09	116.59	1	comp266575_c1_seq1	myosin heavy muscle-like isoform 1	2107	20	0	67.10%	1	F:binding
comp254336_c0	13.20702736	6.952196221	2.14E-92	1.58E-88	0.04	0.03	0.04	0	325.62	136.6	370.11	263.75	0	no annotation
comp248748_c0	9.579970075	8.057113408	3.81E-91	2.56E-87	0.91	0.59	0.92	0.68	419.43	536.05	818.45	486.16	4	comp248748_c0_seq1	c-type lectin 27kd	933	20	1.32E-90	69.55%	1	F:carbohydrate binding
comp258878_c0	12.62474596	7.30503156	5.09E-91	3.13E-87	0.02	0.02	0.07	0.02	237.24	98.16	297.04	204.04	0	no annotation
comp256181_c2	11.16497381	7.606889943	1.09E-90	6.17E-87	0.21	0.27	0.32	0.29	692.75	310.18	907.28	609.54	0	no annotation
comp257702_c1	10.83780652	7.692924796	2.24E-90	1.18E-86	0.63	0.78	1.34	1	1444.68	1139.23	2730.29	1313.64	0	no annotation
comp245556_c0	9.427444126	7.397193429	6.37E-89	3.14E-85	0.41	0.38	0.59	0.26	191.74	288.51	315.68	285.3	1	comp245556_c0_seq1	hypothetical protein	1243	2	1.36E-54	55.50%	0	-
comp271231_c0	11.80587203	6.282212481	1.14E-88	5.26E-85	0.02	0	0.08	0.03	151.91	122.46	71.24	126.42	2	comp271231_c0_seq1	hypothetical protein DAPPUDRAFT_301651	1310	1	1.00E-07	61.00%	1	F:structural constituent of cuticle
comp266966_c0	9.255593375	7.396601746	2.73E-88	1.19E-84	0.34	0.48	0.46	0.46	189.41	220.41	349.51	266.72	2	comp266966_c0_seq1	torso-like protein	1321	20	2.42E-100	53.05%	0	-
comp256661_c1	12.07202866	8.637224717	1.32E-87	5.43E-84	0.3	0.35	0.26	0.34	547.54	834.64	1470.43	2186.15	7	comp256661_c1_seq1	cuticle protein 19	680	20	2.07E-13	61.90%	1	F:structural constituent of cuticle
comp272218_c0	11.36460094	8.423167902	1.07E-86	4.15E-83	0.04	0.17	0.08	0.07	123.44	173.13	357.64	291.51	0	no annotation
comp252588_c0	11.51017402	10.98629781	1.80E-86	6.66E-83	2.31	3	4.49	3.44	10315.33	4326.82	17490.47	6061.41	2	comp252588_c0_seq2	cuticle protein 7	633	20	1.75E-19	65.90%	1	F:structural constituent of cuticle
comp275314_c1	11.23217569	9.887868308	1.91E-86	6.73E-83	0.34	0.07	0.31	0.11	661.62	384.47	587.67	394.24	2	comp275314_c1_seq1	myosin heavy chain	1710	20	2.81E-137	63.90%	6	F:ATP binding; C:myosin filament; F:nucleotide binding; C:myosin complex; F:motor activity; F:actin binding
comp255229_c0	10.35573863	6.01754237	2.11E-86	7.09E-83	0.1	0.13	0.26	0.11	229.86	158.66	250.26	160.14	2	comp255229_c0_seq1	myosin heavy chain type 2	708	20	1.48E-64	72.95%	3	F:oxidoreductase activity; C:myosin complex; F:nucleotide binding
comp245567_c0	11.08472439	6.917684619	3.90E-86	1.25E-82	0.45	0.13	0.16	0.34	548.26	444.6	928.55	389.87	0	no annotation
comp265970_c0	12.85663225	5.209086916	7.30E-86	2.25E-82	0	0	0.05	0	113.57	87.01	86	113.54	0	no annotation
comp267310_c0	9.942566718	7.161260179	1.02E-85	3.02E-82	0.14	0.26	0.19	0.16	133.69	155.7	284.97	150.74	0	no annotation
comp253020_c0	11.26325554	6.851724065	4.86E-85	1.38E-81	0.06	0.25	0.24	0.06	571.47	238.1	518.89	307.07	0	no annotation
comp256496_c0	10.81166077	5.750987419	5.38E-85	1.47E-81	0	0.08	0.14	0.1	196.61	117.46	157.54	129.42	1	comp256496_c0_seq1	muscle myosin heavy chain	712	20	1.43E-44	79.35%	4	C:myosin filament; F:actin binding; F:ATP binding; F:motor activity
comp260626_c1	8.550884981	7.279295633	1.03E-84	2.72E-81	0.64	0.69	0.92	0.75	325.5	242.19	332.06	236.11	3	comp260626_c1_seq1	myosin heavy chain	904	20	6.21E-106	72.75%	3	F:oxidoreductase activity; C:myosin complex; F:nucleotide binding
comp260130_c1	10.22198641	5.485729852	1.34E-84	3.41E-81	0.07	0.09	0.07	0.08	112.07	80.17	104.38	84.87	1	comp260130_c1_seq1	myosin heavy chain	934	20	1.63E-119	73.40%	2	C:myosin complex; F:nucleotide binding
comp262063_c0	11.02465053	7.073505349	1.62E-84	4.00E-81	0.2	0.2	0.1	0	298.6	166.78	416.48	230.19	0	no annotation
comp264269_c1	12.05595706	8.02355859	2.36E-84	5.63E-81	0.04	0.06	0.19	0.29	672.07	239.22	856.43	618.75	0	no annotation
comp259963_c1	9.187129569	6.368229698	9.38E-84	2.17E-80	0.38	0.12	0.43	0.31	193.82	175.06	180.33	164.85	2	comp259963_c1_seq1	muscle myosin heavy chain	846	20	1.44E-82	77.15%	2	C:myosin complex; F:nucleotide binding
comp259346_c0	13.41415115	5.741653766	1.77E-83	3.96E-80	0.04	0	0	0	134.67	71.02	176.89	123.56	0	no annotation
comp256010_c1	10.40937189	6.754338278	2.73E-83	5.94E-80	0.07	0.42	0.36	0.54	446.8	340.74	710.81	355.51	6	comp256010_c1_seq1	isoform a	464	20	2.22E-19	83.10%	1	F:carbohydrate binding
comp275494_c0	9.547870717	5.893618372	6.12E-83	1.29E-79	0.04	0.03	0.02	0.04	30.69	26.72	19.68	20.81	3	comp275494_c0_seq1	low quality protein: hemicentin-1	3517	20	3.19E-28	42.50%	7	F:calcium ion binding; P:visual perception; P:response to stimulus; C:basement membrane; C:cell junction; C:cell cortex; C:extracellular matrix
comp260130_c0	11.80854053	5.034632906	1.27E-81	2.61E-78	0	0.04	0.05	0	124.88	86.94	106.6	88.28	1	comp260130_c0_seq1	myosin heavy chain type 2	641	20	6.11E-76	75.70%	2	C:myosin complex; F:nucleotide binding
comp262696_c1	9.899826147	6.257697204	5.02E-81	1.00E-77	0.17	0.4	0.13	0.14	129.94	213.17	268.47	188.53	1	comp262696_c1_seq2	cuticular protein analogous to peritrophins 1-f precursor	1400	20	2.51E-14	64.75%	3	F:chitin binding; P:chitin metabolic process; C:extracellular region
comp251955_c0	10.97021747	5.592461145	1.90E-80	3.70E-77	0	0.06	0.07	0.07	84.42	68.21	142.95	108.09	0	no annotation
comp275314_c0	12.76084642	5.156520362	4.15E-80	7.87E-77	0.08	0	0	0	257.17	147.91	204.59	144.3	0	no annotation
comp267869_c0	12.62874663	4.903917497	4.54E-79	8.38E-76	0.05	0	0	0	74.13	119.1	85.29	122.69	0	no annotation
comp257943_c0	14.98516312	4.829007673	1.00E-78	1.81E-75	0	0	0	0	68.99	95.64	132.46	107.28	0	no annotation
comp260740_c0	10.35684014	5.667261446	1.71E-78	3.00E-75	0.06	0.05	0.18	0	62.16	85.25	120.61	96.93	0	no annotation
comp266722_c0	11.66480108	6.433490797	2.52E-78	4.34E-75	0.14	0.05	0	0	69.77	202.46	166.7	191.57	7	comp266722_c0_seq1	hypothetical protein EAG_06681	1113	20	4.45E-30	69.45%	3	F:chitin binding; P:chitin metabolic process; C:extracellular region
comp259333_c1	11.8555102	7.127933041	4.07E-78	6.84E-75	0.36	0.23	0.19	0.1	376.65	515.82	850.05	1424.13	2	comp259333_c1_seq1	cuticle protein 7	353	13	3.22E-08	62.69%	1	F:structural constituent of cuticle
comp274765_c0	10.58056951	6.527029993	5.74E-78	9.43E-75	0.08	0.04	0.11	0.02	48.26	107.06	132.66	72.46	0	no annotation
comp254290_c0	9.136600198	5.516361728	1.24E-77	2.00E-74	0.4	0.1	0.17	0.13	123.13	111.1	111.67	111.11	1	comp254290_c0_seq1	muscle myosin heavy chain	796	20	1.14E-74	71.75%	2	C:myosin complex; F:nucleotide binding
comp256252_c0	11.16126689	5.215680637	5.38E-77	8.45E-74	0	0.04	0.09	0.05	79.65	79.68	152.93	88.83	0	no annotation
comp259701_c0	10.84723114	5.18340701	6.06E-77	9.33E-74	0.03	0.03	0.07	0.04	48.34	65.98	91.3	96.7	0	no annotation
comp267552_c0	8.740121424	7.202478686	1.17E-76	1.77E-73	0.51	0.17	0.36	0.33	205.77	123.85	148.18	125.61	3	comp267552_c0_seq1	muscle myosin heavy chain	1817	20	2.33E-131	77.90%	39	"P:striated muscle contraction; P:dorsal closure	amnioserosa morphology change; P:establishment of neuroblast polarity; C:unconventional myosin complex; P:adult somatic muscle development; P:regulation of tube length
comp240010_c0	10.75875668	6.01613348	1.27E-76	1.88E-73	0.35	0.3	0.37	0	560.81	288.97	713.85	329.65	0	no annotation
comp260668_c1	12.65712269	5.868368616	1.86E-76	2.70E-73	0.11	0	0	0	243.09	90.03	288.41	191.23	0	no annotation
comp260173_c0	9.221302877	5.295079075	2.92E-76	4.14E-73	0.03	0.15	0.15	0.13	81.11	66.36	58.63	82.46	0	no annotation
comp263371_c0	9.837971651	4.939903484	6.70E-76	9.35E-73	0.05	0.09	0.06	0.24	118.39	90.77	87.76	107.62	0	no annotation
comp248389_c0	11.01562405	6.072249815	3.49E-75	4.77E-72	0	0.25	0.3	0.63	602.81	273.03	850.74	665.76	0	no annotation
comp259333_c0	11.3848305	7.018282156	3.74E-75	5.02E-72	0.39	0.34	0.41	0.11	338.31	579.06	877	1409.54	0	no annotation
comp261185_c0	7.885814379	6.353020264	7.71E-75	1.02E-71	0.36	0.57	0.61	0.59	110.58	114.69	151.61	116.66	2	comp261185_c0_seq1	alpha-tocopherol transfer	1656	20	9.38E-86	63.10%	1	P:lateral inhibition
comp260668_c0	11.68168994	5.396833061	1.11E-74	1.43E-71	0	0.15	0.09	0	239.66	111.25	325.86	240	0	no annotation
comp252114_c0	10.59827904	5.916796082	1.49E-74	1.90E-71	0.09	0.16	0.57	0.1	251.1	437.4	490.29	206.71	0	no annotation
comp264562_c1	10.23028385	4.952874251	1.93E-74	2.41E-71	0.04	0.04	0.13	0.05	100.92	86.48	55.19	77.38	0	no annotation
comp271945_c0	7.78433997	7.081834059	2.55E-73	3.13E-70	0.49	0.64	0.78	0.55	125.3	115.8	183.19	110.1	5	comp271945_c0_seq1	chorion peroxidase	1512	20	3.02E-125	64.95%	4	P:oxidation-reduction process; F:heme binding; P:response to oxidative stress; F:peroxidase activity
comp255412_c0	8.429618849	5.47274407	4.94E-73	5.99E-70	0.25	0.28	0.19	0.4	125.63	86.75	101.38	86.48	2	comp255412_c0_seq1	myosin heavy chain	880	20	1.79E-107	77.65%	5	F:oxidoreductase activity; C:myosin filament; F:actin binding; F:ATP binding; F:motor activity
comp255187_c0	10.29744131	4.943107566	1.07E-72	1.28E-69	0.05	0.09	0.05	0.11	91.6	74.04	142.58	75.25	1	comp255187_c0_seq1	GL14840	711	1	1.21E-07	45.00%	0	-
comp257336_c0	11.54259205	4.762386638	1.30E-72	1.52E-69	0.06	0.05	0	0	116.1	124.2	59.66	103.48	0	no annotation
comp249482_c0	10.06920635	5.668821082	1.79E-72	2.06E-69	0.1	0.04	0.32	0.17	141.68	109.24	260.01	139.87	0	no annotation
comp260772_c0	10.61835996	5.092906945	2.88E-72	3.28E-69	0.08	0.13	0	0.17	219.78	110.51	205.98	120.38	1	comp260772_c0_seq1	paladin-like	413	20	1.71E-14	59.75%	0	-
comp259892_c0	11.65223594	5.260492146	3.02E-72	3.38E-69	0	0.06	0	0.16	77.28	213.82	195.53	191.29	4	comp259892_c0_seq1	cuticular protein analogous to peritrophins 1-f precursor	678	20	1.68E-11	73.30%	3	C:extracellular region; F:chitin binding; P:chitin metabolic process
comp259414_c0	9.442961586	7.955463891	9.43E-72	1.04E-68	0.39	0.36	1.14	0.84	261.53	343.25	595.13	540.66	0	no annotation
comp260834_c0	10.59310224	5.998526509	1.36E-71	1.48E-68	0.26	0.04	0.16	0.12	89.36	273.1	181.44	285.22	6	comp260834_c0_seq1	cg14607 cg14607-pa	424	20	4.60E-14	73.90%	3	C:extracellular region; F:chitin binding; P:chitin metabolic process
comp254104_c0	8.607237358	5.439898009	1.95E-71	2.08E-68	0.3	0.65	0.39	0.67	247.77	159.72	246.32	162.67	1	comp254104_c0_seq1	myosin heavy chain type ii	422	20	5.04E-44	76.20%	2	C:myosin complex; F:nucleotide binding
comp264209_c1	10.92971908	4.6037904	4.55E-71	4.81E-68	0	0.09	0.05	0	61.22	61.98	75.52	110.75	1	comp264209_c1_seq1	GH15299	626	1	8.83E-07	64.00%	1	F:structural constituent of cuticle
comp267004_c0	10.0621069	4.82947925	5.36E-71	5.58E-68	0.05	0.02	0.03	0.06	66.51	37.48	36.82	37.75	0	no annotation
comp267763_c0	8.599011146	7.499417741	5.98E-71	6.14E-68	0.68	0.31	0.54	0.65	163.62	136.47	321.76	177.99	1	comp267763_c0_seq1	hypothetical protein	1801	2	2.74E-12	46.00%	0	-
comp258096_c0	9.437523763	6.059971459	7.51E-71	7.61E-68	0.37	0.16	0.64	0.27	337.01	132.23	307.83	245.56	5	comp258096_c0_seq1	tropomyosin	893	20	1.95E-107	79.70%	0	-
comp258190_c0	10.23262176	7.318592791	5.05E-70	5.04E-67	0.37	0.26	0.35	0.29	336.25	228.57	724.92	183.66	1	comp258190_c0_seq1	conserved hypothetical protein	864	1	8.25E-09	69.00%	0	-
comp264253_c0	9.941819201	5.646893487	6.31E-70	6.22E-67	0.34	0.05	0.14	0.19	242.52	108.64	234.71	123.51	0	no annotation
comp252733_c0	8.37115351	8.203227586	6.84E-70	6.65E-67	1.74	1.74	2.77	3.76	684.37	644.86	1217.5	595.94	0	no annotation
comp259844_c0	7.960374799	8.519372343	3.46E-69	3.32E-66	5.54	5.55	6.77	7.28	822.24	1123.36	1993.68	1877	0	no annotation
comp262395_c0	9.685680141	4.784894397	3.90E-69	3.70E-66	0.06	0	0.12	0.06	54.28	53.57	30.1	53.86	1	comp262395_c0_seq6	conserved hypothetical protein	368	1	1.83E-07	56.00%	0	-
comp265977_c0	13.0481496	5.243163215	5.52E-69	5.17E-66	0	0.02	0	0	16.82	44.1	62.64	58.82	0	no annotation
comp265736_c0	12.55625766	7.283790143	6.08E-69	5.62E-66	0.07	0	0.08	0.03	54.48	296.09	260.85	338.44	4	comp265736_c0_seq1	spt transcription factor family member	1314	4	3.05E-23	45.75%	2	P:peptide cross-linking; C:cytoplasm
comp266677_c0	7.612627427	7.886326599	8.05E-69	7.34E-66	0.63	1.19	0.98	0.92	170.78	151.99	263.29	137.05	1	comp266677_c0_seq1	facilitated trehalose transporter tret1-like	2596	20	6.13E-56	52.85%	8	F:transmembrane transporter activity; P:carbohydrate transport; F:substrate-specific transmembrane transporter activity; C:integral to membrane; C:membrane; P:transmembrane transport; P:transport; F:transporter activity
comp258211_c0	11.87855808	5.094924041	1.60E-68	1.44E-65	0	0	0.06	0.06	139.65	52.86	165	99.58	6	comp258211_c0_seq1	isoform a	1063	20	1.54E-36	54.20%	1	F:carbohydrate binding
comp245729_c0	11.98733294	4.333013137	2.49E-68	2.22E-65	0	0	0.08	0	105.28	118.13	59.7	109.43	0	no annotation
comp274161_c0	10.95690754	4.201631826	3.05E-68	2.68E-65	0	0.01	0	0.02	25.01	15.07	18.03	18.19	0	no annotation
comp273246_c0	9.023674322	5.402482347	9.27E-68	8.06E-65	0.15	0.08	0.32	0.1	58.11	120.38	81.76	66.58	4	comp273246_c0_seq6	cuticle protein precursor	1403	20	7.72E-16	60.25%	1	F:structural constituent of cuticle
comp256120_c0	14.12057868	4.092264166	2.21E-67	1.90E-64	0	0	0	0	143.63	118.64	74.68	116.56	0	no annotation
comp263642_c0	10.37482982	5.327834105	2.27E-67	1.93E-64	0	0.26	0.16	0.17	81.47	244.53	206.83	236.35	0	no annotation
comp272625_c0	9.953296077	6.823394586	4.14E-67	3.47E-64	0.08	0.1	0.09	0.11	30.92	130.71	63.57	121.43	0	no annotation
comp262128_c0	8.884528276	5.48393127	6.46E-67	5.37E-64	0.14	0.36	0.11	0.23	57.59	87.66	110.41	137.1	0	no annotation
comp263379_c1	10.01414644	5.934027004	6.97E-67	5.73E-64	0.09	0.39	0.56	0.4	133.43	392.05	499.3	340.48	3	comp263379_c1_seq1	spt transcription factor family member	491	3	5.34E-11	52.00%	2	P:peptide cross-linking; C:cytoplasm
comp255244_c0	9.846828558	4.637095739	2.28E-66	1.85E-63	0.2	0.26	0.11	0.11	87.91	198.38	194.13	149.74	1	comp255244_c0_seq1	cuticle protein	315	5	1.39E-09	78.20%	1	F:structural constituent of cuticle
comp260772_c1	8.582478214	5.667138	5.04E-66	4.05E-63	0.17	0.33	0.44	0.42	168.68	86.95	180.88	94.06	1	comp260772_c1_seq2	paladin-like	760	20	1.46E-13	50.25%	1	C:cytosol
comp266898_c1	10.81803719	4.541768023	5.91E-66	4.70E-63	0.05	0.09	0	0	85.14	53.26	120.03	53.74	0	no annotation
comp262696_c0	11.15188824	4.258096153	6.73E-66	5.29E-63	0.1	0	0.11	0	82.01	125.09	182.09	116.28	2	comp262696_c0_seq1	serine-rich adhesin for platelets-like	302	20	9.77E-09	73.90%	3	C:extracellular region; F:chitin binding; P:chitin metabolic process
comp256181_c1	10.90023574	4.62558599	1.92E-65	1.49E-62	0.13	0.11	0.14	0	221.77	105.24	296.45	185.09	0	no annotation
comp262968_c0	10.76451847	5.533565914	1.97E-65	1.52E-62	0.03	0.08	0.1	0	42.99	56.14	123.25	134.5	0	no annotation
comp273633_c0	11.56359048	3.944247941	3.50E-65	2.67E-62	0.02	0	0	0	24.7	21.31	14.37	18.22	5	comp273633_c0_seq1	"PREDICTED: uncharacterized protein LOC100198704	partial"	1557	20	1.56E-53	50.75%	0	'-\r']
comp264500_c0	8.155461062	5.7262196	8.57E-65	6.46E-62	0.29	0.38	0.35	0.74	109.09	100.01	96.39	183.06	4	comp264500_c0_seq1	isoform a	1117	18	9.09E-12	46.72%	2	F:N-acetyltransferase activity; F:transferase activity
comp248058_c0	9.934853261	4.075152402	9.57E-65	7.14E-62	0.05	0.04	0.05	0.06	62.07	60.56	36.52	58.02	0	no annotation
comp258084_c0	7.679865348	6.641749494	1.25E-64	9.14E-62	1.35	2.29	2.28	2.35	440.41	278.69	633.18	337.27	4	comp258084_c0_seq1	domon domain-containing protein cg14681	613	20	2.09E-32	56.35%	0	-
comp256738_c0	8.601200012	8.583697851	1.25E-64	9.14E-62	1.36	3.24	2	2.33	800.2	682.58	1516.45	453.31	7	comp256738_c0_seq1	hypothetical protein	487	1	6.49E-21	72.00%	0	-
comp255400_c2	7.409510111	5.493634118	1.42E-64	1.02E-61	0.71	0.84	1.02	0.69	179.49	103.75	160.39	130.21	1	comp255400_c2_seq1	myosin heavy nonmuscle or smooth muscle	621	20	1.08E-69	73.20%	2	C:myosin complex; F:nucleotide binding
comp259963_c0	10.53177162	3.733095577	1.42E-64	1.02E-61	0.09	0.08	0	0	80.16	68.57	73.11	70.35	0	no annotation
comp269776_c0	9.670789505	4.126536823	1.67E-64	1.19E-61	0	0.09	0	0.03	33.68	32.14	23.89	22.31	0	no annotation
comp262461_c0	8.012233987	5.306402195	1.81E-64	1.28E-61	0.43	0.25	0.21	0.26	50.53	61.26	100.94	72.28	2	comp262461_c0_seq1	spt transcription factor family member	1074	19	1.22E-38	45.26%	2	P:peptide cross-linking; C:cytoplasm
comp250647_c3	8.696993693	5.109013352	3.03E-64	2.11E-61	0.7	0.78	0.32	0.22	202.56	186.74	330.21	147.5	0	no annotation
comp260839_c0	9.307160575	5.755174998	3.35E-64	2.31E-61	0.25	0.27	0.27	0.29	197.33	97.5	294.05	102.83	0	no annotation
comp240761_c0	7.064863334	7.105342308	3.58E-64	2.45E-61	1.56	2.63	2.47	2.63	281.83	227.8	403.56	309.78	0	no annotation
comp255612_c0	13.99593212	3.97892192	4.09E-64	2.78E-61	0	0	0	0	124.96	72.45	65.7	112.26	0	no annotation
comp248326_c0	-8.718750375	4.15083125	4.86E-64	3.26E-61	74.51	78.05	108.66	87.61	0.23	0.24	0.11	0.24	1	comp248326_c0_seq1	elongation of very long chain fatty acids protein aael008004	408	20	6.44E-27	66.20%	1	C:integral to endoplasmic reticulum membrane
comp250331_c0	6.894811731	5.597399003	5.00E-64	3.33E-61	1.33	1.21	1	1.18	169.19	132.82	144.17	129.33	1	comp250331_c0_seq1	muscle myosin heavy chain	664	20	1.75E-75	73.95%	2	C:myosin complex; F:nucleotide binding
comp256464_c0	7.644355478	6.396847729	5.98E-64	3.94E-61	0.97	1.96	1.45	1.14	194.76	195.59	363.61	323.86	0	no annotation
comp242948_c0	11.20641519	4.381027649	7.88E-64	5.15E-61	0	0	0.14	0.15	181.6	91.55	246.8	201.4	0	no annotation
comp262247_c0	9.034347995	4.327534264	1.73E-63	1.12E-60	0.07	0.04	0.1	0	37.13	25.75	22.18	30.59	0	no annotation
comp262394_c0	10.29685351	6.775736017	1.97E-63	1.27E-60	0.05	0.33	0.35	0.43	488.15	135.59	617.36	265.87	2	comp262394_c0_seq2	tpa: cuticle protein	1000	20	5.47E-20	75.80%	1	F:structural constituent of cuticle
comp255401_c0	8.294461826	6.439499633	8.69E-63	5.54E-60	0.33	0.37	0.6	0.45	81.77	184.69	176.96	74.81	1	comp255401_c0_seq1	hypothetical protein	1334	4	1.31E-39	51.00%	0	-
comp265857_c0	11.68075284	4.005100634	1.65E-62	1.04E-59	0.04	0	0	0	39.48	54.05	23.72	47.21	3	comp265857_c0_seq1	PREDICTED: uncharacterized protein LOC100211098	823	20	2.74E-30	60.25%	0	-
comp254014_c0	14.16745371	4.054188567	1.99E-62	1.24E-59	0	0	0	0	89.28	108.76	63.44	163.29	0	no annotation
comp262400_c1	12.68454982	4.880269825	2.35E-62	1.46E-59	0	0.05	0	0	33.68	135.95	98.17	142.45	1	comp262400_c1_seq2	pupal cuticle protein edg-78e-like	739	20	1.32E-11	61.40%	1	F:structural constituent of cuticle
comp271929_c0	10.54413519	3.733684066	2.42E-62	1.49E-59	0	0	0.02	0.03	20.55	16.23	24.44	16.13	3	comp271929_c0_seq1	serine protease inhibitor dipetalogastin	1075	20	2.37E-31	42.65%	2	P:proteolysis; F:peptidase activity
comp257513_c1	9.27422654	7.778130271	2.56E-62	1.56E-59	0.59	1.43	3.11	0.73	939.17	490.1	1244.83	941.01	0	no annotation
comp273106_c0	10.06681411	5.284854014	2.63E-62	1.59E-59	0.11	0.13	0.04	0.04	90.49	96.81	144.85	35.85	0	no annotation
comp271315_c0	9.382123355	4.082764167	7.67E-62	4.60E-59	0.08	0	0.02	0.02	25.66	15.14	20.91	25.09	0	no annotation
comp265449_c3	9.190738317	7.487500152	1.93E-61	1.15E-58	0.66	0.37	1.52	0.57	375.37	663.73	196.5	522.8	0	no annotation
comp263549_c0	7.586819925	7.811530047	2.03E-61	1.20E-58	5.03	3.99	5.41	3.56	1003.79	478.11	1368.3	646.65	8	comp263549_c0_seq3	flexible cuticle protein 12 precursor	489	20	6.79E-32	72.95%	1	F:structural constituent of chitin-based cuticle
comp262017_c0	13.61899131	3.578790981	2.24E-61	1.31E-58	0	0	0	0	12.29	11.83	7.55	8.81	5	comp262017_c0_seq1	aminopeptidase n	2891	20	3.33E-123	51.55%	6	P:proteolysis; F:metallopeptidase activity; F:zinc ion binding; F:aminopeptidase activity; F:peptidase activity; F:hydrolase activity
comp268990_c0	13.64605901	3.623731516	2.99E-61	1.74E-58	0	0	0	0	26.75	16.55	21.52	15.22	0	no annotation
comp263045_c0	8.241262539	5.021778394	3.45E-61	1.99E-58	0.2	0.12	0.21	0.22	70.66	42.18	79.7	36.54	3	comp263045_c0_seq1	thioredoxin	532	20	2.26E-12	55.60%	4	P:cell redox homeostasis; F:electron carrier activity; P:glycerol ether metabolic process; F:protein disulfide oxidoreductase activity
comp259920_c0	9.84287422	4.230117722	3.70E-61	2.11E-58	0.04	0	0.09	0.1	47.15	30.77	75.32	50.87	0	no annotation
comp255535_c0	9.373207183	4.304952489	3.71E-61	2.11E-58	0.2	0.09	0.42	0	159.73	102.06	153.79	82.96	3	comp255535_c0_seq1	cuticle protein 7	315	6	1.01E-08	70.00%	1	F:structural constituent of cuticle
comp270323_c0	7.016545732	5.930607522	4.14E-61	2.34E-58	1.01	0.88	1.58	1.22	191.33	108.08	172.58	147.79	1	comp270323_c0_seq1	myosin heavy muscle isoform 1	777	20	1.34E-95	71.60%	3	F:oxidoreductase activity; C:myosin complex; F:nucleotide binding
comp266898_c0	11.84175891	4.187669374	4.27E-61	2.39E-58	0	0	0	0.13	152.55	79.87	200.54	91.66	0	no annotation
comp257341_c0	7.35848683	6.981028821	6.96E-61	3.87E-58	1.08	1.12	1.88	1.42	220.02	143.15	338.63	178.66	0	no annotation
comp262034_c0	9.580267602	3.941918663	9.49E-61	5.23E-58	0.08	0	0.08	0.04	28.79	31.9	53.08	34.01	4	comp262034_c0_seq1	serine-rich adhesin for platelets-like	828	20	5.83E-12	70.55%	3	F:chitin binding; P:chitin metabolic process; C:extracellular region
comp257750_c0	8.340574502	4.63584138	1.14E-60	6.23E-58	0.24	0.16	0.57	0.27	61.99	85.26	114.52	115.59	0	no annotation
comp252515_c0	10.11563445	3.765755083	1.17E-60	6.34E-58	0.06	0.11	0	0	35.48	53.12	70.79	47.11	0	no annotation
comp262271_c0	7.332087482	5.650035332	2.03E-60	1.10E-57	0.72	0.37	0.39	0.39	95.49	80.38	49.25	85.42	0	no annotation
comp257158_c0	8.332475865	6.249844337	2.98E-60	1.59E-57	0.41	0.35	0.46	0.52	69.5	209.97	162.04	78.64	1	comp257158_c0_seq1	e-selectin precursor	1166	20	7.86E-33	55.00%	1	F:carbohydrate binding
comp252982_c0	8.589500922	6.704455346	3.41E-60	1.81E-57	1.65	1.52	1.54	1.34	744.56	192.08	854.99	605.73	0	no annotation
comp257272_c0	8.621478623	5.194429008	1.01E-59	5.34E-57	0.59	0.52	0.23	0.5	73.76	203.29	183.14	225.18	5	comp257272_c0_seq1	cg14607 cg14607-pa	504	20	5.28E-25	70.30%	1	C:extracellular region
comp251647_c0	13.67878522	3.644014838	1.51E-59	7.93E-57	0	0	0	0	78.9	33.69	74.17	57.17	0	no annotation
comp243507_c0	9.317220428	4.444808531	1.62E-59	8.41E-57	0.22	0.13	0.23	0.08	49.68	92.41	137.1	124.7	1	comp243507_c0_seq1	hypothetical protein	430	4	4.38E-12	65.00%	0	-
comp261104_c0	8.55788402	5.911772754	2.45E-59	1.27E-56	0.18	0.56	0.53	0.57	183.76	105.66	299.75	108.45	1	comp261104_c0_seq2	hypothetical protein AaeL_AAEL010680	439	2	1.66E-07	63.00%	1	F:serine-type endopeptidase inhibitor activity
comp262249_c0	7.618742637	6.018117279	2.65E-59	1.36E-56	0.47	0.62	0.47	0.96	110.4	86.53	192.21	90.68	1	comp262249_c0_seq2	isoform c	1179	20	9.83E-106	68.95%	5	C:lipid particle; C:CCR4-NOT complex; P:nuclear-transcribed mRNA poly(A) tail shortening; P:locomotor rhythm; P:response to light stimulus
comp264161_c0	10.15395104	3.833500511	3.76E-59	1.92E-56	0.07	0.03	0	0	27.56	27.15	48.87	24.93	1	comp264161_c0_seq2	hypothetical protein	899	1	6.33E-08	50.00%	0	-
comp250647_c1	8.751262057	3.946676398	4.95E-59	2.51E-56	0.16	0.21	0.09	0.27	66.11	69.08	111.43	66.23	0	no annotation
comp255244_c1	10.08479799	3.722684265	1.10E-58	5.53E-56	0	0.19	0	0.12	54.17	95.58	112.45	92.58	0	no annotation
comp240413_c0	7.181278573	6.833115013	1.36E-58	6.77E-56	2.46	2.32	2.24	3.26	189.41	310.49	517.57	366.26	0	no annotation
comp262854_c0	8.467707881	5.705389702	2.07E-58	1.03E-55	0.45	0.23	0.27	0.22	116.24	158.69	42.38	106.91	0	no annotation
comp271264_c0	7.126825787	4.965605457	2.34E-58	1.15E-55	0.32	0.2	0.34	0.16	29.84	29.18	43.2	37.35	8	comp271264_c0_seq1	hypothetical protein	1733	2	3.94E-16	52.50%	0	-
comp266855_c0	9.205145162	6.421379578	3.73E-58	1.83E-55	0.38	0.5	0.32	0.3	58.02	239.22	212.23	320.66	1	comp266855_c0_seq1	cuticular protein analogous to peritrophins 1-a	825	20	5.40E-27	64.85%	3	F:chitin binding; P:chitin metabolic process; C:extracellular region
comp272176_c0	13.6448015	3.563362702	3.76E-58	1.83E-55	0	0	0	0	27.47	14.55	30.46	31.3	0	no annotation
comp267332_c0	13.54677078	3.462687588	3.79E-58	1.83E-55	0	0	0	0	10.92	13.28	6.33	14.02	2	comp267332_c0_seq1	plasminogen-like isoform x2	1880	20	9.08E-35	48.80%	7	F:protein binding; P:regulation of biological quality; C:cell part; P:wound healing; P:regulation of biological process; P:cellular process; P:multicellular organismal process
comp249409_c0	9.662920295	4.241223581	4.46E-58	2.14E-55	0.14	0.12	0.07	0.08	49.07	101.4	124.58	55.77	0	no annotation
comp267392_c2	8.034894579	8.131118818	9.39E-58	4.47E-55	1.4	2.25	2.46	2.69	405.53	616.36	930.59	240.05	14	comp267392_c2_seq1	hypothetical protein	1069	2	1.10E-25	50.00%	0	-
comp266213_c1	8.150391036	4.702491046	1.05E-57	4.95E-55	0.36	0.31	0.17	0.09	43.23	53.35	98.62	64.98	13	comp266213_c1_seq1	luciferase	615	1	5.45E-36	55.00%	0	-
comp252020_c0	6.461528273	7.198068144	1.22E-57	5.72E-55	3.17	3.63	3.51	2.76	168.77	301.85	323.84	304.05	0	no annotation
comp270962_c0	13.61599974	3.523918119	1.35E-57	6.29E-55	0	0	0	0	36.16	23.33	51.92	29.4	0	no annotation
comp248752_c0	8.614324946	5.879821346	1.40E-57	6.52E-55	0.69	0.42	0.87	0.92	91.9	253.97	300.5	372.65	1	comp248752_c0_seq1	cuticle protein 19	461	20	9.17E-22	65.25%	1	F:structural constituent of cuticle
comp259209_c1	7.725554858	5.747052591	1.50E-57	6.91E-55	0.42	0.22	0.32	0.52	87.22	121.05	49.12	55.11	11	comp259209_c1_seq2	cuticle protein 7	622	20	5.54E-25	63.80%	1	F:structural constituent of cuticle
comp251509_c0	13.47121658	3.370327876	1.71E-57	7.84E-55	0	0	0	0	42.22	36.53	61.71	33.15	0	no annotation
comp261119_c0	7.596185292	4.851834862	2.78E-57	1.27E-54	0.22	0.21	0.36	0.45	38.17	46.48	77.97	60.55	2	comp261119_c0_seq1	spt transcription factor family member	944	7	6.84E-25	42.29%	0	-
comp263821_c0	7.157491197	6.019736792	3.94E-57	1.79E-54	0.86	0.69	0.49	0.66	124.55	50.08	119.37	104.63	2	comp263821_c0_seq1	tropomyosin	1286	20	2.48E-104	65.00%	0	-
comp256861_c0	10.36699189	4.051408459	4.25E-57	1.91E-54	0	0.04	0.05	0.05	43.76	35.42	83.36	30.95	0	no annotation
comp272105_c0	7.449139125	5.134224798	4.67E-57	2.08E-54	0.09	0.19	0.05	0.1	14.54	18.65	26.35	16.51	1	comp272105_c0_seq1	bumetanide-sensitive sodium- -chloride cotransporter-like	3664	20	0	64.00%	1	P:transport
comp275466_c0	8.324363781	4.731118766	4.68E-57	2.08E-54	0.08	0.3	0.06	0.13	42.85	36.6	74.3	34.81	4	comp275466_c0_seq1	protein notum homolog	1496	20	5.16E-26	42.40%	5	P:lipid metabolic process; P:intracellular signal transduction; F:phosphoric diester hydrolase activity; F:phospholipase C activity; C:intracellular
comp269149_c0	12.37854687	7.088282807	6.09E-57	2.70E-54	0.01	0.02	0.03	0.03	15.71	147.12	130.65	178.06	1	comp269149_c0_seq1	spt transcription factor family member	2313	13	7.92E-27	43.31%	2	P:peptide cross-linking; C:cytoplasm
comp263385_c1	7.844147913	6.070860298	6.28E-57	2.76E-54	0.73	0.82	1.49	1.18	99.57	205.33	263.59	317.8	6	comp263385_c1_seq1	hypothetical protein	599	4	4.28E-37	53.50%	0	-
comp274228_c1	6.084285444	8.279036386	6.90E-57	3.02E-54	4.08	3.1	4.35	4.44	363.49	223.56	281.56	242.16	7	comp274228_c1_seq1	myosin heavy chain	1774	20	6.26E-143	74.20%	2	C:myosin complex; F:nucleotide binding
comp258662_c0	8.945175278	3.779865662	1.09E-56	4.76E-54	0.05	0.13	0.05	0.12	35.49	30.85	58.69	52.63	1	comp258662_c0_seq1	fatty acid binding protein	615	20	1.19E-20	54.60%	2	C:cytoplasm; F:binding
comp251052_c0	10.69758244	3.814880156	1.52E-56	6.58E-54	0.05	0	0	0.06	34.68	35.26	80.44	39.48	2	comp251052_c0_seq1	cuticle protein 19	606	20	9.46E-18	70.55%	1	F:structural constituent of cuticle
comp250042_c1	9.015700406	4.651516821	1.57E-56	6.73E-54	0.28	0.24	0.73	0.62	96.73	219.04	327.97	235.63	1	comp250042_c1_seq1	cuticle protein 7	246	2	5.32E-08	78.00%	1	F:structural constituent of cuticle
comp270057_c0	13.35401468	3.267516599	1.58E-56	6.75E-54	0	0	0	0	45.33	57.87	28.06	55.73	6	comp270057_c0_seq2	histone-lysine n-methyltransferase setd7	349	20	4.49E-13	56.00%	5	P:histone lysine methylation; F:p53 binding; F:histone-lysine N-methyltransferase activity; P:peptidyl-lysine monomethylation; P:peptidyl-lysine dimethylation
comp258605_c1	8.96720253	4.917001656	1.75E-56	7.43E-54	0.03	0.05	0.27	0.13	29.67	48.94	86.66	48.11	3	comp258605_c1_seq1	isoform a	1129	20	1.78E-59	62.95%	1	F:carbohydrate binding
comp248381_c2	8.167839315	3.56570796	1.99E-56	8.41E-54	0.34	0.15	0.27	0.09	66.97	60.75	60.62	61.47	1	comp248381_c2_seq1	myosin heavy muscle isoform 1	376	20	2.00E-33	69.65%	2	F:binding; F:catalytic activity
comp264454_c0	8.763706486	3.93216021	2.58E-56	1.08E-53	0.08	0.14	0	0	18.33	24.07	33.02	30.59	4	comp264454_c0_seq1	hypothetical protein	1146	2	1.26E-59	58.00%	0	-
comp250536_c3	9.354309379	4.485880657	2.69E-56	1.12E-53	0.11	0.59	0.24	0	82.99	113.33	224.44	210.83	5	comp250536_c3_seq1	cuticle protein 7	283	20	1.47E-14	67.25%	1	F:structural constituent of cuticle
comp258891_c0	8.857056785	6.189807454	2.78E-56	1.15E-53	0.26	0.35	0.5	0.49	54.3	230.1	138.69	251.33	6	comp258891_c0_seq3	hypothetical protein EAI_12463	870	20	4.68E-30	68.55%	3	F:chitin binding; P:chitin metabolic process; C:extracellular region
comp262482_c0	7.518917027	5.205840723	3.15E-56	1.30E-53	0.37	0.54	0.27	0.25	52.07	41.03	98.57	70.53	1	comp262482_c0_seq1	map kinase-interacting serine threonine-protein kinase 2	1117	20	4.73E-100	63.75%	8	P:protein phosphorylation; P:intracellular protein kinase cascade; F:protein serine/threonine kinase activity; P:apoptotic process; P:hemopoiesis; F:ATP binding; F:protein binding; P:cellular response to arsenic-containing substance
comp264939_c0	10.19606963	3.35834753	4.26E-56	1.75E-53	0.04	0	0	0.05	24.22	38.08	22	27.16	0	no annotation
comp261907_c1	6.753686443	8.235786628	4.63E-56	1.89E-53	6.95	7.08	5.23	5.35	307.34	719.79	807.57	664.72	20	comp261907_c1_seq1	hypothetical protein EAI_12463	1432	20	1.37E-29	65.85%	3	F:chitin binding; P:chitin metabolic process; C:extracellular region
comp255707_c1	7.888708935	7.16908963	1.01E-55	4.09E-53	2.11	5.4	3.31	4.22	360.71	1068.07	1207.84	709.91	5	comp255707_c1_seq1	cuticle protein 7	353	20	9.93E-15	67.70%	1	F:structural constituent of cuticle
comp261287_c0	6.670263907	6.079358776	1.05E-55	4.23E-53	0.79	1.37	1.32	1.25	145.56	86.89	163.9	94.87	3	comp261287_c0_seq1	somatomedin-b and thrombospondin type-1 domain-containing	1063	20	7.07E-68	50.60%	5	F:polysaccharide binding; F:scavenger receptor activity; P:immune response; F:hydrolase activity; F:arylesterase activity
comp255964_c0	7.830451933	3.91633154	1.44E-55	5.77E-53	0.4	0.26	0.42	0.56	111.11	66.34	93.6	104.18	0	no annotation
comp261548_c0	8.949701364	3.757319922	1.46E-55	5.83E-53	0.08	0.07	0.04	0.08	21.35	25.83	46.49	34.91	0	no annotation
comp264544_c0	10.13743844	3.358023285	1.83E-55	7.27E-53	0	0.05	0	0.07	47.03	36.39	28.03	49.58	0	no annotation
comp256582_c0	8.404803969	4.434396622	1.99E-55	7.85E-53	0.51	0.36	0.32	0.46	133.39	118.33	225.18	77.52	0	no annotation
comp256644_c0	13.84605596	3.646096118	2.17E-55	8.53E-53	0	0	0	0	17.66	33.98	51.37	56.41	0	no annotation
comp266755_c0	7.706375724	4.389253209	4.09E-55	1.60E-52	0.07	0.38	0.14	0.19	55.08	51.14	35.26	34.87	0	no annotation
comp265820_c1	8.374239009	3.468175743	5.37E-55	2.09E-52	0	0.07	0.04	0.04	17.51	13.54	15.44	15.48	1	comp265820_c1_seq1	myosin heavy chain	1417	20	3.80E-107	71.70%	2	C:myosin complex; F:nucleotide binding
comp258190_c1	12.01832139	4.309579502	6.50E-55	2.51E-52	0.13	0	0	0	149.04	88.78	316.5	88.55	0	no annotation
comp264995_c0	10.1039181	3.259194749	2.13E-54	8.19E-52	0.15	0	0.16	0	80.92	86.63	126.55	68.77	7	comp264995_c0_seq1	serine protease inhibitor	1072	20	7.89E-39	43.40%	2	P:proteolysis; F:peptidase activity
comp244264_c0	9.240100061	4.694937686	2.19E-54	8.38E-52	0.17	0.15	0.53	0.09	101.77	154.75	225.98	62.31	3	comp244264_c0_seq1	hypothetical protein	379	1	1.26E-18	80.00%	0	-
comp264439_c0	7.583434527	8.762593349	2.65E-54	1.01E-51	4.24	12.02	7.7	4.59	1484.08	900.9	2256.77	997.85	0	no annotation
comp250042_c0	8.155289151	4.777600962	3.19E-54	1.21E-51	0.61	0.53	0.75	0.8	74.02	174.41	258.7	195.42	1	comp250042_c0_seq1	cuticle protein 19	311	10	1.45E-11	66.10%	1	F:structural constituent of cuticle
comp270582_c0	12.2496905	5.282082196	4.03E-54	1.52E-51	0	0	0.1	0	26.95	145.38	116.2	201.41	8	comp270582_c0_seq1	chitinase b	629	20	4.13E-08	70.55%	3	"F:hydrolase activity	hydrolyzing O-glycosyl compounds; P:carbohydrate metabolic process; F:binding"\r']
comp255436_c0	7.946895096	6.755427297	6.10E-54	2.29E-51	0.29	0.53	0.49	0.56	159.01	148.69	38.08	140	2	comp255436_c0_seq1	hypothetical protein DAPPUDRAFT_306723	1459	1	2.02E-19	66.00%	0	-
comp260399_c2	9.098140356	4.235168409	6.21E-54	2.32E-51	0.16	0.19	0.06	0.06	30.19	89.64	48.4	83.3	3	comp260399_c2_seq4	glycine rich secreted cement	486	20	4.90E-12	68.70%	3	C:extracellular region; F:chitin binding; P:chitin metabolic process
comp256462_c0	8.519187475	5.547243675	7.10E-54	2.63E-51	0.69	0.44	0.67	0.43	55.87	239.36	229.98	219.68	1	comp256462_c0_seq1	cuticle protein 7	501	20	3.91E-19	71.80%	1	F:structural constituent of cuticle
comp271583_c0	9.46592983	3.492644178	8.23E-54	3.04E-51	0	0.12	0.15	0	30.42	45.68	63.57	60.13	11	comp271583_c0_seq1	spt transcription factor family member	555	6	7.66E-20	45.83%	2	P:peptide cross-linking; C:cytoplasm
comp264200_c0	8.776858088	5.108243104	9.75E-54	3.58E-51	0.26	0.33	0.2	0.5	127.61	74.91	266.57	86.31	1	comp264200_c0_seq1	e-selectin precursor	535	2	9.30E-09	63.50%	1	F:carbohydrate binding
comp270117_c1	11.4129306	3.631740788	1.03E-53	3.78E-51	0	0	0	0.11	38.49	87.42	120.34	66.35	0	no annotation
comp265254_c1	7.368880089	4.554902504	1.14E-53	4.15E-51	0.09	0.29	0.1	0.16	24.64	20.64	37.87	24.63	2	comp265254_c1_seq1	protein takeout-like	1728	20	1.30E-63	56.20%	1	C:extracellular space
comp259355_c1	8.430682252	3.657639748	1.38E-53	4.98E-51	0	0.2	0.04	0.04	25.98	27.01	21.33	35.26	0	no annotation
comp258183_c0	8.414875829	6.250552162	1.51E-53	5.46E-51	0.55	0.47	0.53	0.45	107.7	176.53	302.94	60.07	2	comp258183_c0_seq2	cuticle protein 7	1459	20	9.79E-19	66.15%	3	F:structural constituent of cuticle; F:nucleic acid binding; F:pancreatic ribonuclease activity
comp256282_c0	7.789838856	4.374122162	2.29E-53	8.20E-51	0.16	0.28	0.17	0.32	59.88	29.56	76.03	46.37	0	no annotation
comp262633_c1	7.212571668	7.133700358	2.50E-53	8.94E-51	1.93	2.62	3.51	2.41	391.33	355.4	621.41	173.82	4	comp262633_c1_seq1	hypothetical protein	866	2	7.56E-33	53.00%	0	-
comp254560_c1	8.536462107	4.975084282	2.80E-53	9.94E-51	0.27	0.24	0.18	0.04	42.3	113.71	36.36	76.5	1	comp254560_c1_seq1	fasciclin	931	20	1.08E-15	60.30%	0	-
comp251698_c0	12.04460217	4.269231978	3.64E-53	1.29E-50	0	0	0.14	0	90.91	213.15	288.25	76.21	0	no annotation
comp250801_c0	10.13496364	3.246083492	3.83E-53	1.35E-50	0.07	0	0	0.08	28.97	49.89	60	38.93	0	no annotation
comp264507_c1	7.413110344	6.432566723	4.17E-53	1.46E-50	0.92	1.41	1.2	1.11	210.3	115.15	353.51	114.99	11	comp264507_c1_seq1	c-type lectin precursor	716	20	5.96E-37	52.40%	1	F:carbohydrate binding
comp265258_c1	10.55007599	5.064244322	8.00E-53	2.79E-50	0.11	0.05	0	0	15.89	69.48	95.85	50.83	1	comp265258_c1_seq1	chorion peroxidase-like	1154	20	5.46E-146	70.75%	1	F:peroxidase activity
comp262074_c0	8.940783328	11.33741154	9.84E-53	3.41E-50	11.45	30.63	18.91	19.11	9531.02	8558.06	18764.68	2640.78	32	comp262074_c0_seq1	cuticle protein 7	394	20	7.93E-19	67.10%	1	F:structural constituent of cuticle
comp258141_c0	11.34597526	5.14703745	1.10E-52	3.81E-50	0.04	0.04	0.04	0	134.2	31.89	155.04	39.82	0	no annotation
comp272048_c0	8.408416307	3.5555097	1.36E-52	4.68E-50	0	0.07	0.13	0.14	40.77	29.16	21.05	28.52	0	no annotation
comp264217_c1	9.762917432	2.969617487	1.40E-52	4.80E-50	0	0	0.03	0.03	14.04	10.53	12.36	13.12	1	comp264217_c1_seq1	muscle myosin heavy chain	1244	20	6.14E-85	61.75%	1	F:binding
comp262034_c1	10.90793997	3.170838444	1.72E-52	5.84E-50	0	0	0.06	0	21.7	24.69	45.18	28.18	0	no annotation
comp257206_c0	6.922103121	6.358002932	3.82E-52	1.29E-49	1.24	2.23	2.08	1.43	94.18	201.61	274.1	226.62	7	comp257206_c0_seq1	glutamate valine-rich protein	707	14	3.56E-28	52.71%	2	P:peptide cross-linking; C:cytoplasm
comp255174_c0	7.439544526	4.423277543	4.07E-52	1.37E-49	0.24	0.47	0.63	0.6	54.23	123.34	68.63	73.6	1	comp255174_c0_seq1	endocuticle structural glycoprotein bd-	532	2	3.65E-08	55.50%	1	F:structural constituent of cuticle
comp260016_c0	7.904868472	3.892930479	4.91E-52	1.65E-49	0.28	0.24	0.22	0.39	46.65	45.44	93.47	71.98	2	comp260016_c0_seq1	map kinase-interacting serine threonine-protein kinase 1	458	20	2.49E-23	79.00%	3	P:protein phosphorylation; F:ATP binding; F:protein serine/threonine kinase activity
comp265820_c0	8.425197308	3.118410508	4.97E-52	1.66E-49	0.06	0.03	0.03	0.07	19	14.55	16.56	16.98	3	comp265820_c0_seq1	myosin heavy muscle isoform 1	756	20	1.02E-42	76.75%	2	C:myosin complex; F:nucleotide binding
comp264199_c0	-7.524514101	5.784657604	7.04E-52	2.34E-49	182.77	183.55	214.55	177.9	2.06	1.44	0.81	0.29	0	no annotation
comp269277_c0	6.925093049	6.399829357	8.44E-52	2.80E-49	1.26	0.87	2.36	2.58	169.98	149	267.4	221	1	comp269277_c0_seq3	hypothetical protein	1016	2	6.38E-23	48.50%	0	-
comp258021_c0	12.85814002	2.825698608	8.65E-52	2.85E-49	0	0	0	0	17.81	13.55	11.42	13.56	0	no annotation
comp250356_c0	8.31235376	5.566366829	1.09E-51	3.58E-49	0.76	1.14	0.92	1.47	234.68	360.63	581.81	124.57	0	no annotation
comp255156_c0	7.279224608	3.764985472	1.24E-51	4.07E-49	0.26	0.27	0.44	0.18	40.46	34.55	50.41	52.97	0	no annotation
comp255819_c0	9.965726509	8.978608721	1.43E-51	4.67E-49	0.59	0.73	2.04	0.87	343.56	1485.9	1590.98	374.84	2	comp255819_c0_seq1	sptzle 2-like protein	1088	20	1.09E-85	68.35%	1	P:lipid metabolic process
comp255216_c0	9.33972681	3.010319126	1.49E-51	4.84E-49	0	0.05	0.06	0.07	23.46	36.94	34.75	28.78	1	comp255216_c0_seq1	c-type lectin 27kd	517	20	3.17E-15	51.85%	1	F:carbohydrate binding
comp263606_c0	9.829936372	2.987348851	1.57E-51	5.08E-49	0	0.05	0	0.06	24.03	20.76	34.24	28.36	5	comp263606_c0_seq1	tropomyosin	838	20	1.87E-45	70.80%	0	-
comp263947_c0	11.89679457	4.0770755	2.81E-51	9.03E-49	0	0.07	0	0	24.59	94.73	135.69	71.87	4	comp263947_c0_seq1	chorion peroxidase	318	20	1.45E-28	63.75%	1	F:oxidoreductase activity
comp251122_c0	9.604712108	3.382978353	3.27E-51	1.05E-48	0.08	0.07	0.08	0	66.92	30.83	40.44	68.42	0	no annotation
comp252973_c0	10.97064737	3.199004501	4.63E-51	1.47E-48	0	0	0	0.1	25.4	63.86	57.94	56.08	0	no annotation
comp272268_c0	8.219719135	3.345177832	4.91E-51	1.56E-48	0.23	0.2	0	0.18	63.16	42.37	38.1	55.89	0	no annotation
comp262273_c0	8.567765062	4.581690382	4.97E-51	1.57E-48	0.09	0.12	0.43	0.15	26.56	73.77	81.72	88.39	7	comp262273_c0_seq2	cuticular protein analogous to peritrophins 1-f precursor	362	20	8.45E-30	65.75%	3	F:chitin binding; P:chitin metabolic process; C:extracellular region
comp258691_c0	8.831795107	8.847507302	6.89E-51	2.17E-48	1.64	3.56	1.8	2.25	995.26	878.07	2077.28	268.6	10	comp258691_c0_seq1	hypothetical protein	998	3	3.69E-75	65.33%	0	-
comp263606_c1	10.4911974	2.816330761	9.25E-51	2.90E-48	0.05	0	0	0	22.43	17.39	26.73	21.14	1	comp263606_c1_seq1	tropomyosin	639	20	8.68E-67	62.40%	0	-
comp261376_c1	12.99141068	2.918329272	1.43E-50	4.46E-48	0	0	0	0	24.68	32.16	13.22	25.83	3	comp261376_c1_seq1	"PREDICTED: uncharacterized protein LOC101234598	partial"	496	20	3.51E-24	58.85%	0	'-\r']
comp265422_c0	7.180440235	3.544931832	1.65E-50	5.12E-48	0.39	0.54	0.16	0.44	55.77	49.66	67.15	54.71	2	comp265422_c0_seq4	cellulosomal scaffoldin anchoring protein	520	2	4.00E-08	54.50%	0	-
comp240970_c0	8.342288476	5.148220271	2.42E-50	7.47E-48	0.48	1.56	0.5	0.54	297.14	98	413.5	253.91	0	no annotation
comp255216_c1	9.282199533	2.948022473	2.90E-50	8.93E-48	0	0.17	0	0	22.58	37.76	34.06	29.31	1	comp255216_c1_seq1	c-type lectin precursor	496	20	2.90E-29	60.70%	1	F:carbohydrate binding
comp264385_c0	7.165635148	5.691305656	3.67E-50	1.13E-47	0.52	0.37	0.5	0.5	25.97	75.27	55.06	94.45	1	comp264385_c0_seq1	isoform a	1635	20	1.57E-25	65.00%	1	F:structural constituent of cuticle
comp252535_c0	6.731739021	5.82059871	3.98E-50	1.21E-47	3.24	2.34	2.46	2.06	111.32	313.6	306.42	267.49	1	comp252535_c0_seq1	endocuticle structural glycoprotein bd-	448	20	4.70E-10	61.15%	1	F:structural constituent of cuticle
comp248526_c0	5.907833807	8.637029378	5.26E-50	1.60E-47	15.76	14.14	18.47	18.83	997.99	801.02	1492.22	669.53	0	no annotation
comp259809_c0	8.526108521	4.528646101	5.62E-50	1.70E-47	0.42	0.21	0.13	0.27	29.25	98.08	110.43	112.26	2	comp259809_c0_seq1	cuticle protein 7	299	20	2.12E-14	61.55%	1	F:structural constituent of cuticle
comp250860_c2	10.84567737	3.151815375	6.43E-50	1.94E-47	0	0	0	0.07	35.63	25.88	59.75	26.77	0	no annotation
comp242177_c0	8.598993979	4.683037009	7.30E-50	2.19E-47	0.08	0.54	0.49	0.09	154.48	49.45	186.06	109.83	0	no annotation
comp250536_c0	8.354694252	5.687048019	8.54E-50	2.55E-47	0.53	1.96	1.35	0.48	197.95	414.74	599.02	175.99	1	comp250536_c0_seq1	cuticle protein 7	296	20	6.66E-15	67.20%	1	F:structural constituent of cuticle
comp255449_c0	7.307449875	5.25769886	1.36E-49	4.04E-47	0.42	0.37	0.74	0.59	91.95	111.43	33.41	100.05	0	no annotation
comp272075_c0	7.021656018	4.35988993	1.39E-49	4.14E-47	0.37	0.27	0.3	0.39	20.86	41.28	50.67	47.7	2	comp272075_c0_seq1	cuticle protein	1073	20	1.31E-17	61.50%	1	F:structural constituent of cuticle
comp270155_c0	7.569033486	5.055461753	1.40E-49	4.14E-47	0.29	0.11	0.2	0.42	21.2	39.22	60.84	52.71	5	comp270155_c0_seq1	carboxypeptidase a2	868	20	4.98E-38	53.30%	1	F:binding
comp257152_c0	11.96029824	9.823956515	1.43E-49	4.21E-47	0.32	0.25	0.79	0.72	2473.64	1475.29	3978.48	192.41	5	comp257152_c0_seq1	cuticular protein precursor	791	20	1.78E-20	69.20%	1	F:structural constituent of cuticle
comp258632_c0	11.49460553	3.853176511	1.46E-49	4.27E-47	0.06	0	0	0	66.29	30.1	93.38	23.26	0	no annotation
comp255970_c1	8.278059467	6.377523178	1.91E-49	5.57E-47	0.54	0.59	0.71	0.76	96.1	291.3	297.45	66.84	1	comp255970_c1_seq1	peritrophin a	882	20	2.78E-59	64.05%	2	C:extracellular space; P:multicellular organism reproduction
comp250641_c0	12.75157361	2.686501549	2.16E-49	6.27E-47	0	0	0	0	45.03	29.18	51.71	30.99	0	no annotation
comp252637_c2	6.786849846	4.195676289	2.74E-49	7.95E-47	0.55	0.43	1.11	0.33	82.31	64.22	64.61	61.05	1	comp252637_c2_seq1	myosin heavy nonmuscle or smooth muscle	531	20	9.68E-36	63.20%	33	"P:dorsal closure	amnioserosa morphology change; P:adult somatic muscle development; P:regulation of tube length
comp266442_c0	6.853401875	4.150355239	3.09E-49	8.93E-47	0.19	0.28	0.22	0.33	31.86	20.52	42.29	24.98	0	no annotation
comp250385_c0	7.116431931	4.214931474	3.28E-49	9.42E-47	0.23	0.22	0.3	0.22	29.22	27.97	52.65	21.64	2	comp250385_c0_seq1	hypothetical protein	1118	4	2.40E-37	52.25%	0	-
comp260973_c0	5.791798562	5.252963333	3.46E-49	9.91E-47	1.31	1.28	1.55	1.43	68.32	63.8	100.54	68.27	0	no annotation
comp250602_c1	9.02391389	8.638517563	4.07E-49	1.16E-46	2.11	2.3	3.62	2.06	328.46	1957.31	1927.78	527.38	2	comp250602_c1_seq1	cuticle protein 7	664	20	3.19E-22	67.80%	1	F:structural constituent of cuticle
comp266112_c0	6.487104892	5.574116671	4.22E-49	1.20E-46	1.07	1.38	1.09	1.35	49.96	101.89	134.31	123.86	6	comp266112_c0_seq1	c-type lectin	1134	20	6.61E-64	64.60%	1	F:carbohydrate binding
comp264226_c0	12.63650321	2.543295331	4.63E-49	1.31E-46	0	0	0	0	19.05	23.6	21.06	14.81	4	comp264226_c0_seq1	facilitated trehalose transporter tret1-like	774	20	3.41E-16	52.10%	8	F:transmembrane transporter activity; P:carbohydrate transport; C:integral to membrane; C:membrane; P:transmembrane transport; P:transport; F:transporter activity; F:substrate-specific transmembrane transporter activity
comp260841_c0	7.315614109	3.995250331	5.25E-49	1.48E-46	0.05	0.5	0.5	0.29	35.19	54.21	59.06	61.46	0	no annotation
comp255718_c0	8.73541153	6.633863589	7.28E-49	2.05E-46	0.57	0.56	0.71	0.48	44.11	240.36	236.86	369.25	1	comp255718_c0_seq1	cuticular	891	20	3.94E-42	63.65%	3	F:chitin binding; P:chitin metabolic process; C:extracellular region
comp267324_c0	7.798808421	4.72081	8.06E-49	2.26E-46	0.35	0.37	0.08	0.3	74.93	35.39	104.1	39.82	0	no annotation
comp254856_c0	8.156312258	7.328378567	8.20E-49	2.29E-46	4.18	2.84	4.45	3.56	264.08	1490.11	671.28	1465.61	1	comp254856_c0_seq1	beta-ig-h3 fasciclin	1094	20	5.76E-31	63.10%	0	-
comp250591_c0	6.861677754	5.168043192	9.71E-49	2.70E-46	1.89	1.84	1	1.14	86.51	250.46	175.27	142.3	0	no annotation
comp268497_c0	8.153276691	4.731925914	1.46E-48	4.03E-46	0.15	0.35	0.16	0.21	52.25	31.45	120.08	43.21	14	comp268497_c0_seq2	carboxypeptidase b-like	1942	20	1.24E-97	64.60%	1	"F:peptidase activity	acting on L-amino acid peptides"\r']
comp263320_c0	7.371285436	4.092803276	1.55E-48	4.27E-46	0.05	0.39	0.42	0.5	32.54	53.68	60.2	67.32	2	comp263320_c0_seq1	spt transcription factor family member	999	20	6.92E-37	51.10%	3	P:peptide cross-linking; C:cytoplasm; F:exonuclease activity
comp265466_c0	12.08822781	6.791290555	1.62E-48	4.46E-46	0.02	0.01	0.05	0.04	11.03	145.04	126.2	191.51	2	comp265466_c0_seq1	spt transcription factor family member	1874	12	2.77E-38	40.33%	2	P:peptide cross-linking; C:cytoplasm
comp266938_c0	6.173570249	4.203587589	2.16E-48	5.90E-46	0.32	0.3	0.43	0.36	19.77	27.65	28.04	23.58	0	no annotation
comp270956_c0	8.746476344	5.603707797	2.55E-48	6.96E-46	0.11	0.08	0.22	0.19	19.89	90.36	90.77	32.53	0	no annotation
comp255400_c0	5.90522513	6.228748592	2.82E-48	7.65E-46	8	6.98	8.63	4.07	549.63	304.26	471.92	401.75	3	comp255400_c0_seq1	myosin heavy chain	201	20	8.81E-16	72.95%	6	F:actin binding; C:myosin complex; F:motor activity; C:A band; P:locomotory behavior; F:nucleotide binding
comp264648_c0	10.21198111	2.558233451	2.92E-48	7.89E-46	0	0.02	0	0	9.12	7.73	6.86	9.58	3	comp264648_c0_seq1	serine protease	2139	10	8.08E-19	57.20%	1	"F:peptidase activity	acting on L-amino acid peptides"\r']
comp255455_c2	13.73659277	3.515047631	3.15E-48	8.51E-46	0	0	0	0	26.62	114.26	91.01	130.4	0	no annotation
comp255851_c0	12.61183051	2.585429018	3.36E-48	9.03E-46	0	0	0	0	46.38	36.98	24.25	37.1	1	comp255851_c0_seq4	xin actin-binding repeat-containing protein 1	439	2	3.22E-08	64.50%	3	F:actin binding; C:cell junction; P:actin cytoskeleton organization
comp267408_c0	10.34053922	2.707819972	3.95E-48	1.06E-45	0	0	0	0.05	22.06	18.92	13.07	20.15	0	no annotation
comp256757_c0	7.270171514	4.864261636	4.02E-48	1.07E-45	0.37	0.14	0.73	0.73	88.22	43	98.31	67.22	2	comp256757_c0_seq1	tropomyosin	776	20	1.31E-66	62.20%	5	P:heart development; P:regulation of lamellipodium assembly; P:pole plasm oskar mRNA localization; P:dendrite morphogenesis; C:sarcomere
comp262088_c0	9.02302342	2.791602008	5.17E-48	1.37E-45	0.04	0	0.08	0	19.68	16.6	13.5	13.72	0	no annotation
comp263856_c0	9.760728017	6.161812252	6.11E-48	1.62E-45	0.18	0.15	0.3	0.2	24.27	227.32	160.95	223.42	1	comp263856_c0_seq1	pupal cuticle protein edg-78e-like	901	20	1.06E-17	66.60%	1	F:structural constituent of cuticle
comp262818_c0	10.23142281	2.547921837	7.07E-48	1.86E-45	0	0	0.1	0	32.16	35.67	32.88	34.95	0	no annotation
comp264883_c1	-6.58233169	7.844850005	7.46E-48	1.96E-45	620.98	661.79	838.29	706.21	10.68	9.99	2.86	7.53	0	no annotation
comp256691_c0	9.615911307	2.87931041	7.85E-48	2.06E-45	0	0	0	0.09	25.11	15.58	13.21	18.85	0	no annotation
comp270864_c0	7.158975136	4.260251437	8.84E-48	2.31E-45	0.1	0.28	0.29	0.17	24.21	38.34	17.35	39.3	0	no annotation
comp269604_c0	6.892104999	3.718248507	9.25E-48	2.41E-45	0.53	0.35	0.19	0.1	41.17	31.4	38.04	35.35	0	no annotation
comp263385_c0	12.90930809	2.748322744	1.12E-47	2.89E-45	0	0	0	0	29	29.94	61.23	57.57	0	no annotation
comp256084_c0	7.779848538	4.359812056	1.23E-47	3.19E-45	0.34	0.2	0.2	0.21	20.94	53.76	41.02	79.01	0	no annotation
comp259835_c0	7.9348886	4.116246405	1.26E-47	3.25E-45	0.31	0.34	0.33	0.43	75.32	53.71	155.18	52.33	6	comp259835_c0_seq1	cuticle protein 19	565	20	3.72E-16	67.00%	1	F:structural constituent of cuticle
comp234350_c0	7.422686518	4.473899199	1.37E-47	3.52E-45	0.73	0.58	0.38	0.41	34.64	84.85	113.87	106.08	0	no annotation
comp252637_c0	5.377744462	5.86221999	1.83E-47	4.67E-45	2.73	3.75	3.76	3.9	178.78	140.66	145.66	134.68	1	comp252637_c0_seq1	myosin heavy chain	754	20	1.78E-58	76.20%	3	F:oxidoreductase activity; C:myosin complex; F:nucleotide binding
comp261951_c0	6.097531929	6.239657628	1.95E-47	4.97E-45	2.86	4.45	5	7.21	337.63	248.9	448.89	274.64	5	comp261951_c0_seq2	blue copper protein	447	20	1.17E-10	55.95%	5	F:electron carrier activity; F:copper ion binding; F:metal ion binding; P:electron transport chain; C:cytoplasmic membrane-bounded vesicle
comp264319_c1	6.367842945	4.727905313	2.00E-47	5.08E-45	0.8	0.99	0.97	0.8	37.06	71.96	88.73	79.01	0	no annotation
comp270644_c1	7.132649582	4.709084751	2.06E-47	5.21E-45	0.3	0.63	0.76	1.08	124.24	61.53	142.24	65.65	0	no annotation
comp234859_c0	9.144218295	2.89562354	2.67E-47	6.74E-45	0.1	0.09	0.11	0	55.38	65.5	31.76	43.14	0	no annotation
comp264208_c0	6.687241529	4.384932829	2.79E-47	7.02E-45	0.3	0.19	0.19	0.28	15.05	29.33	31.71	17.6	4	comp264208_c0_seq1	hypothetical protein	2008	4	5.85E-39	51.50%	0	-
comp272227_c0	7.060915206	3.965942814	5.69E-47	1.42E-44	0.29	0.39	0.03	0.14	38.49	29.39	23.09	32.94	6	comp272227_c0_seq1	tissue factor pathway inhibitor 2 precursor	436	20	2.87E-14	67.10%	6	F:peptidase inhibitor activity; F:serine-type endopeptidase inhibitor activity; C:extracellular region; P:negative regulation of peptidase activity; P:proteolysis; F:peptidase activity
comp253953_c1	11.05849634	8.951270576	6.70E-47	1.67E-44	1.01	1.01	1.22	1.62	186.98	1794.94	2701.74	4373.47	1	comp253953_c1_seq7	cuticle protein 19	457	20	3.24E-14	61.45%	1	F:structural constituent of cuticle
comp242033_c0	7.824905766	3.518906147	6.91E-47	1.72E-44	0.34	0.1	0.83	0.25	58.7	68.05	121.88	75.12	1	comp242033_c0_seq1	c-type lectin	281	20	6.53E-36	76.40%	1	F:carbohydrate binding
comp255587_c1	5.763750055	4.911988283	7.00E-47	1.73E-44	2.3	2.91	3.31	4.51	204.25	161.05	184.12	156.57	0	no annotation
comp260742_c0	6.250196825	8.075390732	8.90E-47	2.20E-44	6.42	6.89	11.38	11.99	785.96	336.21	916.37	726.14	0	no annotation
comp254016_c0	6.943009834	4.231110042	9.15E-47	2.25E-44	0.44	0.92	0.46	0.42	89.08	46.16	104.05	52.61	0	no annotation
comp261345_c0	8.864513139	3.177346611	1.20E-46	2.95E-44	0.06	0	0.06	0.03	8.41	17.36	21.17	22.37	1	comp261345_c0_seq2	isoform c	1038	20	6.50E-28	66.00%	3	F:chitin binding; P:chitin metabolic process; C:extracellular region
comp248016_c1	7.982716045	4.887619596	1.25E-46	3.06E-44	0.47	0.41	0.34	0.26	26.26	91.4	88.03	141.49	1	comp248016_c1_seq1	hypothetical protein	679	4	1.23E-19	63.25%	0	-
comp257468_c0	8.2176601	3.50037238	1.26E-46	3.07E-44	0.11	0.09	0.28	0.06	18.17	35.92	42.78	52.61	0	no annotation
comp262832_c0	-6.570680044	5.516642825	1.60E-46	3.89E-44	140.01	134.36	233.08	168.05	1.88	1.32	3.03	0.76	0	no annotation
comp259749_c0	6.486550061	8.414144841	1.62E-46	3.94E-44	1.68	2.03	2.09	2.05	110.87	301.39	175.84	83.45	1	comp259749_c0_seq1	la-related protein 6-like	4012	20	7.37E-74	74.00%	5	F:RNA binding; C:ribonucleoprotein complex; P:RNA processing; C:nucleus; F:nucleotide binding
comp271637_c0	9.077406578	3.272653644	2.90E-46	7.00E-44	0	0.04	0.04	0.09	35.89	18.25	31.22	12.72	6	comp271637_c0_seq1	peroxidase-like isoform 2	997	20	2.03E-69	57.65%	6	P:oxidation-reduction process; F:heme binding; P:response to oxidative stress; F:peroxidase activity; F:oxidoreductase activity; F:prostaglandin-endoperoxide synthase activity
comp267174_c0	8.765254519	3.872241591	3.83E-46	9.23E-44	0.61	0.32	0	0.14	39.6	128.48	134.32	144.67	1	comp267174_c0_seq1	spt transcription factor family member	1318	16	1.09E-35	41.81%	2	P:peptide cross-linking; C:cytoplasm
comp258039_c0	7.487652643	9.184871009	4.02E-46	9.64E-44	5.51	25.42	16.41	13.78	3228.67	1572.6	4691.96	1837.41	0	no annotation
comp252786_c0	9.317304296	3.309063027	4.21E-46	1.01E-43	0.14	0.06	0.07	0	17.61	43.36	50.07	61.84	0	no annotation
comp260169_c0	5.927088877	5.78948953	5.75E-46	1.37E-43	2.24	3.28	2.59	4.11	147.61	125.47	263.5	179.66	0	no annotation
comp263525_c0	7.02578998	3.14685582	6.09E-46	1.45E-43	0.17	0.2	0.36	0.26	29.18	30.33	39.65	28.41	0	no annotation
comp265102_c0	9.415527615	4.507478037	6.62E-46	1.57E-43	0.05	0.12	0	0.03	10.76	48.77	54.93	22.45	1	comp265102_c0_seq1	similar to CG32036	1561	20	2.59E-37	72.80%	3	F:chitin binding; P:chitin metabolic process; C:extracellular region
comp268394_c0	10.25697015	3.314190576	8.79E-46	2.07E-43	0.04	0	0	0.04	7.98	27.36	25.94	31.07	2	comp268394_c0_seq3	spt transcription factor family member	1036	4	5.03E-12	48.50%	0	-
comp260329_c0	-5.815091694	5.38948994	1.04E-45	2.44E-43	143.37	123.57	169.57	116.8	2.61	3.69	1.56	2.02	0	no annotation
comp259872_c0	8.061651875	3.713979226	1.18E-45	2.76E-43	0.28	0.17	0.6	0.21	39.78	54.65	112.44	105.44	0	no annotation
comp261929_c0	8.631828434	2.813589712	1.22E-45	2.85E-43	0	0.02	0.02	0.05	12.68	6.35	8.62	9.36	0	no annotation
comp264573_c0	8.274294378	4.185550728	2.05E-45	4.77E-43	0.03	0.03	0.36	0.08	50.47	23.84	56.28	24.06	0	no annotation
comp258692_c0	8.750533289	3.064025275	3.11E-45	7.23E-43	0.04	0.03	0.04	0.09	9.67	24.88	21.82	26.62	0	no annotation
comp269400_c1	6.662163421	6.843145264	3.19E-45	7.39E-43	1.22	1.78	1.04	1.44	47.32	160	189.62	117.45	0	no annotation
comp268423_c0	8.668140894	7.907030347	4.80E-45	1.11E-42	0.55	1.2	0.95	0.87	489.75	99.61	752.17	170.33	0	no annotation
comp265362_c0	8.918940763	3.159448767	5.23E-45	1.20E-42	0	0.07	0.09	0	38.62	26.7	12.78	17.98	3	comp265362_c0_seq1	rab11 interacting isoform b	743	20	4.04E-51	67.35%	1	P:rhabdomere development
comp258575_c2	7.559942968	4.037994733	6.01E-45	1.38E-42	0.15	0.46	0.56	0.6	43.82	49.91	98.3	121.83	1	comp258575_c2_seq1	hypothetical protein	496	1	2.84E-10	48.00%	0	-
comp248016_c0	8.0892302	4.393412441	9.95E-45	2.28E-42	0.25	0.27	0.53	0.28	25.58	93.21	84	129.88	1	comp248016_c0_seq1	hypothetical protein	503	3	3.37E-15	58.00%	0	-
comp262563_c1	-7.211003897	6.789241706	1.01E-44	2.31E-42	138.05	226.83	310.3	194.02	3.33	0.7	1.54	1.14	0	no annotation
comp260399_c0	10.49484448	4.063528921	1.14E-44	2.60E-42	0.06	0	0.06	0.06	12.79	76.87	57.14	87.22	0	no annotation
comp255032_c0	12.56738996	2.622077774	1.17E-44	2.65E-42	0	0	0	0	31.93	16.67	13.67	13.82	0	no annotation
comp259899_c0	8.187256895	6.834565766	1.57E-44	3.55E-42	0.42	0.42	0.51	0.37	218.45	146.93	22.82	159.31	2	comp259899_c0_seq1	hypothetical protein DAPPUDRAFT_309288	1612	1	7.70E-07	49.00%	0	-
comp253659_c0	12.53879017	2.470051911	1.64E-44	3.69E-42	0	0	0	0	21.98	12.68	27.83	14.45	0	no annotation
comp260349_c0	5.569948916	7.839634756	1.80E-44	4.04E-42	8.97	8.52	13.05	10.01	384.41	325.8	719.89	417.76	2	comp260349_c0_seq1	c-type lectin	1028	20	1.73E-38	55.55%	1	F:carbohydrate binding
comp251192_c0	5.215015025	6.641612093	2.20E-44	4.92E-42	4.47	3.73	4.94	4.58	217.36	120.73	187	150.75	1	comp251192_c0_seq1	muscle-specific protein isoform b	1145	20	9.99E-24	45.75%	3	C:intracellular part; P:localization; P:cellular process
comp260249_c0	9.011242614	3.525363046	2.36E-44	5.27E-42	0.17	0.15	0.09	0	89.26	79.34	20.62	59.88	0	no annotation
comp260801_c0	10.40001606	2.661088315	2.77E-44	6.17E-42	0	0	0.03	0	8.46	8.39	18.4	12.02	2	comp260801_c0_seq1	spt transcription factor family member	1065	4	3.23E-11	45.25%	2	P:peptide cross-linking; C:cytoplasm
comp257354_c0	9.483670455	2.618399593	3.18E-44	7.06E-42	0.04	0	0	0.05	13.62	13.13	25.58	16.93	0	no annotation
comp250083_c0	8.511661401	7.949761258	3.46E-44	7.65E-42	2.43	2.37	3.72	1.56	828.3	769.95	1818.38	181.27	9	comp250083_c0_seq1	cuticle protein 7	626	20	3.35E-13	70.55%	1	F:structural constituent of cuticle
comp259694_c0	7.886128157	2.980462046	4.41E-44	9.72E-42	0.05	0.02	0.06	0.09	14.87	17.44	13.55	7.57	1	comp259694_c0_seq1	sptzle 2-like protein	1171	20	1.16E-82	66.55%	1	P:lipid metabolic process
comp255455_c1	13.56859803	3.338701794	4.47E-44	9.84E-42	0	0	0	0	13.95	70.73	57.06	83.25	6	comp255455_c1_seq2	glycine rich secreted cement	357	20	1.05E-15	68.15%	4	F:chitin binding; P:chitin metabolic process; C:extracellular region; C:collagen
comp253395_c1	-5.853615948	5.622482777	5.17E-44	1.13E-41	341.31	324.67	463.58	408.4	9.1	6.98	8.13	3.16	0	no annotation
comp264270_c0	7.14556936	3.556627031	5.41E-44	1.18E-41	0.21	0.18	0.11	0.03	15.78	20.51	12.72	28.35	0	no annotation
comp258013_c0	8.286903911	8.510259077	6.32E-44	1.38E-41	2.63	1.39	5.28	5.33	251.21	1377.58	1129.19	1212.94	1	comp258013_c0_seq1	cuticle protein 7	733	20	2.19E-22	65.20%	1	F:structural constituent of cuticle
comp259890_c0	8.235629548	2.668390995	1.16E-43	2.52E-41	0.14	0.12	0	0.08	29.13	30.84	18.16	32.09	0	no annotation
comp255051_c1	11.87519281	4.064027401	1.25E-43	2.71E-41	0	0	0.05	0	11.76	84.37	26.61	69.54	0	no annotation
comp262805_c1	5.244758278	5.00086391	1.39E-43	3.01E-41	2.3	3.31	3.12	3.25	137.33	103.93	116.93	105.28	1	comp262805_c1_seq1	myosin heavy chain	536	20	1.70E-29	70.80%	3	F:oxidoreductase activity; C:myosin complex; F:nucleotide binding
comp261656_c0	12.42227968	2.437613696	1.42E-43	3.06E-41	0	0	0	0	26.53	19.55	10.95	14.67	2	comp261656_c0_seq1	PREDICTED: uncharacterized protein LOC100201506	502	20	2.64E-23	55.50%	0	-
comp267015_c0	6.915101471	3.477806946	1.58E-43	3.38E-41	0.05	0.3	0.1	0.08	15.9	16.27	13.47	22.49	2	comp267015_c0_seq1	gaba-gated chloride partial	1292	20	5.19E-29	45.55%	12	F:ion channel activity; F:GABA-A receptor activity; C:integral to membrane; C:membrane; C:synapse; P:ion transport; C:cell junction; P:transport; F:extracellular ligand-gated ion channel activity; F:receptor activity; C:postsynaptic membrane; C:plasma membrane
comp226282_c0	12.21534223	2.17887408	1.58E-43	3.38E-41	0	0	0	0	43.12	34.49	33.77	25.65	1	comp226282_c0_seq1	muscle myosin heavy chain	263	20	1.35E-17	72.15%	3	F:oxidoreductase activity; C:myosin complex; F:nucleotide binding
comp256387_c0	6.672267528	3.499326872	1.73E-43	3.70E-41	0.11	0.21	0.19	0.05	21.31	14.83	11.05	15.43	0	no annotation
comp259880_c0	8.42596472	5.867000409	1.76E-43	3.75E-41	0.23	0.18	0.35	0.26	139.88	103.53	15.63	112.93	2	comp259880_c0_seq1	isoform a	1241	19	1.52E-15	50.11%	0	-
comp273877_c0	6.047593132	4.418569693	1.94E-43	4.12E-41	1.21	0.95	1.21	1.77	61.97	70.02	121.61	68	4	comp273877_c0_seq3	scp-related protein	375	20	3.42E-24	62.85%	1	C:extracellular region
comp268784_c0	6.681188751	4.351033698	2.62E-43	5.54E-41	0.62	0.74	1.2	0.25	69.62	49.47	111.73	58.03	9	comp268784_c0_seq2	e3 ubiquitin-protein ligase sinat3-like	779	20	2.18E-19	52.80%	8	F:metal ion binding; P:multicellular organismal development; F:zinc ion binding; P:protein ubiquitination; F:ubiquitin-protein ligase activity; P:ubiquitin-dependent protein catabolic process; C:nucleus; F:ligase activity
comp267865_c0	10.47922633	2.928430357	2.74E-43	5.79E-41	0	0	0	0.03	19.92	5.49	11.53	12.33	0	no annotation
comp268730_c0	7.643777986	4.904986199	3.83E-43	8.06E-41	0.25	0.22	0.33	0.32	80.77	70.75	14.24	68.02	0	no annotation
comp260926_c0	7.393952528	3.349462628	5.75E-43	1.21E-40	0.18	0.08	0.33	0.05	40.57	33.69	17.79	21.97	0	no annotation
comp255373_c1	6.177839677	8.770701439	7.22E-43	1.51E-40	20.38	18.38	31.1	38.54	1953.42	1364.22	3199.64	1075.13	0	no annotation
comp265030_c0	8.186021649	5.215291615	7.27E-43	1.52E-40	0.17	0.33	0.27	0.47	164.4	27.96	141.54	56.67	0	no annotation
comp254753_c0	6.098038225	6.455278154	7.88E-43	1.64E-40	6.12	7.27	11.64	6.54	648.66	256.08	809.16	472.15	0	no annotation
comp256257_c0	6.059620594	3.973556721	8.18E-43	1.70E-40	0.62	0.64	0.95	1.13	58.01	39.96	73.68	46.89	0	no annotation
comp222515_c0	11.77123638	5.441699756	8.43E-43	1.74E-40	0	0	0.09	0.2	211.01	197.66	523.03	32.27	0	no annotation
comp256374_c0	7.607816137	4.477331478	8.62E-43	1.78E-40	0.88	1.15	0.46	2.14	82.78	196.64	351.92	189.59	0	no annotation
comp255868_c0	6.839641301	4.270868254	9.44E-43	1.94E-40	0.91	0.5	1.92	1.79	118.01	93.44	222.16	115.11	0	no annotation
comp261397_c0	8.417468853	2.518907999	1.06E-42	2.18E-40	0	0.05	0.17	0	19.13	16.17	24.72	17.6	0	no annotation
comp256148_c0	8.648028165	2.70211973	1.36E-42	2.77E-40	0	0.05	0.12	0.07	18.41	20.12	38.44	18.96	0	no annotation
comp264055_c1	8.441609331	3.205293416	1.38E-42	2.81E-40	0.16	0.07	0.08	0.27	17.84	51.08	53.06	64.18	1	comp264055_c1_seq1	isoform c	394	20	7.10E-24	69.05%	3	F:chitin binding; P:chitin metabolic process; C:extracellular region
comp263521_c0	8.920760228	3.161289875	1.53E-42	3.11E-40	0	0.03	0.07	0.04	30.59	19.27	7.76	18.92	0	no annotation
comp256440_c0	9.221832268	5.03876483	1.74E-42	3.53E-40	0.11	0.39	0.47	0.62	206.92	161.61	491.32	56.05	4	comp256440_c0_seq1	hypothetical protein	286	1	4.44E-21	78.00%	0	-
comp250625_c0	7.895036583	2.935464912	1.75E-42	3.54E-40	0.15	0	0.16	0.11	21.45	20.14	37.99	16.43	0	no annotation
comp264814_c0	6.56882536	5.086419501	2.59E-42	5.23E-40	1.09	1.07	1.1	1.02	61.61	125.54	154.76	43.55	30	comp264814_c0_seq1	cuticular protein analogous to peritrophins 1-b	621	20	1.51E-11	62.25%	3	F:chitin binding; P:chitin metabolic process; C:extracellular region
comp262117_c0	5.636808529	4.802097379	2.75E-42	5.55E-40	0.56	0.67	0.9	0.96	30.99	29.72	53.35	33.25	0	no annotation
comp264056_c0	9.712686707	2.907782899	3.24E-42	6.51E-40	0	0	0.05	0.05	24.1	8.35	28.44	26.81	4	comp264056_c0_seq1	PREDICTED: hypothetical protein	851	2	5.77E-15	51.50%	2	"P:regulation of transcription	DNA-dependent; C:nucleus"\r']
comp255315_c0	9.72153538	4.639249904	3.33E-42	6.67E-40	0.1	0.09	0.42	0.22	30.56	217.5	112.99	259.22	22	comp255315_c0_seq1	cuticle protein 7	519	20	6.34E-27	62.25%	1	F:structural constituent of cuticle
comp258925_c0	8.609776186	2.312577384	3.50E-42	6.99E-40	0	0	0.13	0.07	17.44	20.68	19.03	19.92	2	comp258925_c0_seq1	scp-like extracellular	263	20	4.00E-14	59.30%	0	-
comp270273_c0	9.371689564	4.447957625	4.19E-42	8.34E-40	0.04	0.08	0	0.04	6.66	34.56	48.51	17.42	11	comp270273_c0_seq1	hypothetical protein DAPPUDRAFT_220978	1678	2	1.95E-07	59.00%	3	F:chitin binding; P:chitin metabolic process; C:extracellular region
comp248039_c0	-6.133020426	4.357477788	4.46E-42	8.86E-40	44.21	91.83	96.48	98.62	1.03	0.95	0.85	1.77	0	no annotation
comp263428_c0	6.130764297	9.023650491	4.79E-42	9.49E-40	28.73	26.89	49.71	60.45	2925.87	2021.7	4605.83	1677.91	0	no annotation
comp254202_c0	-6.044858831	3.952507658	5.59E-42	1.10E-39	72.11	112.46	161.13	127.3	1.97	1.7	1.35	2.15	0	no annotation
comp249570_c0	8.617689859	2.640561412	6.47E-42	1.27E-39	0.07	0.06	0.08	0.08	15.14	38.67	30.49	27.3	0	no annotation
comp232565_c0	10.13328195	2.37393704	7.03E-42	1.38E-39	0	0.1	0	0	21.27	41.37	52.47	31.66	0	no annotation
comp252295_c0	8.664833976	2.465380233	7.32E-42	1.43E-39	0.09	0.08	0.09	0	41.67	28.64	21.29	28.52	0	no annotation
comp237839_c0	6.307277484	3.584616671	7.85E-42	1.53E-39	0.54	0.69	0.57	0.41	50.88	39.68	62.48	27.76	0	no annotation
comp269284_c0	5.315414218	5.367246671	7.89E-42	1.54E-39	0.83	0.92	0.59	0.73	19.6	30.65	37.81	29.43	2	comp269284_c0_seq1	domon domain-containing protein cg14681-like	2734	20	0	69.90%	0	-
comp264869_c0	5.65434071	5.58851112	8.07E-42	1.57E-39	1.04	1.07	1.28	1.58	31.85	73.79	53.24	73.71	1	comp264869_c0_seq1	fk506-binding protein	1618	20	3.70E-39	73.85%	5	C:extracellular space; F:FK506 binding; P:inter-male aggressive behavior; P:cellular protein metabolic process; F:peptidyl-prolyl cis-trans isomerase activity
comp260585_c0	9.099999443	2.330665233	9.78E-42	1.90E-39	0.04	0	0	0	8.04	6.22	5.04	7.11	0	no annotation
comp251945_c0	10.07552128	2.39060908	1.15E-41	2.23E-39	0	0	0	0.03	8.06	5.46	11.96	7.08	0	no annotation
comp251634_c0	11.98828653	1.905825299	1.35E-41	2.61E-39	0	0	0	0	5.99	5.49	5.89	6.01	2	comp251634_c0_seq1	seminal fluid protein hacp037	1762	20	7.87E-14	54.75%	1	F:hydrolase activity
comp254660_c0	12.22210346	2.147758638	1.69E-41	3.26E-39	0	0	0	0	13.72	13.89	8.09	17.45	0	no annotation
comp258086_c0	7.37890439	2.485014293	2.28E-41	4.38E-39	0.04	0.03	0.04	0.04	7.69	5.45	6.78	6.29	4	comp258086_c0_seq2	serine protease	1690	1	2.34E-07	45.00%	6	P:proteolysis; F:serine-type endopeptidase activity; F:serine-type peptidase activity; F:hydrolase activity; F:catalytic activity; F:peptidase activity
comp259768_c0	8.377406991	2.705546291	2.84E-41	5.44E-39	0	0.09	0	0.07	7.63	15.22	18.8	12.14	1	comp259768_c0_seq1	e-selectin precursor	963	20	3.36E-26	50.35%	1	F:carbohydrate binding
comp271780_c0	7.511912976	3.066262952	2.91E-41	5.55E-39	0.1	0.12	0.07	0.12	10.68	15.89	30.66	15.6	0	no annotation
comp270078_c0	5.683956979	6.265694676	3.01E-41	5.73E-39	2.31	2.25	2.36	2.16	108.29	75.02	199.75	74.46	5	comp270078_c0_seq1	predicted protein	1250	1	4.25E-08	47.00%	6	P:water transport; C:integral to membrane; C:membrane; P:transmembrane transport; P:transport; F:transporter activity
comp262437_c0	9.42491514	2.657623092	3.12E-41	5.92E-39	0	0.08	0	0	21.38	26.18	8.45	15.48	3	comp262437_c0_seq1	PREDICTED: uncharacterized protein LOC101237876	768	20	3.14E-11	49.80%	0	-
comp263198_c0	7.144180399	4.442732469	3.13E-41	5.92E-39	0.14	0.05	0.13	0.53	23.11	39.14	21.95	27.73	0	no annotation
comp266802_c0	6.931112248	5.94145871	3.49E-41	6.60E-39	0.86	0.78	1.28	1.31	31.29	116.35	162.69	147.61	1	comp266802_c0_seq1	hypothetical protein	1065	2	1.31E-29	53.00%	0	-
comp263827_c0	8.257292747	3.037807847	3.50E-41	6.61E-39	0.09	0.23	0	0.3	23.76	41.92	77.09	39.6	0	no annotation
comp270105_c0	9.5296121	6.476108811	4.78E-41	8.98E-39	0.19	0.15	0.17	0.13	9.83	127.65	121.63	170.27	4	comp270105_c0_seq1	hypothetical protein DAPPUDRAFT_313056	1503	20	2.14E-11	61.75%	1	F:structural constituent of cuticle
comp258324_c0	11.99092818	1.900257217	5.21E-41	9.76E-39	0	0	0	0	9.9	8.18	10.97	10.93	4	comp258324_c0_seq1	plasma kallikrein	503	20	1.43E-18	52.90%	1	F:serine-type peptidase activity
comp268226_c0	5.649249305	7.044581657	6.92E-41	1.29E-38	7.77	5.09	8.11	6.95	254.93	347.83	539.02	188.05	1	comp268226_c0_seq4	spatzle protein	1177	20	5.51E-74	75.30%	0	-
comp273146_c0	-5.142639293	5.001076095	7.08E-41	1.32E-38	54.84	67.79	72.52	67.54	2.51	1.6	1.89	1.7	0	no annotation
comp235670_c0	11.97900247	1.944434234	8.48E-41	1.58E-38	0	0	0	0	41.79	27.22	29.26	33.73	1	comp235670_c0_seq1	muscle myosin heavy chain	232	20	1.84E-18	78.30%	4	C:myosin filament; F:actin binding; F:ATP binding; F:motor activity
comp260429_c0	12.11719911	2.040100091	1.00E-40	1.87E-38	0	0	0	0	12.04	16.47	9.75	8.57	1	comp260429_c0_seq2	"PREDICTED: uncharacterized protein LOC101235088	partial"	1069	20	9.89E-29	59.30%	0	'-\r']
comp262862_c0	11.47197069	5.011574146	1.16E-40	2.15E-38	0.05	0.04	0.05	0	8.13	121.05	108.42	140.25	0	no annotation
comp251212_c0	6.518557422	3.37083028	1.30E-40	2.40E-38	0.7	0.23	1.3	0.29	53.94	63.81	52.14	55.17	2	comp251212_c0_seq1	myosin heavy muscle-like	362	20	1.35E-17	61.90%	2	F:binding; F:catalytic activity
comp260628_c0	12.08665229	1.984008127	1.50E-40	2.77E-38	0	0	0	0	5.41	7.3	6.75	4	5	comp260628_c0_seq1	glutamate receptor delta-1 subunit	1866	20	4.12E-129	50.05%	11	F:ionotropic glutamate receptor activity; F:ion channel activity; F:transporter activity; P:ionotropic glutamate receptor signaling pathway; C:integral to membrane; C:membrane; P:ion transport; P:transport; F:extracellular-glutamate-gated ion channel activity; C:outer membrane-bounded periplasmic space; F:receptor activity
comp263233_c0	-5.895281014	3.43951777	1.52E-40	2.80E-38	25.35	30.09	37.86	36.19	0.49	0.78	0.49	0.36	0	no annotation
comp252116_c1	-5.830313119	5.63932714	1.70E-40	3.11E-38	194.75	189.6	251.47	166.21	6.04	4.3	1.72	3.26	0	no annotation
comp275012_c0	5.501712926	4.557224433	1.71E-40	3.12E-38	0.46	0.62	0.54	0.6	16.16	19.05	30.98	29.35	2	comp275012_c0_seq1	isoform b	1922	20	7.26E-55	45.55%	0	-
comp260249_c1	7.526385213	4.286965352	1.79E-40	3.27E-38	0.08	0.24	0.37	0.26	73.64	58.69	14.89	40.51	1	comp260249_c1_seq1	peptidylprolyl isomerase	821	20	4.56E-66	75.75%	3	P:protein folding; P:protein peptidyl-prolyl isomerization; F:peptidyl-prolyl cis-trans isomerase activity
comp253018_c0	7.921006835	2.708923638	1.82E-40	3.31E-38	0.08	0.03	0.08	0.09	7.99	20.45	18.76	17.77	0	no annotation
comp261581_c1	5.815756886	5.827556692	1.89E-40	3.43E-38	1.38	2.41	2	2.83	133.1	61.52	185.59	105.62	0	no annotation
comp242544_c0	8.696272047	2.704334912	2.33E-40	4.23E-38	0.1	0	0.11	0.23	20.62	33.44	55.19	56.74	1	comp242544_c0_seq1	hypothetical protein	312	4	8.95E-20	64.25%	0	-
comp271707_c0	9.297670461	4.392606099	2.38E-40	4.31E-38	0.07	0.13	0.3	0.16	23.29	204.49	72.98	82.35	3	comp271707_c0_seq1	cuticle protein 7	477	20	1.38E-24	63.00%	1	F:structural constituent of cuticle
comp242347_c0	9.764044305	3.33449473	2.40E-40	4.32E-38	0	0	0.26	0.14	19.58	87.31	106.25	98.85	0	no annotation
comp253169_c0	13.35862431	3.501429687	2.59E-40	4.66E-38	0	0	0	0	73.64	29.84	30.41	8.51	0	no annotation
comp249477_c0	5.123246431	6.349389795	2.82E-40	5.06E-38	4.32	5.38	5.59	5.46	187.37	150.71	263.08	119.12	1	comp249477_c0_seq1	mical-like protein 2	877	20	4.30E-58	71.85%	1	F:hydrolase activity
comp252466_c0	13.44929409	3.210046596	3.58E-40	6.40E-38	0	0	0	0	9.26	61.9	48.56	68.9	1	comp252466_c0_seq1	cuticle protein 7	392	20	1.74E-11	63.00%	1	F:structural constituent of cuticle
comp259951_c0	9.849078076	3.571576325	4.34E-40	7.74E-38	0	0.02	0	0.06	20.87	4.65	32.42	17.56	1	comp259951_c0_seq2	hypothetical protein EMIHUDRAFT_214040	1471	1	2.54E-09	55.00%	0	-
comp233236_c1	7.029882479	2.656477284	4.44E-40	7.91E-38	0.88	0.26	0.16	0.5	52.9	49.42	72.81	56.39	0	no annotation
comp257781_c0	9.13509669	2.302084878	4.66E-40	8.27E-38	0	0	0.09	0.09	24.13	17.99	37	22.25	0	no annotation
comp257569_c0	9.268605351	3.298212283	5.02E-40	8.90E-38	0.15	0	0.16	0	24.82	77.31	19.53	63	0	no annotation
comp261594_c0	7.121807159	3.625926123	5.48E-40	9.70E-38	0.08	0.31	0	0.11	25.75	10.95	21.52	19.01	0	no annotation
comp264064_c0	7.020472849	4.183820451	5.51E-40	9.72E-38	0.34	0.33	0.36	0.62	15.93	61.51	51.23	65.57	4	comp264064_c0_seq1	spt transcription factor family member	785	3	4.81E-09	44.67%	2	P:peptide cross-linking; C:cytoplasm
comp260078_c0	13.15168312	3.109908354	6.59E-40	1.16E-37	0	0	0	0	41.82	22.11	56.06	8.78	0	no annotation
comp259154_c0	11.90293099	5.821366379	9.35E-40	1.64E-37	0.03	0.03	0.03	0.04	6.89	185.43	179.12	92.02	1	comp259154_c0_seq1	spt transcription factor family member	979	2	2.22E-13	55.00%	2	P:peptide cross-linking; C:cytoplasm
comp249168_c0	9.065340642	4.353373937	9.94E-40	1.74E-37	0.19	0.16	0.1	0.42	162.07	32.8	222.4	58.71	0	no annotation
comp265155_c0	11.433841	4.824416663	1.07E-39	1.87E-37	0.02	0.02	0	0	85.89	11.84	61.9	9.89	0	no annotation
comp272784_c1	5.844743399	4.724733417	1.19E-39	2.07E-37	0.92	0.69	0.84	1.06	54.14	49.62	73.01	23.22	3	comp272784_c1_seq1	smoothelin-like protein 2	464	20	1.43E-14	62.70%	3	F:hydrolase activity; P:peptidyl-tyrosine dephosphorylation; F:protein tyrosine phosphatase activity
comp254447_c0	12.24552129	2.179068408	1.22E-39	2.12E-37	0	0	0	0	13.49	14.35	6.12	16.87	0	no annotation
comp255352_c0	7.998169929	2.575727369	1.30E-39	2.25E-37	0	0.08	0.09	0.1	8.6	17.36	20.91	17.72	0	no annotation
comp251491_c1	5.498486402	5.252319739	1.44E-39	2.50E-37	4.02	5.68	3.73	1.99	123.04	158.58	176.52	230.3	0	no annotation
comp260698_c0	12.0351116	2.008872282	2.22E-39	3.82E-37	0	0	0	0	19.57	12.69	9.58	19.01	0	no annotation
comp269573_c0	6.860079705	4.27828482	2.49E-39	4.28E-37	0.14	0.42	0.27	0.39	26.42	48.71	49.35	13.75	0	no annotation
comp256628_c0	12.43203248	2.298209208	3.30E-39	5.67E-37	0	0	0	0	16.94	26.15	12.5	39.31	0	no annotation
comp255708_c1	-6.142165597	3.549489271	3.37E-39	5.79E-37	61.73	46.27	78.23	67.52	1.76	0.8	0.64	0.73	0	no annotation
comp253527_c0	6.807373778	5.649522505	3.47E-39	5.93E-37	0.61	0.7	1.1	0.75	62	81.86	163.3	28.81	2	comp253527_c0_seq1	c-type lectin isoform a	996	20	7.86E-27	50.85%	1	F:carbohydrate binding
comp256371_c0	7.247002255	2.819255392	3.55E-39	6.06E-37	0.1	0.17	0.03	0.04	17.65	20.12	8.45	12.02	0	no annotation
comp264640_c2	6.553202417	2.926236751	4.20E-39	7.15E-37	0.13	0.25	0.26	0.19	20.2	15.28	28.86	14.68	0	no annotation
comp262127_c0	7.57481073	2.47941929	4.22E-39	7.17E-37	0	0.13	0.04	0.08	13.45	15.48	8.35	13.2	0	no annotation
comp274720_c0	7.077364875	4.457197762	4.66E-39	7.90E-37	0.23	0.43	0.18	0.32	33.02	58.57	12.16	54.22	0	no annotation
comp257330_c0	12.18912662	2.054407281	6.19E-39	1.05E-36	0	0	0	0	11.65	22.04	10.38	21.84	0	no annotation
comp271337_c0	6.268195955	3.551848968	6.91E-39	1.17E-36	0.26	0.13	0.11	0.07	10.68	10.21	16.06	7.39	2	comp271337_c0_seq2	hypothetical protein AND_17663	2063	4	8.04E-09	59.75%	2	P:carbohydrate metabolic process; F:hydrolase activity
comp258493_c0	8.14707341	2.246769008	7.80E-39	1.31E-36	0.11	0.03	0	0	10.73	7.93	14.8	10.26	0	no annotation
comp260514_c4	5.961812722	6.353496881	9.62E-39	1.62E-36	3.79	4.99	5.3	4.98	93.64	289.71	297.87	406.3	12	comp260514_c4_seq1	cuticular	971	20	4.47E-27	66.55%	3	F:chitin binding; P:chitin metabolic process; C:extracellular region
comp251427_c1	12.90651253	2.862565689	1.14E-38	1.92E-36	0	0	0	0	67.12	30.77	92.24	17.07	0	no annotation
comp264561_c0	7.242895963	3.020679303	1.31E-38	2.20E-36	0.07	0	0.28	0.11	19.01	10.92	23.11	14.01	0	no annotation
comp269200_c0	5.73781253	3.535438696	1.35E-38	2.26E-36	0.2	0.19	0.24	0.24	13.87	15.32	7.61	10.59	2	comp269200_c0_seq1	cg16959 cg16959-pa	1900	20	3.61E-102	42.00%	0	-
comp270047_c0	7.996627517	4.640165473	1.50E-38	2.49E-36	0.15	0.1	0.18	0.15	18.1	55.18	54.36	9.13	2	comp270047_c0_seq1	hypothetical protein	1125	3	4.86E-79	61.33%	0	-
comp265240_c0	8.437865588	4.142031769	1.57E-38	2.60E-36	0.09	0.05	0.12	0.16	6.66	49.62	43.19	29.76	1	comp265240_c0_seq1	hypothetical protein	1090	3	1.96E-61	50.67%	0	-
comp235978_c0	-7.570628007	2.429762297	1.61E-38	2.68E-36	56.45	36.25	46	36.25	0.56	0.2	0	0.29	0	no annotation
comp266462_c0	5.849850019	3.16113801	1.73E-38	2.86E-36	0.36	0.3	0.18	0.25	13.38	12.37	18.96	17.45	1	comp266462_c0_seq3	immediate early protein homolog	1844	3	1.28E-09	55.67%	0	-
comp268504_c0	6.325323247	3.448683527	1.98E-38	3.26E-36	0.13	0.27	0.24	0.29	8.71	19.36	20.78	21.05	2	comp268504_c0_seq1	mitochondrial sodium hydrogen exchanger nha2	1498	20	1.55E-81	58.70%	1	P:transport
comp260770_c0	5.908310139	5.502757622	2.15E-38	3.53E-36	1.88	1.72	3.07	3.33	93.22	127.23	245.7	90	1	comp260770_c0_seq1	flexible cuticle protein 12 precursor	640	20	8.26E-23	69.25%	1	F:structural constituent of chitin-based cuticle
comp271444_c0	6.773941571	3.912576174	2.31E-38	3.80E-36	0.09	0.29	0.14	0.3	9.2	19.39	32.99	22.15	2	comp271444_c0_seq2	heat shock protein beta-1-like isoform 1	1423	20	3.44E-19	66.65%	4	P:regulation of autophagy; C:Z disc; P:protein lipidation; P:regulation of translational initiation by eIF2 alpha phosphorylation
comp256514_c0	9.69811359	2.033075315	2.33E-38	3.82E-36	0	0	0.05	0	11.43	15.25	7.91	10.6	4	comp256514_c0_seq1	partial	664	20	7.26E-24	44.55%	6	F:carbohydrate binding; F:scavenger receptor activity; P:cell adhesion; C:membrane; C:integral to membrane; P:ion transport
comp265416_c0	6.887876518	6.420144086	2.44E-38	3.99E-36	0.47	0.39	0.24	0.3	12.15	68.3	50.65	22.76	52	comp265416_c0_seq1	hypothetical protein DAPPUDRAFT_301651	2396	6	6.17E-14	53.17%	1	F:structural constituent of cuticle
comp248230_c0	9.365355049	2.443243615	2.49E-38	4.07E-36	0	0	0.12	0.13	17.45	48.13	53.95	32.99	0	no annotation
comp262296_c0	9.664926057	2.085150381	2.91E-38	4.74E-36	0	0	0.07	0	25.11	15.84	13.04	14.82	0	no annotation
comp259093_c0	7.46373551	2.881056297	2.99E-38	4.86E-36	0.21	0.09	0.11	0.17	10.42	27.72	22.64	34.4	0	no annotation
comp273020_c0	7.048077968	3.63053059	3.17E-38	5.14E-36	0.26	0.11	0.69	0.37	82.34	60.01	26.66	32.38	0	no annotation
comp260132_c0	5.337789356	4.925355557	3.29E-38	5.32E-36	0.97	0.97	0.73	1.18	44.65	34.96	55.22	22.34	0	no annotation
comp257569_c1	9.949678772	3.055336405	3.32E-38	5.35E-36	0.11	0	0	0	15.81	54.61	11.27	37.6	0	no annotation
comp253093_c0	14.39864871	4.136030538	3.40E-38	5.47E-36	0	0	0	0	18.6	124.47	205.83	329.55	0	no annotation
comp259783_c0	5.54079719	6.446389755	3.72E-38	5.98E-36	1.38	2.21	2.79	3.18	113.93	175.52	68.16	84.13	1	comp259783_c0_seq1	c-type lectin - galactose binding	1539	20	5.86E-45	53.80%	1	F:carbohydrate binding
comp264804_c0	7.24069504	3.029590929	4.62E-38	7.40E-36	0.12	0.11	0.03	0.08	7.25	12.87	8.74	21.14	14	comp264804_c0_seq1	catalase peroxidase	253	1	4.25E-09	70.00%	4	P:oxidation-reduction process; F:heme binding; P:response to oxidative stress; F:peroxidase activity
comp255843_c0	9.610125713	5.984632138	4.67E-38	7.46E-36	0.61	0.19	0.12	0.25	178.43	208.41	475.2	27.58	1	comp255843_c0_seq1	cuticular protein 50cb cg6305-pa	568	20	2.29E-31	63.65%	1	F:structural constituent of cuticle
comp250827_c0	12.20741387	2.133115477	4.92E-38	7.85E-36	0	0	0	0	7.21	5.07	10.14	3.31	1	comp250827_c0_seq1	hypothetical protein	1358	4	6.22E-39	53.25%	0	-
comp266495_c0	6.01434633	4.16260751	5.03E-38	8.01E-36	0.63	0.4	0.38	0.89	40.54	25.91	56.8	23.62	0	no annotation
comp256817_c0	9.236825249	3.326076568	6.12E-38	9.73E-36	0	0.05	0.17	0	29.15	46.59	9.22	53.22	0	no annotation
comp253989_c0	9.684474663	3.476021431	6.27E-38	9.94E-36	0.1	0	0.11	0.11	100.88	20.38	121.28	37.12	0	no annotation
comp239366_c0	8.226932723	2.577611052	6.45E-38	1.02E-35	0	0.33	0.13	0.14	33.45	54.45	76.15	25.59	0	no annotation
comp259796_c0	5.419584273	8.264891045	6.80E-38	1.07E-35	10.58	10.19	17.96	18.6	278.72	571.91	675.59	710.52	4	comp259796_c0_seq1	chitin binding peritrophin-	961	20	7.71E-73	65.55%	4	F:chitin binding; P:chitin metabolic process; C:extracellular region; F:structural constituent of peritrophic membrane
comp256440_c1	10.83657112	3.971655244	8.05E-38	1.27E-35	0.12	0	0.13	0	104.15	106.38	255.4	19.28	0	no annotation
comp267972_c1	-7.10970083	6.308156885	8.88E-38	1.40E-35	198.08	176.45	328.59	339.01	1.9	2.83	0.2	2.51	0	no annotation
comp267615_c0	7.059696065	4.122694836	9.44E-38	1.48E-35	0.19	0.13	0.12	0.13	30.43	29.53	5.89	16.76	1	comp267615_c0_seq1	serine protease	1663	20	1.14E-119	61.95%	1	F:peptidase activity
comp261311_c0	9.861638261	4.271119835	1.02E-37	1.60E-35	0.04	0.13	0	0	48.76	34.16	90.13	7.87	3	comp261311_c0_seq1	cuticle protein 7	878	20	2.61E-21	64.95%	1	F:structural constituent of cuticle
comp270682_c0	6.355325103	5.337366067	1.21E-37	1.89E-35	1.65	1.56	1.45	1.55	32.37	177.22	133.39	121.11	0	no annotation
comp251832_c0	-6.172648682	5.331951294	1.24E-37	1.94E-35	196.92	165.87	241.87	258.79	1.99	6.37	1.33	1.7	0	no annotation
comp263077_c0	5.465117911	4.295749785	1.35E-37	2.10E-35	0.65	0.82	0.6	1.06	20.42	41.75	39.63	28.53	3	comp263077_c0_seq2	cuticular protein isoform a	313	14	5.51E-11	56.79%	2	F:structural constituent of cuticle; F:structural constituent of chitin-based cuticle
comp259003_c0	7.94601344	4.508704548	1.42E-37	2.20E-35	0.17	0.1	0.18	0.19	49.24	58.86	6.95	47.25	4	comp259003_c0_seq1	structural constituent of	1090	20	1.54E-21	69.65%	1	F:structural constituent of cuticle
comp265626_c0	5.724910397	4.177330239	1.43E-37	2.21E-35	0.41	0.36	0.61	0.61	12.8	22.87	30.9	30.06	8	comp265626_c0_seq1	hatching enzyme	871	20	2.43E-20	47.35%	9	F:metal ion binding; P:proteolysis; F:metallopeptidase activity; F:hydrolase activity; F:zinc ion binding; F:peptidase activity; F:metalloendopeptidase activity; P:tRNA processing; C:cytoplasm
comp270116_c0	8.334679156	5.82433827	1.46E-37	2.26E-35	0.05	0.21	0.3	0.1	8.43	58.47	52.16	75.21	2	comp270116_c0_seq1	esterase fe4	2329	20	6.97E-98	52.25%	1	F:carboxylic ester hydrolase activity
comp266244_c0	9.803529177	2.226356858	1.52E-37	2.34E-35	0.06	0	0	0	26.3	18	8.23	20.36	0	no annotation
comp254301_c0	8.308685623	2.091166339	1.63E-37	2.51E-35	0.07	0.03	0	0	12.52	8.66	6.49	11.03	0	no annotation
comp259734_c0	10.23728822	2.739881983	1.66E-37	2.55E-35	0.06	0	0	0	42.36	22.27	7.48	22.05	0	no annotation
comp256717_c0	8.08611233	3.887028988	1.84E-37	2.82E-35	0.12	0.08	0.1	0.05	4.46	28.33	30.9	25.02	2	comp256717_c0_seq1	hypothetical protein	1348	1	3.66E-26	78.00%	0	-
comp244930_c0	9.845824685	2.093467588	2.72E-37	4.17E-35	0	0	0.1	0	14.52	26.12	21.4	40.93	0	no annotation
comp268073_c0	12.11356746	2.047100064	3.11E-37	4.75E-35	0	0	0	0	32.57	12.79	40.16	26.92	0	no annotation
comp257406_c0	11.04409105	6.237772633	3.64E-37	5.55E-35	0	0.16	0.19	0.1	13.67	373.95	333.99	157.3	0	no annotation
comp261057_c1	6.287175252	2.581188306	4.35E-37	6.61E-35	0.27	0.31	0.66	0.5	31.28	29.88	38.88	32.75	0	no annotation
comp251759_c0	9.465206144	1.845468838	4.87E-37	7.38E-35	0	0.07	0	0	22.03	11.51	15.63	19.67	0	no annotation
comp251147_c0	5.614315561	3.252607717	5.04E-37	7.63E-35	0.72	0.63	0.38	0.46	22.05	21.71	30.05	32.73	1	comp251147_c0_seq1	zinc finger protein 474-like	698	20	1.11E-17	60.15%	0	-
comp267920_c0	6.077437164	3.480692699	5.25E-37	7.94E-35	0.24	0.45	0.25	0.31	39.15	20.81	13.91	20.5	4	comp267920_c0_seq1	chitin deacetylase 4 precursor	789	20	1.15E-65	71.05%	2	P:carbohydrate metabolic process; F:catalytic activity
comp257962_c0	8.221167326	1.980812387	5.53E-37	8.34E-35	0	0.05	0	0	5.55	5.24	3.52	4.52	1	comp257962_c0_seq2	serine protease 33 precursor	1718	1	8.88E-07	46.00%	4	P:proteolysis; F:serine-type endopeptidase activity; F:catalytic activity; F:peptidase activity
comp266308_c0	6.105677389	3.70547819	6.26E-37	9.42E-35	0.4	0.78	0.61	0.25	34.16	32.07	21.2	57.56	2	comp266308_c0_seq1	n-hydroxyarylamine o-acetyltransferase	572	20	4.12E-18	52.10%	5	"F:acetyltransferase activity; F:transferase activity; P:metabolic process; F:transferase activity	transferring acyl groups; F:N-hydroxyarylamine O-acetyltransferase activity"\r']
comp265258_c0	9.306094192	2.881287987	6.45E-37	9.69E-35	0	0.05	0.06	0.06	7.19	31.54	40.25	23.13	1	comp265258_c0_seq1	chorion peroxidase	575	20	4.00E-25	77.95%	4	F:heme binding; F:peroxidase activity; P:oxidation-reduction process; P:response to oxidative stress
comp254988_c0	9.319578367	1.681760326	7.09E-37	1.06E-34	0	0.02	0	0	4.49	3.67	3.27	3.85	1	comp254988_c0_seq1	"serine protease	putative"	1668	1	7.32E-07	64.00%	1	'F:catalytic activity\r']
comp268372_c0	10.41708649	3.501887373	7.48E-37	1.12E-34	0	0	0.02	0.02	5.8	22.71	3.95	22.4	2	comp268372_c0_seq1	senescence marker protein-30 (smp-30)	1588	20	5.62E-14	45.00%	13	P:regulation of catalytic activity; F:calcium ion binding; F:enzyme regulator activity; P:regulation of calcium-mediated signaling; P:cellular calcium ion homeostasis; F:hydrolase activity; C:nucleus; C:cytoplasm; P:positive regulation of ATPase activity; F:zinc ion binding; F:gluconolactonase activity; F:metal ion binding; P:L-ascorbic acid biosynthetic process
comp268747_c0	8.159074963	4.04825401	8.40E-37	1.25E-34	0.03	0.06	0.04	0.05	2.03	13.78	14.31	16.56	0	no annotation
comp261358_c0	8.173620934	3.913191139	8.80E-37	1.31E-34	0.02	0.05	0.11	0.07	28.06	12.65	5.03	32.79	0	no annotation
comp266519_c0	13.91895696	3.683005181	9.22E-37	1.37E-34	0	0	0	0	4.05	50.15	12.44	31.69	10	comp266519_c0_seq1	spt transcription factor family member	331	1	2.27E-07	50.00%	2	P:peptide cross-linking; C:cytoplasm
comp246183_c0	10.08455461	3.120408528	9.31E-37	1.38E-34	0	0.12	0	0.16	19.07	126.72	113.23	48.18	0	no annotation
comp258031_c1	6.158636747	3.829417915	1.02E-36	1.51E-34	0.24	0.42	0.29	0.54	29.01	12.09	40.46	25.25	2	comp258031_c1_seq2	hypothetical protein	1246	2	1.39E-17	51.50%	0	-
comp254455_c0	11.67337082	1.581161578	1.09E-36	1.61E-34	0	0	0	0	6.48	8.32	5.31	7.37	2	comp254455_c0_seq2	chymotrypsin bi	860	20	2.91E-14	44.80%	1	F:catalytic activity
comp258558_c0	5.668719407	3.969298489	1.26E-36	1.85E-34	0.53	0.51	0.33	0.42	11.75	19.5	32.44	22.59	1	comp258558_c0_seq1	venom allergen 5-like	1420	20	8.16E-55	57.75%	1	C:extracellular region
comp265337_c0	6.323186799	2.652737965	1.35E-36	1.99E-34	0.24	0.28	0.59	0.54	23.24	30.8	38.96	31.28	0	no annotation
comp267429_c1	7.584952561	2.855437341	1.37E-36	2.01E-34	0.11	0.03	0.08	0.13	19.72	26.42	15.89	6.69	0	no annotation
comp253060_c1	7.26079908	2.285950531	1.47E-36	2.16E-34	0.28	0.37	0.29	0.16	32.93	31.7	57.97	47.88	0	no annotation
comp273612_c0	5.273758149	4.474522369	1.48E-36	2.17E-34	0.55	0.78	0.67	1.17	20.72	27.11	40.39	28.15	3	comp273612_c0_seq1	unc93a protein	938	20	1.57E-57	60.95%	2	C:integral to membrane; P:transmembrane transport
comp271055_c0	5.137685484	3.898449682	1.52E-36	2.22E-34	1.12	1.7	1.49	1.79	57.4	50.15	68.43	39.95	0	no annotation
comp269741_c1	4.987040406	6.238830131	1.54E-36	2.24E-34	1.09	0.95	0.96	1.07	17.5	46.58	30.03	27.3	8	comp269741_c1_seq1	isoform e	5319	20	1.59E-25	69.40%	3	C:extracellular region; F:chitin binding; P:chitin metabolic process
comp264622_c0	7.743513727	6.794939578	1.54E-36	2.24E-34	0.62	0.69	1	0.66	310.25	163.55	21.99	214.72	0	no annotation
comp256911_c0	8.937132638	3.7066467	1.56E-36	2.26E-34	0.02	0.02	0.01	0	2.45	3.22	4.05	14.22	1	comp256911_c0_seq1	hypothetical protein THAOC_10899	4342	4	1.62E-87	49.75%	0	-
comp256169_c0	7.736270133	2.701943931	1.67E-36	2.42E-34	0.08	0.07	0.17	0.36	15.92	32.92	54.28	27.53	2	comp256169_c0_seq2	serine-rich adhesin for platelets-like	395	20	3.48E-26	68.20%	1	C:extracellular region
comp263918_c0	7.840806846	2.616250368	1.81E-36	2.62E-34	0.12	0.07	0.09	0	6.63	16.9	17.11	22.29	3	comp263918_c0_seq2	isoform c	1001	20	1.27E-25	69.25%	3	F:chitin binding; P:chitin metabolic process; C:extracellular region
comp259212_c2	-4.732354898	8.714151859	1.92E-36	2.78E-34	2160.87	2005.65	2417.66	2043.53	87.26	60.94	121.57	54.14	0	no annotation
comp256910_c0	9.57382698	1.852967524	2.05E-36	2.95E-34	0	0	0.04	0	6.5	8.48	11.68	6.89	0	no annotation
comp238648_c0	9.466451224	2.595658394	2.12E-36	3.05E-34	0	0.06	0.08	0	22.47	12.42	55.1	20.45	0	no annotation
comp248746_c0	6.722074094	3.258485817	2.18E-36	3.13E-34	0.27	1.02	0.57	0.2	26.24	51.13	59.85	77.53	0	no annotation
comp246233_c0	8.103453232	2.649391371	2.22E-36	3.18E-34	0.05	0.14	0.06	0.06	7.37	24.65	22.77	30.2	0	no annotation
comp274595_c0	6.041169539	5.015893878	2.40E-36	3.42E-34	0.18	0.2	0.13	0.17	15.29	20.17	6.62	5.28	2	comp274595_c0_seq1	pancreatic triacylglycerol lipase	1572	20	1.93E-163	68.15%	1	F:carboxylic ester hydrolase activity
comp273045_c0	4.5531193	7.552441593	2.48E-36	3.54E-34	6.83	6.84	7.32	7.88	111.22	168.02	216.13	148.01	0	no annotation
comp261497_c0	9.557845239	1.932070552	2.50E-36	3.56E-34	0	0	0.08	0	22.74	12.46	23.85	11.78	5	comp261497_c0_seq2	protein isoform a	489	3	2.41E-20	52.33%	2	F:metal ion binding; F:zinc ion binding
comp272844_c0	5.713685579	3.536276294	2.58E-36	3.67E-34	0.78	0.83	0.65	0.88	33.69	34.2	64.8	27.97	0	no annotation
comp271555_c0	7.619688399	4.213281754	2.76E-36	3.92E-34	0.28	0.18	0.18	0.27	8.1	63.7	40.91	49.92	10	comp271555_c0_seq1	isoform a	487	20	2.05E-29	86.90%	5	C:membrane; F:metallopeptidase activity; P:proteolysis; F:peptidyl-dipeptidase activity; F:serine-type endopeptidase activity
comp264414_c0	5.789211872	7.291567995	2.88E-36	4.07E-34	1.6	2.22	1.81	1.63	40.07	146.72	133.43	54.8	1	comp264414_c0_seq1	chorion peroxidase	3281	20	0	69.65%	1	F:oxidoreductase activity
comp261289_c0	6.598955624	2.62843221	2.89E-36	4.08E-34	0.09	0.26	0.14	0.19	14.65	13.99	24.82	12.39	0	no annotation
comp248563_c0	11.66346974	1.647402305	5.07E-36	7.15E-34	0	0	0	0	11.05	6.56	5.95	9.2	0	no annotation
comp259157_c0	9.597472463	2.054394662	5.46E-36	7.69E-34	0	0	0	0.08	31.04	14.06	15.86	14.52	0	no annotation
comp252561_c1	6.120884564	3.335734807	5.80E-36	8.15E-34	0.34	0.9	0.36	1.01	24.43	42.41	53.27	52.67	0	no annotation
comp261726_c0	4.825805312	4.814367055	5.95E-36	8.34E-34	1.26	1.62	1.6	2.12	34.08	42.96	44.65	57.8	0	no annotation
comp273629_c0	6.103493525	4.667332752	7.08E-36	9.91E-34	0.31	0.29	0.15	0.13	8.84	24.25	8.04	17.88	6	comp273629_c0_seq1	hypothetical protein DAPPUDRAFT_220978	3387	1	2.34E-08	60.00%	3	F:chitin binding; P:chitin metabolic process; C:extracellular region
comp256327_c0	9.124157853	2.212934845	7.27E-36	1.02E-33	0	0	0.21	0	13.54	38.59	26.51	36.71	0	no annotation
comp246631_c0	12.20627769	2.132206345	8.59E-36	1.20E-33	0	0	0	0	23.53	20.1	9.42	38.94	0	no annotation
comp267213_c0	5.00178293	6.065363673	8.61E-36	1.20E-33	0.71	1.15	1.32	0.86	22.48	47.15	23.01	32.69	3	comp267213_c0_seq1	cg16786 cg16786-pa	4343	20	9.58E-42	50.35%	0	-
comp263379_c0	5.582165917	5.952111071	9.34E-36	1.30E-33	4.83	8.69	6.09	5.02	107.92	339.35	393.08	266.36	0	no annotation
comp266892_c0	6.212566399	3.093854386	9.73E-36	1.35E-33	0.45	0.23	0.54	0.8	20.02	31.72	39.12	45.88	0	no annotation
comp262759_c0	5.671847267	6.271370718	1.00E-35	1.38E-33	1.94	2.95	3.27	5.34	179.45	107.92	282.38	103.13	0	no annotation
comp262927_c0	4.94999607	8.75204588	1.01E-35	1.40E-33	15.18	19.56	32.44	32.48	646.68	586.21	1051.31	660.65	1	comp262927_c0_seq1	flexible cuticle protein 12 precursor	1130	20	1.69E-32	66.10%	1	F:structural constituent of cuticle
comp257312_c0	12.32304235	2.147490153	1.07E-35	1.48E-33	0	0	0	0	8.51	18.84	24.38	7.18	2	comp257312_c0_seq1	cuticle protein 7	540	20	1.02E-21	71.35%	1	F:structural constituent of cuticle
comp272784_c2	5.463026176	4.75463412	1.24E-35	1.71E-33	1.37	1.33	1.21	1.62	72.1	55.23	92.75	26.72	5	comp272784_c2_seq1	isoform k	896	20	2.88E-12	82.25%	4	C:microtubule associated complex; F:actin binding; F:structural constituent of cytoskeleton; P:mesoderm development
comp268735_c0	5.963573377	3.42544395	1.40E-35	1.92E-33	0.07	0.23	0.09	0.14	4.64	9.61	9.93	8.05	0	no annotation
comp266808_c0	7.937247854	3.698766636	1.44E-35	1.98E-33	0.12	0.11	0.17	0.14	38.25	10.96	68.41	17.26	0	no annotation
comp261614_c0	7.336139574	2.177752609	1.49E-35	2.03E-33	0	0.12	0.07	0.3	14.86	20.17	24.73	16.77	0	no annotation
comp265495_c0	6.741446591	2.552783152	1.52E-35	2.08E-33	0.31	0.1	0.04	0.04	17.84	10.18	15.25	13.28	2	comp265495_c0_seq3	complement component 2 factor b variant 2	1567	2	9.43E-08	45.00%	5	P:proteolysis; F:serine-type endopeptidase activity; F:catalytic activity; P:complement activation; C:extracellular region
comp258915_c1	-4.54467399	5.122954599	1.70E-35	2.31E-33	173.17	150.18	196.97	177.43	8.02	9.3	6.13	6.48	0	no annotation
comp252074_c0	7.73247806	3.997942165	1.97E-35	2.68E-33	0.26	0.14	0.45	0.18	40.96	80.77	12.23	77.54	0	no annotation
comp256936_c0	11.46875776	1.400274342	2.14E-35	2.91E-33	0	0	0	0	6.92	5.52	6.15	6.68	0	no annotation
comp256928_c0	7.887623072	6.073649295	2.27E-35	3.07E-33	0.61	0.68	1.41	1.13	314.57	290.24	27.44	307.55	0	no annotation
comp252442_c1	5.378206607	4.020663895	2.66E-35	3.60E-33	0.53	0.51	0.39	0.43	10.13	21.01	26.21	15.95	0	no annotation
comp271604_c0	4.715921429	5.83897844	2.78E-35	3.76E-33	1.15	1.02	1.19	1.22	26.2	45.6	21.07	25.36	1	comp271604_c0_seq1	spt transcription factor family member	4611	20	8.36E-42	43.75%	5	P:peptide cross-linking; C:cytoplasm; P:carbohydrate metabolic process; F:cation binding; F:catalytic activity
comp257702_c0	5.716516813	4.306436095	3.26E-35	4.40E-33	2.16	1.76	0.99	1.86	85.67	64.97	151.6	50.21	0	no annotation
comp272575_c0	5.780513637	3.72330325	3.41E-35	4.58E-33	0.22	0.28	0.3	0.17	16.72	9.09	21.5	8.08	1	comp272575_c0_seq1	septin-7 isoform 1	1866	20	1.30E-118	75.20%	18	C:cilium axoneme; P:cilium morphogenesis; P:protein heterooligomerization; P:cytokinesis; C:microtubule cytoskeleton; P:cell cycle; C:nucleolus; P:regulation of embryonic cell shape; C:synapse; C:membrane fraction; C:stress fiber; C:cell cortex; C:kinetochore; F:protein binding; F:nucleotide binding; C:apical plasma membrane; C:axon terminus; F:structural molecule activity
comp265338_c1	13.08957074	2.977971419	3.52E-35	4.72E-33	0	0	0	0	38.36	47.72	8.97	93.27	7	comp265338_c1_seq1	cuticle protein 7	216	2	5.72E-07	61.00%	1	F:structural constituent of cuticle
comp239197_c0	11.50247287	1.393922537	3.70E-35	4.96E-33	0	0	0	0	10.28	13.37	12.94	10.09	0	no annotation
comp256080_c0	10.56556373	4.795292467	4.03E-35	5.40E-33	0.11	0.07	0	0	5.04	106.37	98.07	58.97	0	no annotation
comp257804_c0	6.195596385	3.310951912	4.15E-35	5.55E-33	0.2	0.41	0.37	0.44	10.88	30.69	32.21	22.66	1	comp257804_c0_seq1	peritrophin type-a domain protein 3	809	20	5.69E-37	65.70%	3	F:chitin binding; P:chitin metabolic process; C:extracellular region
comp240898_c0	10.16263915	2.399399763	4.29E-35	5.72E-33	0.12	0	0	0	20.76	21.22	34.82	78.63	0	no annotation
comp262171_c0	9.076461734	2.271898422	4.82E-35	6.42E-33	0	0	0	0.1	13.13	19.07	5.51	14.96	0	no annotation
comp269113_c1	14.7976021	4.518843417	5.23E-35	6.95E-33	0	0	0	0	5.63	56.7	150.38	156.47	0	no annotation
comp264418_c0	6.613940472	2.374443816	5.33E-35	7.07E-33	0.08	0.09	0.09	0.09	8.79	5.2	11.15	9.59	1	comp264418_c0_seq1	amp deaminase 2-like isoform 2	1176	20	2.85E-147	75.35%	3	F:deaminase activity; P:purine ribonucleoside monophosphate biosynthetic process; F:hydrolase activity
comp226964_c0	-4.927768232	5.518854607	5.40E-35	7.15E-33	93.31	43.3	60.76	43.8	1.9	2.45	1.4	2.11	0	no annotation
comp254813_c2	8.384040164	1.602167874	5.77E-35	7.62E-33	0.04	0.04	0	0	9.91	8.02	7.64	8.61	1	comp254813_c2_seq1	myosin heavy chain	705	20	3.21E-78	71.05%	2	C:myosin complex; F:nucleotide binding
comp271937_c0	6.020637627	4.288428865	5.98E-35	7.89E-33	0.55	0.87	1.3	1.02	20.47	62.23	64.69	73.69	10	comp271937_c0_seq2	cuticular protein analogous to peritrophins 1-f precursor	701	20	1.24E-13	61.45%	3	F:chitin binding; P:chitin metabolic process; C:extracellular region
comp253558_c1	-4.83255496	5.569434944	6.07E-35	7.99E-33	161.7	182.54	252.91	187.7	7.64	5.06	10.19	4.63	0	no annotation
comp269587_c0	6.303901048	3.442415402	7.48E-35	9.83E-33	0.17	0.11	0.17	0.14	3.9	13.49	12.94	12.61	0	no annotation
comp260472_c0	11.61634442	1.648114071	8.48E-35	1.11E-32	0	0	0	0	22.17	10.88	10.63	12.08	0	no annotation
comp252561_c0	5.210797608	5.26851278	8.53E-35	1.12E-32	1.85	4.61	2.44	3.49	61.75	130.05	135.27	111.93	3	comp252561_c0_seq2	cg14607 cg14607-pa	601	20	3.33E-21	68.15%	3	F:chitin binding; P:chitin metabolic process; C:extracellular region
comp259285_c0	9.805245495	2.929950788	1.24E-34	1.63E-32	0.06	0	0	0.07	24.17	28.3	62.1	8.34	2	comp259285_c0_seq1	cuticle protein 7	641	20	6.92E-18	68.60%	1	F:structural constituent of cuticle
comp253319_c0	-4.672263668	5.591492931	1.33E-34	1.74E-32	253.7	267.89	385.87	256.35	12.35	9.03	15.89	8.3	0	no annotation
comp270369_c1	5.426497555	3.442964303	1.43E-34	1.86E-32	0.97	1.57	0.79	1.51	33.6	46.71	66.57	53.53	0	no annotation
comp260853_c0	6.332921803	2.882174907	1.68E-34	2.18E-32	0.11	0.34	0.27	0.29	10.7	15.55	25.9	26.33	1	comp260853_c0_seq1	phospholipase a2	739	8	4.71E-09	55.00%	5	F:phospholipase A2 activity; F:calcium ion binding; P:lipid catabolic process; P:phospholipid metabolic process; C:extracellular region
comp258371_c0	8.375977354	2.756846087	1.69E-34	2.20E-32	0.11	0.05	0.06	0.06	21.44	18.92	45.72	8.5	2	comp258371_c0_seq1	luciferase	661	1	5.36E-08	55.00%	0	-
comp258371_c1	7.470113574	3.085983129	1.83E-34	2.37E-32	0.1	0.09	0.16	0.29	25.84	20.27	52.85	11.38	1	comp258371_c1_seq1	luciferase	610	1	2.30E-22	56.00%	0	-
comp259442_c0	12.41737845	2.197408492	1.94E-34	2.51E-32	0	0	0	0	7.5	36.87	27.18	37.75	0	no annotation
comp263245_c0	6.095681222	3.197583506	2.38E-34	3.08E-32	0.1	0.15	0.02	0.04	4.31	8.21	4.71	5.01	0	no annotation
comp251942_c0	8.108774333	3.347139886	2.40E-34	3.10E-32	0.18	0	0.25	0.2	8.68	48.92	38.43	58.48	2	comp251942_c0_seq1	solute carrier family 15 (h+ peptide transporter) member isoform cra_c	524	20	1.58E-39	72.50%	7	C:integral to plasma membrane; F:dipeptide transporter activity; F:proton-dependent oligopeptide secondary active transmembrane transporter activity; F:antibiotic transporter activity; F:high affinity oligopeptide transporter activity; P:dipeptide transport; P:antibiotic transport
comp247716_c0	9.233326315	1.590621546	2.53E-34	3.26E-32	0	0	0	0.02	4.2	3.83	2.84	3.91	1	comp247716_c0_seq1	GH19787	2047	1	4.41E-07	40.00%	4	P:proteolysis; F:hydrolase activity; F:peptidase activity; F:metalloendopeptidase activity
comp260654_c0	7.965145488	1.731728769	2.54E-34	3.26E-32	0.08	0.07	0	0.09	19.77	13.51	14.49	16.61	0	no annotation
comp268281_c0	6.292926807	2.83652301	2.58E-34	3.30E-32	0.32	0.62	0.27	0.22	24.68	27.14	45.32	17.19	0	no annotation
comp267105_c1	5.698502707	3.074795752	2.58E-34	3.30E-32	0.28	0.19	0.27	0.15	9.4	10.31	17.16	8.34	0	no annotation
comp254294_c0	9.684684768	2.0029756	2.63E-34	3.36E-32	0.06	0	0	0	16.66	7.21	26.54	14.46	0	no annotation
comp248593_c0	11.50247287	1.498651814	3.07E-34	3.91E-32	0	0	0	0	14.38	9.44	6.88	10.24	0	no annotation
comp252171_c0	4.875081607	6.738622854	3.23E-34	4.11E-32	10.53	16.03	10.18	18.91	221.53	409.29	524.1	379.2	0	no annotation
comp258815_c0	6.320304601	2.748839692	3.47E-34	4.41E-32	0.16	0.25	0.26	0.19	16.41	12.7	28.84	10.99	0	no annotation
comp255404_c0	11.52451969	1.52976782	3.94E-34	5.00E-32	0	0	0	0	10.74	7.15	4.79	7.02	1	comp255404_c0_seq1	peroxidase-like isoform 1	774	20	2.78E-43	54.35%	9	P:oxidation-reduction process; F:heme binding; P:response to oxidative stress; F:peroxidase activity; P:cell adhesion; F:oxidoreductase activity; F:catalytic activity; F:FMN binding; F:carbohydrate binding
comp271012_c0	11.23454275	6.270418484	4.02E-34	5.10E-32	0.1	0.03	0.07	0.11	4.98	129.05	240.22	247.45	0	no annotation
comp254753_c1	5.744521863	3.617296336	4.13E-34	5.23E-32	1.65	1.05	1.97	1.55	91.75	39.1	124.96	77.22	0	no annotation
comp255319_c1	5.020176432	4.294413688	4.18E-34	5.28E-32	2.42	2.26	1.74	2.71	46.7	74	59.39	102.59	0	no annotation
comp251071_c1	7.596221417	4.699066379	5.09E-34	6.42E-32	1.06	1.37	1.28	1.19	336.78	187.28	422.45	37.44	0	no annotation
comp266033_c0	5.189701963	4.392249168	5.15E-34	6.49E-32	0.63	0.51	0.77	1.05	25.45	26.09	37.77	15.3	1	comp266033_c0_seq1	spt transcription factor family member	1556	5	4.18E-17	40.00%	2	P:peptide cross-linking; C:cytoplasm
comp257148_c0	9.277910048	1.720561345	5.38E-34	6.76E-32	0	0	0.06	0	19.43	12.08	8.41	9.8	2	comp257148_c0_seq3	chorion peroxidase	664	20	3.42E-27	53.20%	5	P:oxidation-reduction process; F:heme binding; P:response to oxidative stress; F:peroxidase activity; P:cell adhesion
comp248146_c0	11.42058436	1.336418914	5.80E-34	7.27E-32	0	0	0	0	9.67	7.05	9.68	11.63	0	no annotation
comp270717_c0	-4.92705321	3.70020004	6.37E-34	7.97E-32	16.17	14.46	24.55	18.76	0.37	0.59	0.77	0.55	3	comp270717_c0_seq1	creatininase	1208	20	8.83E-176	77.30%	1	F:hydrolase activity
comp253493_c0	12.09404273	1.903925369	6.59E-34	8.24E-32	0	0	0	0	4.75	11.4	9.15	19.24	4	comp253493_c0_seq1	spt transcription factor family member	571	5	1.30E-26	46.80%	2	P:peptide cross-linking; C:cytoplasm
comp256242_c0	6.41599321	5.642058061	7.38E-34	9.21E-32	1.96	1.3	2.24	1.48	28.44	168.1	194.7	140.27	3	comp256242_c0_seq1	spt transcription factor family member	956	20	1.71E-42	48.75%	2	P:peptide cross-linking; C:cytoplasm
comp273632_c0	8.842497715	4.808096071	7.71E-34	9.61E-32	0.2	0.14	0.12	0.22	6.61	128.35	61.01	81.69	0	no annotation
comp256031_c1	6.70663972	4.617211137	8.01E-34	9.97E-32	0.81	1.09	0.92	1.26	19.24	119.01	114.77	131.62	3	comp256031_c1_seq1	c-type lectin 4	558	4	3.70E-08	55.75%	1	F:carbohydrate binding
comp257979_c0	6.277777509	7.732968181	8.95E-34	1.11E-31	3.12	4.09	3.55	3.22	306.52	329.28	416.82	49.35	0	no annotation
comp260615_c0	10.16504935	3.707594017	1.01E-33	1.25E-31	0	0.04	0	0.02	1.92	28.15	25.78	15.38	0	no annotation
comp257982_c0	8.045958969	1.771497158	1.09E-33	1.35E-31	0	0	0	0.15	9.38	7.28	9.15	11.02	0	no annotation
comp260013_c1	7.982065243	2.30196987	1.36E-33	1.68E-31	0.07	0.06	0.15	0.08	10.89	15.92	24.23	37.18	2	comp260013_c1_seq1	spt transcription factor family member	645	3	1.78E-10	49.67%	2	P:peptide cross-linking; C:cytoplasm
comp271209_c1	-5.193651334	6.279929791	1.54E-33	1.90E-31	69.59	56.45	86.78	76.1	3.2	2.35	0.83	2.03	1	comp271209_c1_seq2	sulfite mitochondrial	2097	20	2.77E-82	52.80%	8	F:metal ion binding; F:molybdopterin cofactor binding; P:oxidation-reduction process; F:heme binding; F:oxidoreductase activity; F:electron carrier activity; F:molybdenum ion binding; F:sulfite oxidase activity
comp259764_c0	9.564525826	1.800049857	1.74E-33	2.14E-31	0	0	0	0.1	9.91	19.94	20.85	27.69	5	comp259764_c0_seq1	cuticle protein 7	274	20	5.29E-17	58.25%	1	F:structural constituent of cuticle
comp253720_c0	5.297915364	3.377299588	1.76E-33	2.16E-31	0.83	1.62	2.15	1.56	50.66	43.87	64.25	77.77	0	no annotation
comp253878_c0	11.30645668	1.26741245	1.83E-33	2.25E-31	0	0	0	0	17.91	13.31	11.84	14.82	0	no annotation
comp242639_c0	11.11325088	3.270573751	2.10E-33	2.57E-31	0	0.1	0	0	8.78	61.02	73.47	134.22	1	comp242639_c0_seq1	cuticle protein	278	20	7.91E-10	60.35%	1	F:structural constituent of cuticle
comp272369_c0	4.882744302	3.55784404	2.19E-33	2.67E-31	1.63	2.78	1.9	2.22	48.48	61.66	72.99	63.59	10	comp272369_c0_seq2	dna-j hsp40	221	20	4.16E-17	90.70%	3	P:protein folding; F:heat shock protein binding; F:unfolded protein binding
comp253807_c0	11.50617082	1.54251403	2.45E-33	2.99E-31	0	0	0	0	5.67	3.28	2.57	2.6	2	comp253807_c0_seq1	l-amino-acid oxidase	1413	20	8.06E-24	42.55%	6	P:oxidation-reduction process; F:oxidoreductase activity; C:nuclear membrane; C:lysosome; F:L-amino-acid oxidase activity; C:intracellular membrane-bounded organelle
comp257351_c0	8.040533628	5.214332667	2.70E-33	3.29E-31	0.52	0.42	0.65	0.16	77.01	147.82	204.68	15.68	0	no annotation
comp267429_c0	9.076461734	2.31333253	2.85E-33	3.47E-31	0.04	0	0	0.05	17.2	22.01	11.38	4.96	0	no annotation
comp255386_c0	8.431600336	1.673092945	3.08E-33	3.74E-31	0	0	0.07	0.08	17.12	15.45	9.25	12.68	0	no annotation
comp244396_c0	11.51720812	1.560987736	3.39E-33	4.12E-31	0	0	0	0	27.16	11.73	12.29	14.68	0	no annotation
comp258804_c0	7.366133965	1.965969017	3.45E-33	4.19E-31	0.03	0.03	0.03	0.1	4.53	6.51	9.59	8.07	4	comp258804_c0_seq1	spt transcription factor family member	991	15	2.51E-32	44.87%	2	P:peptide cross-linking; C:cytoplasm
comp261000_c0	4.838160805	3.943747386	5.70E-33	6.90E-31	1.46	2.02	2.44	2.19	53.96	38.52	65.46	70.3	0	no annotation
comp264044_c0	8.404856588	3.469733105	6.06E-33	7.32E-31	0.09	0.05	0.07	0.04	19.99	23.41	3.79	40.37	2	comp264044_c0_seq3	type-2 ice-structuring	1053	20	7.89E-12	52.30%	8	"F:carbohydrate binding; F:metal ion binding; C:integral to membrane; C:collagen; F:signaling pattern recognition receptor activity; P:phagocytosis	recognition; F:low-density lipoprotein particle binding; P:immune response"\r']
comp255395_c0	7.458618424	2.042830384	6.19E-33	7.46E-31	0.04	0	0.04	0.05	2.77	5.19	5.9	6.99	1	comp255395_c0_seq1	hypothetical protein	1562	4	2.99E-31	48.50%	0	-
comp258485_c0	7.918212666	1.598664287	6.66E-33	8.01E-31	0.03	0	0.03	0.03	4.43	6.38	6.65	5.42	4	comp258485_c0_seq1	carbonic anhydrase	778	1	1.36E-08	53.00%	0	-
comp259940_c0	6.901469303	2.442641197	7.47E-33	8.97E-31	0.2	0.18	0.14	0.3	9.99	21.62	27.52	32.16	0	no annotation
comp262059_c0	7.039169001	2.187135145	8.72E-33	1.05E-30	0.28	0.32	0.2	0	13.78	24.77	34.45	32.75	3	comp262059_c0_seq1	hypothetical protein EAI_12463	265	20	5.12E-17	68.15%	3	F:chitin binding; P:chitin metabolic process; C:extracellular region
comp275733_c0	4.527656938	5.055933307	9.79E-33	1.17E-30	1.89	2.1	2.63	2.33	49.64	35.91	72.56	44.88	4	comp275733_c0_seq1	protein sprint-like	1983	20	5.09E-33	64.85%	1	P:signal transduction
comp255729_c0	11.30220889	1.243100326	1.04E-32	1.25E-30	0	0	0	0	4.02	4.13	2.45	3.84	1	comp255729_c0_seq1	"PREDICTED: uncharacterized protein LOC100198704	partial"	1303	20	3.99E-34	46.25%	0	'-\r']
comp268179_c0	5.74680115	2.709229658	1.05E-32	1.25E-30	0.71	0.69	0.25	0.71	32.4	22.12	44.62	29.15	5	comp268179_c0_seq1	c-type lectin domain family 4 member f-like	248	2	2.49E-07	59.50%	1	F:carbohydrate binding
comp250836_c0	5.206958893	3.855177553	1.09E-32	1.30E-30	0.83	1.45	0.93	1.35	29.8	48.39	26.41	59.69	0	no annotation
comp260240_c0	8.015067122	1.700418663	1.12E-32	1.34E-30	0	0.06	0	0.15	10.73	9.9	14.86	17.21	3	comp260240_c0_seq1	spt transcription factor family member	473	8	1.61E-22	47.38%	2	P:peptide cross-linking; C:cytoplasm
comp275050_c0	4.530720358	6.389000964	1.14E-32	1.36E-30	1.92	2.95	2.22	3.08	58.43	70.96	33.55	72.57	1	comp275050_c0_seq1	midline fasciclin	2717	20	3.13E-127	50.90%	3	P:coenzyme A biosynthetic process; F:ATP binding; F:dephospho-CoA kinase activity
comp261061_c0	5.574575041	3.064638825	1.21E-32	1.44E-30	0.83	0.67	0.95	0.78	18.25	42.19	46.18	36.51	0	no annotation
comp250698_c0	9.797870515	2.060491364	1.23E-32	1.45E-30	0	0	0	0.03	5.67	3.45	13.66	7.79	2	comp250698_c0_seq1	urea transporter 2	986	20	1.38E-23	45.25%	4	P:urea transmembrane transport; F:urea transmembrane transporter activity; C:integral to membrane; P:urea transport
comp256263_c0	11.52086854	1.363679573	1.24E-32	1.46E-30	0	0	0	0	12.39	15.86	27.96	20.26	0	no annotation
comp258575_c1	6.927872206	2.705342434	1.24E-32	1.47E-30	0	0.43	0.42	0.56	22.59	24.53	52.24	61.96	0	no annotation
comp258028_c0	7.483734869	4.388448443	1.25E-32	1.48E-30	0.1	0.22	0.22	0.12	6.2	52.41	14.61	35.33	1	comp258028_c0_seq1	cuticle protein 7	1534	20	1.75E-16	56.20%	1	F:structural constituent of cuticle
comp252565_c0	6.595373382	2.383970974	1.26E-32	1.48E-30	0.4	0.17	0.52	0.33	19.09	25.33	43.82	40.16	0	no annotation
comp259693_c0	13.14042482	3.318382085	1.30E-32	1.53E-30	0	0	0	0	70.31	6.71	37.45	9.97	0	no annotation
comp243912_c0	13.39448183	3.302261004	1.46E-32	1.71E-30	0	0	0	0	83.03	60.25	158.17	8.18	0	no annotation
comp261400_c0	6.388673941	4.583750006	1.49E-32	1.74E-30	0.57	0.37	0.51	0.58	64.9	48.33	9.1	57.07	0	no annotation
comp256474_c0	9.496285645	1.713608626	1.49E-32	1.75E-30	0	0	0.08	0	7.11	16.77	23.08	19.05	3	comp256474_c0_seq1	cuticle protein 7	384	20	7.68E-15	60.75%	1	F:structural constituent of cuticle
comp262366_c0	10.04712072	3.591711395	1.55E-32	1.80E-30	0.05	0.04	0.05	0	4.24	60.46	53.86	20.47	0	no annotation
comp270269_c0	6.394197953	2.97792307	1.57E-32	1.83E-30	0.52	0.6	0.73	0.29	18.79	47.26	70.72	32.46	0	no annotation
comp261940_c0	6.309221542	3.970677914	1.74E-32	2.03E-30	0.48	0.49	0.5	0.36	53.09	43.41	9.03	48.7	0	no annotation
comp254053_c0	9.02093973	4.500778196	2.02E-32	2.35E-30	0.08	0.07	0.42	0.27	159.65	121.3	9.89	164.35	1	comp254053_c0_seq1	hypothetical protein DAPPUDRAFT_314230	394	3	9.44E-18	70.33%	0	-
comp256157_c0	7.530191582	5.632613487	2.05E-32	2.38E-30	0.27	0.99	0.49	1.18	19.04	147.96	128.93	191.24	0	no annotation
comp231743_c0	6.035151992	3.159654665	2.15E-32	2.49E-30	0.27	0.27	0.45	0.22	33.77	17.34	25	9.01	0	no annotation
comp264954_c0	-6.826112423	8.219568561	2.27E-32	2.62E-30	339.39	310.31	277.6	213.01	3.18	5.65	0.62	1.08	0	no annotation
comp260954_c0	5.978006544	3.01932047	2.32E-32	2.68E-30	0.15	0.22	0.37	0.08	8.28	19.41	9.36	13.63	0	no annotation
comp266461_c2	6.251833018	2.212907335	2.48E-32	2.86E-30	0.16	0.34	0.25	0.44	22.28	15.73	30.94	22.11	0	no annotation
comp250536_c1	7.944120222	2.518240081	2.71E-32	3.12E-30	0	0.2	0.35	0.13	21.69	56.41	64.49	18.67	0	no annotation
comp273580_c0	7.82642149	4.549992811	2.75E-32	3.17E-30	0.06	0.08	0.05	0.03	1.44	13.81	18.7	10.38	0	no annotation
comp264345_c0	7.834767759	1.865567903	3.23E-32	3.71E-30	0	0.11	0.14	0.29	17.84	23.86	43.3	34.08	0	no annotation
comp265850_c0	7.70802162	3.46108294	3.35E-32	3.84E-30	0.22	0.06	0.31	0.41	54.55	16.64	103.4	25.96	0	no annotation
comp254349_c0	12.66903212	2.442319785	3.43E-32	3.92E-30	0	0	0	0	8.74	63.34	25.7	63.98	2	comp254349_c0_seq1	cuticle protein 19	268	3	6.23E-08	65.00%	1	F:structural constituent of cuticle
comp261469_c0	4.705038625	3.708225358	3.44E-32	3.92E-30	0.85	1.04	1.51	0.73	27.75	23.53	27.78	28.86	0	no annotation
comp265099_c0	5.131470073	3.645333537	3.52E-32	4.02E-30	0.57	0.55	0.54	0.63	9.47	23.76	20.59	21.5	2	comp265099_c0_seq1	microtubule-associated protein tau	1146	20	3.89E-65	72.75%	3	F:microtubule binding; C:microtubule associated complex; P:microtubule-based process
comp270756_c0	7.519695249	5.341790282	3.62E-32	4.12E-30	0.19	0.24	0.2	0.33	69.48	39.88	5.34	74.02	1	comp270756_c0_seq1	isoform c	1696	20	8.42E-117	65.00%	1	C:viral capsid
comp264316_c0	8.067626483	1.724542173	4.00E-32	4.55E-30	0	0	0.05	0.12	7.24	10.42	15.66	9.18	1	comp264316_c0_seq3	cytochrome b561	730	20	2.80E-36	60.90%	9	C:integral to membrane; F:electron carrier activity; C:transport vesicle; F:metal ion binding; P:oxidation-reduction process; F:oxidoreductase activity; C:membrane; P:electron transport chain; P:transport
comp251538_c0	11.3948837	1.387020133	4.75E-32	5.40E-30	0	0	0	0	10.02	4.27	5.7	8.58	0	no annotation
comp254498_c0	7.836430238	1.540268246	5.34E-32	6.05E-30	0.09	0	0	0.05	6.99	8.43	6.87	9.52	0	no annotation
comp242205_c0	11.26340522	1.265193285	5.66E-32	6.41E-30	0	0	0	0	18.42	9.69	9.85	12.89	0	no annotation
comp255733_c0	4.939605961	3.898186384	5.83E-32	6.59E-30	0.96	0.95	1.48	1.58	31.66	32.59	54.23	27.41	1	comp255733_c0_seq1	hypothetical protein DAPPUDRAFT_315032	788	1	1.56E-07	43.00%	0	-
comp260231_c1	-6.292388739	8.796825724	6.02E-32	6.80E-30	1538.78	1179.46	1703.48	1770.93	21.4	41.82	4.73	11.43	2	comp260231_c1_seq5	tropomyosin	1415	20	1.56E-78	66.25%	0	-
comp245779_c0	9.231648311	1.633165831	6.45E-32	7.27E-30	0	0.1	0	0	30.72	14.15	28.65	12.96	0	no annotation
comp236719_c0	11.40877938	1.292738759	6.86E-32	7.72E-30	0	0	0	0	19.9	17.83	34.93	17.03	0	no annotation
comp251673_c0	7.871673175	3.929836337	7.04E-32	7.90E-30	0.08	0.13	0.28	0.22	5.85	38.94	37.19	65.11	1	comp251673_c0_seq1	a disintegrin and metalloproteinase with thrombospondin motifs 2-like	825	12	4.33E-11	53.58%	1	F:hydrolase activity
comp374635_c0	11.38085288	1.358548833	8.99E-32	1.01E-29	0	0	0	0	18.18	18.77	8.65	10.48	0	no annotation
comp250968_c0	6.571667266	2.924117077	9.16E-32	1.03E-29	0.26	0.23	0.56	0.69	54.55	19.56	66.99	25.91	0	no annotation
comp264947_c0	12.83112204	2.629870328	1.02E-31	1.14E-29	0	0	0	0	10	71.98	19.99	13.68	3	comp264947_c0_seq4	cuticle protein 7	455	20	4.70E-16	68.75%	1	F:structural constituent of cuticle
comp264202_c0	6.588444128	4.772091661	1.02E-31	1.14E-29	0.5	0.31	1.02	1.09	15.2	71.18	68.99	90.26	5	comp264202_c0_seq1	hypothetical protein BRAFLDRAFT_98085	1129	3	9.76E-10	45.00%	5	P:proteolysis; F:serine-type endopeptidase activity; F:serine-type peptidase activity; F:hydrolase activity; F:peptidase activity
comp258580_c0	7.433965553	2.896889972	1.06E-31	1.18E-29	0	0.59	0.09	0.19	28.99	55.32	59.65	14.01	0	no annotation
comp252122_c1	13.22026495	3.088372092	1.08E-31	1.20E-29	0	0	0	0	65.68	81.1	151.01	8.02	0	no annotation
comp254865_c0	9.1686487	5.259243244	1.12E-31	1.24E-29	0.16	0.14	0.5	0	197.39	111.31	10.26	181.96	0	no annotation
comp261804_c0	7.421149992	3.072879111	1.38E-31	1.54E-29	0.25	0.04	0.09	0.14	23.58	21.77	35.67	5.39	4	comp261804_c0_seq1	cuticle protein 7	927	20	1.79E-13	63.70%	1	F:structural constituent of cuticle
comp264016_c0	6.192177128	2.845865525	1.56E-31	1.73E-29	0.09	0.24	0.19	0.27	6.1	13.85	13.38	21.21	0	no annotation
comp270824_c0	-5.001105051	3.206868359	1.58E-31	1.75E-29	23.69	23.51	29.88	33.07	0.63	1.31	0.49	0.85	6	comp270824_c0_seq1	carbonic anhydrase 2-like	680	20	2.67E-20	52.50%	5	F:metal ion binding; F:zinc ion binding; P:one-carbon metabolic process; F:carbonate dehydratase activity; F:lyase activity
comp262059_c1	8.009107217	1.649863375	1.62E-31	1.79E-29	0.12	0	0.13	0.13	13.31	22.73	29.63	27.93	0	no annotation
comp268535_c0	5.20334848	3.08601016	1.66E-31	1.83E-29	0.47	0.26	0.44	0.6	11.4	18.98	12.6	18.33	5	comp268535_c0_seq1	45 kda calcium-binding	799	20	2.76E-39	62.30%	1	F:calcium ion binding
comp254521_c0	11.24360485	1.102088108	1.68E-31	1.85E-29	0	0	0	0	7.35	12.37	11.11	12.38	0	no annotation
comp268232_c0	5.122487662	3.098120444	2.12E-31	2.34E-29	0.59	0.91	0.68	0.89	20.32	22.31	38.18	22.76	11	comp268232_c0_seq5	phospholipase a2-like	524	20	8.44E-26	59.55%	6	F:phospholipase A2 activity; F:calcium ion binding; P:lipid catabolic process; P:phospholipid metabolic process; C:extracellular region; F:hydrolase activity
comp268549_c0	-6.424790725	2.662822184	2.27E-31	2.50E-29	22.66	22.33	37.56	23	0.29	0.77	0.15	0	0	no annotation
comp262618_c0	4.164250464	6.996196136	2.32E-31	2.55E-29	22.6	23.26	31.34	35.56	473.74	449.49	410.09	642.95	0	no annotation
comp252259_c0	8.913605427	1.230266434	3.09E-31	3.38E-29	0	0	0.09	0	11.08	12.96	8.98	15.7	0	no annotation
comp255523_c0	7.097106939	1.75340104	3.19E-31	3.49E-29	0.24	0.21	0.13	0.13	22.13	24.58	17.76	36.36	0	no annotation
comp252977_c1	14.8068143	4.52307917	3.32E-31	3.62E-29	0	0	0	0	4.54	149.14	272.3	249.64	1	comp252977_c1_seq1	cuticle protein 7	326	20	1.19E-12	61.95%	1	F:structural constituent of cuticle
comp265119_c0	8.336096697	2.820052827	3.61E-31	3.94E-29	0.03	0.03	0.06	0.03	16.2	17.47	2.3	15.14	5	comp265119_c0_seq2	PREDICTED: hypothetical protein LOC726990	1095	20	4.45E-13	59.15%	3	F:molecular_function; P:biological_process; C:cellular_component
comp250997_c0	-4.57580337	6.178635814	4.15E-31	4.52E-29	138.26	93.64	136.83	153.02	8.4	6.52	3.5	4.55	2	comp250997_c0_seq1	mitochondrial carrier protein	1310	20	2.17E-98	70.75%	1	C:membrane
comp265399_c1	7.421732965	3.036452614	4.26E-31	4.63E-29	0.09	0.3	0.45	0.29	11.47	34.7	52.9	76.89	0	no annotation
comp268982_c0	8.592096497	3.086176998	4.77E-31	5.17E-29	0.03	0.05	0.03	0.03	20.25	28.08	2.55	11.07	2	comp268982_c0_seq1	cg13310 cg13310-pa	808	20	7.78E-27	50.00%	1	C:membrane
comp254587_c0	11.18943553	1.18656351	6.22E-31	6.74E-29	0	0	0	0	8.83	5.86	3.9	6.48	0	no annotation
comp265754_c0	-4.696013346	4.364857982	6.62E-31	7.16E-29	53.77	51.07	57.48	48.86	2.81	2.73	1.05	1.93	0	no annotation
comp268852_c0	5.15486583	3.007935579	6.91E-31	7.46E-29	1.11	0.71	0.86	0.59	26.5	23.08	42.86	22.71	7	comp268852_c0_seq1	venom allergen 5-like	471	20	2.70E-26	71.60%	1	C:extracellular region
comp252104_c0	9.047437854	1.350891087	7.88E-31	8.50E-29	0	0	0	0.02	2.87	3.8	2.47	4.57	0	no annotation
comp254303_c0	4.453992103	4.460070988	8.67E-31	9.34E-29	4.84	4.16	4.17	4.69	100.72	69.82	140.77	77.58	0	no annotation
comp241038_c0	8.508560759	1.774053349	8.77E-31	9.43E-29	0.04	0.04	0	0	12.19	5.92	4.36	13.01	0	no annotation
comp273853_c0	4.165357286	5.665544226	8.93E-31	9.59E-29	2.62	3.74	2.25	3.31	41.09	49.54	62.53	55.64	1	comp273853_c0_seq1	uncharacterized oxidoreductase dhs-27-like	1835	11	1.98E-11	43.55%	1	"F:transferase activity	transferring phosphorus-containing groups"\r']
comp261849_c0	4.689492808	6.412605116	1.02E-30	1.09E-28	6.1	5.71	4	4.58	142.37	88.9	222.51	76.65	0	no annotation
comp252891_c0	4.43320127	4.415571489	1.08E-30	1.16E-28	3.95	4.64	3.77	5.26	120.91	62.75	118.9	88.07	0	no annotation
comp258178_c0	8.388743956	3.111639438	1.14E-30	1.22E-28	0.41	0.27	0	0	9.29	59.19	63.39	89.02	1	comp258178_c0_seq1	cuticular	336	20	3.04E-13	69.10%	3	C:extracellular region; F:chitin binding; P:chitin metabolic process
comp254322_c0	7.361789615	3.827615151	1.23E-30	1.32E-28	0.95	0.1	0.25	0.07	24.27	96.88	63.28	27.51	1	comp254322_c0_seq1	cuticular protein 50cb	532	20	4.94E-20	73.55%	1	F:structural constituent of chitin-based cuticle
comp274157_c0	9.015609724	4.36071545	1.39E-30	1.48E-28	0.02	0.06	0.13	0.06	2.53	59.56	28.2	37.24	0	no annotation
comp263799_c0	-5.371078803	5.852574802	1.44E-30	1.54E-28	175.17	175.01	179.72	142.35	3.61	6.43	5.09	0.9	0	no annotation
comp272975_c0	4.640123618	3.276479733	1.64E-30	1.74E-28	0.84	1.23	1.21	0.89	23.37	24.61	22.71	32.88	0	no annotation
comp275639_c0	4.654561544	5.02029149	1.66E-30	1.76E-28	3.31	4.41	6.2	5.65	79.81	103.14	181.59	98.43	0	no annotation
comp264115_c1	5.00273844	3.042374957	1.71E-30	1.81E-28	0.14	0.19	0.35	0.26	6.01	7.2	8.98	6.47	2	comp264115_c1_seq1	isoform a	310	20	1.95E-29	68.85%	15	"P:cellularization; C:septin ring; P:vesicle docking involved in exocytosis; C:germline ring canal; F:actin binding; F:microtubule binding; P:cytokinesis	actomyosin contractile ring assembly; F:ubiquitin protein ligase binding; P:positive regulation of apoptotic process; C:microtubule associated complex; P:compound eye photoreceptor development; F:GTPase activity; P:vesicle targeting; C:septin complex; C:apical plasma membrane"\r']
comp252943_c0	5.82620463	3.449641756	1.78E-30	1.88E-28	0.61	1.01	0.51	0.75	40.99	26.8	77.16	19.67	4	comp252943_c0_seq1	single vwc domain protein 4	582	2	6.25E-09	49.50%	0	-
comp263948_c0	5.344138629	2.533584648	1.89E-30	2.00E-28	0.16	0.35	0.25	0.18	7.25	8.91	11.68	10.25	0	no annotation
comp264152_c0	5.350790081	4.605052913	2.04E-30	2.16E-28	0.4	0.73	0.46	0.89	8.7	29.11	26.04	29.08	2	comp264152_c0_seq1	isoform b	2042	20	7.48E-25	80.40%	3	F:zinc ion binding; F:nucleic acid binding; C:intracellular
comp273023_c0	13.14576865	2.880634277	2.29E-30	2.41E-28	0	0	0	0	1.22	14.62	19.06	22.93	2	comp273023_c0_seq1	hypothetical protein	1121	1	1.06E-15	49.00%	0	-
comp255685_c0	9.028234118	1.328009468	2.48E-30	2.61E-28	0	0.03	0	0	4.74	3.15	6.13	7.87	1	comp255685_c0_seq1	chymotrypsin 1	910	20	3.77E-12	41.65%	8	P:proteolysis; F:serine-type endopeptidase activity; F:serine-type peptidase activity; F:hydrolase activity; F:catalytic activity; F:peptidase activity; P:digestion; C:extracellular region
comp262517_c0	5.601009458	3.465309234	2.96E-30	3.11E-28	0.64	0.1	0.97	0.67	23.61	32.75	33.64	18.75	0	no annotation
comp255878_c0	11.59219165	1.39162864	3.01E-30	3.16E-28	0	0	0	0	6.75	17.75	25.28	16.74	0	no annotation
comp255684_c1	11.14743057	1.133629403	3.31E-30	3.47E-28	0	0	0	0	8.05	3.38	5.42	6.35	0	no annotation
comp255269_c0	8.362200295	1.599291867	3.53E-30	3.70E-28	0	0	0.05	0	5.93	6.18	2.48	4.92	0	no annotation
comp252482_c0	11.10903761	1.03936803	3.90E-30	4.08E-28	0	0	0	0	11.78	7.28	14.18	8.67	0	no annotation
comp242765_c0	11.32541848	1.333138595	4.07E-30	4.24E-28	0	0	0	0	20.82	17	6.51	13.47	0	no annotation
comp256376_c0	7.571128398	1.345471698	4.41E-30	4.59E-28	0	0.06	0.04	0	7.02	5.97	3.93	5.7	4	comp256376_c0_seq1	serine protease	1444	20	3.18E-10	45.80%	6	P:proteolysis; F:serine-type endopeptidase activity; F:catalytic activity; F:peptidase activity; F:serine-type peptidase activity; F:hydrolase activity
comp258604_c0	10.67837376	2.980530016	4.49E-30	4.67E-28	0	0	0	0.05	22.46	4.49	52.13	9.03	0	no annotation
comp262144_c0	5.208553078	3.049706022	5.46E-30	5.68E-28	0.42	0.73	0.83	0.73	12.89	23.95	26.05	30.85	2	comp262144_c0_seq1	isoform a	780	20	2.72E-93	73.30%	1	F:carbohydrate binding
comp256242_c1	6.431982091	5.042456429	6.20E-30	6.43E-28	1.79	0.69	1.18	0.81	16.56	106.03	131.05	89.27	2	comp256242_c1_seq1	cellulosomal scaffoldin anchoring protein	887	20	1.80E-25	47.70%	3	C:cell wall; C:membrane; C:extracellular region
comp248671_c0	11.00310761	0.95575581	6.31E-30	6.54E-28	0	0	0	0	8.5	5.16	6.16	8.45	0	no annotation
comp255181_c0	7.577183633	1.29366578	6.53E-30	6.76E-28	0.03	0	0.07	0	4.66	4.76	4.7	5.51	1	comp255181_c0_seq1	serine proteinase stubble-like	987	20	8.44E-24	45.20%	7	P:proteolysis; F:serine-type endopeptidase activity; F:serine-type peptidase activity; F:hydrolase activity; F:catalytic activity; F:peptidase activity; C:integral to membrane
comp259961_c0	7.065944989	2.793234324	6.77E-30	7.00E-28	0.11	0.13	0.24	0.04	4.46	25.87	20.56	15.63	2	comp259961_c0_seq1	collagen alpha-2 chain-like	448	20	8.18E-29	70.40%	1	C:extracellular region
comp251307_c0	7.407994299	1.906715918	6.84E-30	7.06E-28	0	0.23	0.19	0	30.24	11.64	28.24	13.34	0	no annotation
comp265294_c1	7.869342614	4.25225079	8.02E-30	8.27E-28	0.19	0.07	0.17	0.06	55.51	37.43	3.25	33.82	0	no annotation
comp252740_c0	-4.345891389	7.362939139	9.04E-30	9.31E-28	411.12	308.81	483.64	348.29	21.9	26.36	18.69	10.04	0	no annotation
comp262230_c0	-4.161371446	7.854700565	9.81E-30	1.01E-27	330.5	283.45	398.53	384.23	25.37	22.46	11.8	20.46	2	comp262230_c0_seq1	trans- -enoyl- reductase-like	1166	20	1.28E-129	72.35%	4	"P:lipid metabolic process; C:cytoplasm; C:integral to membrane; F:oxidoreductase activity	acting on the CH-CH group of donors"\r']
comp256138_c0	9.439428741	2.755392276	1.03E-29	1.05E-27	0	0.05	0	0.07	40.3	29.46	3.18	29.79	1	comp256138_c0_seq1	hypothetical protein DAPPUDRAFT_319515	521	9	6.66E-14	68.33%	0	-
comp254484_c0	-5.072490417	2.704882081	1.03E-29	1.05E-27	34.14	35.99	46.46	30.66	1.6	0.99	1.22	0.77	0	no annotation
comp235678_c0	9.787736798	3.495028844	1.16E-29	1.18E-27	0.08	0	0.16	0	58.24	43.05	115.83	5.2	1	comp235678_c0_seq1	hypothetical protein	404	1	3.23E-28	82.00%	0	-
comp267069_c0	7.935183417	2.585023237	1.21E-29	1.24E-27	0.02	0.04	0.05	0.02	7.69	9.91	13.08	1.73	1	comp267069_c0_seq1	sptzle 2-like protein	1470	20	3.60E-35	54.45%	1	P:lipid metabolic process
comp261984_c0	6.153983977	2.008280054	1.23E-29	1.25E-27	0.24	0.16	0.19	0.27	12.68	19.2	9.11	19.03	0	no annotation
comp274249_c0	10.16370176	6.01624827	1.24E-29	1.26E-27	0.33	0.17	0.1	0.16	4.51	186.3	263.56	321.89	5	comp274249_c0_seq1	cuticle protein	296	20	3.47E-13	65.40%	1	F:structural constituent of cuticle
comp243349_c0	10.95250664	0.887091414	1.25E-29	1.28E-27	0	0	0	0	7.76	5.79	6.05	8.62	0	no annotation
comp257721_c0	4.337298445	6.33133221	1.27E-29	1.29E-27	7.13	7.01	10.75	11.28	199.45	128.22	265.29	128.7	2	comp257721_c0_seq1	glucosamine-6-phosphate n-acetyltransferase	622	20	6.32E-57	73.50%	1	F:glucosamine 6-phosphate N-acetyltransferase activity
comp267201_c0	7.106133526	3.382142381	1.36E-29	1.38E-27	0.24	0.1	0.13	0.13	10.05	34.24	28.04	5.26	2	comp267201_c0_seq1	spatzle protein	1361	20	5.75E-74	76.35%	0	-
comp269364_c0	4.633542479	3.410116057	1.41E-29	1.43E-27	1.42	1.12	1.34	1.49	21.23	30.1	35.37	39.26	0	no annotation
comp258333_c0	6.650260561	1.823100087	1.55E-29	1.57E-27	0.19	0.1	0.04	0	5.04	10.06	8.38	10.07	4	comp258333_c0_seq1	kelch domain-containing protein	1854	1	4.67E-08	53.00%	0	-
comp239132_c0	9.779491021	2.881529787	1.62E-29	1.64E-27	0	0.13	0.16	0	46.7	70.49	147.99	10.15	0	no annotation
comp250306_c0	9.154043904	1.452927396	1.66E-29	1.67E-27	0	0.02	0	0	2.78	4.47	1.61	5.12	1	comp250306_c0_seq1	lamin dm0-like	1554	20	4.06E-15	46.80%	6	C:intermediate filament; F:structural molecule activity; C:nucleoplasm; C:lamin filament; F:phospholipase binding; C:nuclear envelope
comp260629_c0	6.631057463	2.527137699	1.89E-29	1.90E-27	0	0.18	0.27	0.29	20.11	31.92	11.23	10.67	0	no annotation
comp268358_c0	4.585939052	4.986442139	1.94E-29	1.95E-27	0.8	1.3	1.28	0.99	24.41	22.28	41.95	14.97	2	comp268358_c0_seq1	protein notum homolog	2468	20	3.35E-31	45.70%	0	-
comp256651_c0	6.687784304	2.34514846	1.94E-29	1.95E-27	0.05	0.01	0.05	0.12	2.27	6.17	5.5	7.71	2	comp256651_c0_seq1	spt transcription factor family member	2439	8	3.18E-35	44.88%	3	P:peptide cross-linking; C:cytoplasm; F:exonuclease activity
comp259095_c0	-6.267292884	2.810385652	2.08E-29	2.09E-27	11.35	24.44	27.81	25.86	0.59	0.16	0.49	0.04	0	no annotation
comp250596_c0	11.20316973	1.035294356	2.20E-29	2.21E-27	0	0	0	0	5.91	13.98	13.32	10.3	0	no annotation
comp250731_c0	11.01613385	0.986887125	2.62E-29	2.62E-27	0	0	0	0	10.63	5.01	7.28	9.68	0	no annotation
comp248916_c0	6.682705898	1.62950458	2.74E-29	2.74E-27	0.07	0.24	0.07	0.08	16.36	16.47	9	10.25	0	no annotation
comp263808_c0	-4.239091192	4.098580363	2.89E-29	2.89E-27	70.06	79.93	116.69	73.7	4.55	5.04	3.95	4.4	0	no annotation
comp255089_c0	12.14711253	2.101744589	3.05E-29	3.04E-27	0	0	0	0	37.41	12.78	55.7	8.58	0	no annotation
comp258382_c0	6.194109636	2.832456327	3.24E-29	3.22E-27	0.11	0.25	0.19	0.36	9.58	24.62	7.17	20.93	5	comp258382_c0_seq1	cub domain-containing protein 2	346	20	2.94E-09	56.25%	2	F:calcium ion binding; P:cell adhesion
comp260271_c0	6.422173653	2.606646001	3.30E-29	3.28E-27	0.04	0.11	0.11	0.14	2.71	11.28	9.27	7.77	6	comp260271_c0_seq3	simila to cg8927	344	20	3.30E-14	58.75%	7	F:structural constituent of cuticle; F:transmembrane transporter activity; C:integral to membrane; C:membrane; P:transmembrane transport; P:transport; F:transporter activity
comp255580_c0	6.909669783	3.084416817	3.32E-29	3.30E-27	0.59	0	0.34	0.29	28.36	11.01	58.83	40.04	0	no annotation
comp247960_c0	8.905208715	1.164552444	3.54E-29	3.51E-27	0	0.13	0	0	12.59	28.19	24.51	15.81	0	no annotation
comp254889_c0	6.037215386	2.025352146	3.57E-29	3.54E-27	0.29	0.44	0.23	0.16	10.65	17.7	21.79	22.29	0	no annotation
comp246917_c0	11.06709359	0.992841696	4.01E-29	3.96E-27	0	0	0	0	8.04	5.5	5.68	11.41	1	comp246917_c0_seq3	hypothetical protein DAPPUDRAFT_195288	889	1	6.52E-07	62.00%	1	F:serine-type endopeptidase inhibitor activity
comp264267_c0	-7.139464071	4.503785269	4.06E-29	4.01E-27	109.97	53.79	107.43	77.48	0.89	1.6	0	0.09	0	no annotation
comp254891_c0	7.393489247	2.368474581	4.16E-29	4.11E-27	0	0.36	0	0.08	33.44	8.1	30.43	17.63	2	comp254891_c0_seq1	conserved hypothetical protein	377	1	1.05E-07	64.00%	2	P:chromosome condensation; F:DNA binding
comp268165_c0	5.84017168	2.531890205	4.42E-29	4.36E-27	0.25	0.5	0.47	0.43	13.32	26.88	14.89	35.32	3	comp268165_c0_seq2	chymotrypsin-like protein	1119	20	1.24E-31	59.45%	1	F:hydrolase activity
comp248021_c0	5.44821165	2.061269032	4.49E-29	4.42E-27	0.43	0.76	0.46	0.85	30.79	25.24	29.1	26.45	0	no annotation
comp264916_c0	6.046482913	2.547537594	4.50E-29	4.42E-27	0.15	0.11	0.21	0.11	4.8	16.16	7.32	8.53	3	comp264916_c0_seq1	tripsin i-p1	1245	20	4.03E-62	56.20%	1	F:hydrolase activity
comp260767_c0	9.239230458	2.304685075	4.63E-29	4.54E-27	0.1	0.08	0	0	11.94	51.12	46.45	9.75	0	no annotation
comp254741_c0	7.424192284	2.097900118	5.02E-29	4.92E-27	0.44	0.08	0	0	25.61	18.1	39.73	11.96	0	no annotation
comp249921_c0	6.221567925	6.086308105	5.03E-29	4.92E-27	2.13	9.87	4.94	9.82	582.69	344.74	939.98	162.81	0	no annotation
comp261496_c0	6.551353731	2.446405189	5.25E-29	5.13E-27	0.05	0	0.16	0.58	19.44	12.02	14.94	23.1	0	no annotation
comp262693_c1	7.93648113	3.770329964	5.54E-29	5.40E-27	0.04	0.19	0.14	0.19	48.01	46.92	3.52	48.47	5	comp262693_c1_seq1	hypothetical protein DAPPUDRAFT_256188	581	20	7.18E-11	56.45%	0	-
comp259005_c0	7.683916312	1.335244526	5.90E-29	5.75E-27	0	0.1	0.12	0.12	10.54	17.88	21.5	19.32	0	no annotation
comp257473_c1	12.05165399	1.8154767	6.11E-29	5.95E-27	0	0	0	0	2.35	16.92	14.65	13.9	0	no annotation
comp268750_c0	13.12269665	5.256085141	6.88E-29	6.69E-27	0	0.03	0	0	0.96	133.28	103.31	101.15	1	comp268750_c0_seq2	cuticle protein	1394	20	8.45E-12	63.05%	1	F:structural constituent of cuticle
comp255235_c0	11.07707304	0.915403726	7.02E-29	6.82E-27	0	0	0	0	4.85	8.85	10.32	9.49	0	no annotation
comp258001_c0	8.306538367	4.978617357	7.40E-29	7.17E-27	0.02	0.11	0.24	0.07	81.88	48.89	3.74	28.18	0	no annotation
comp257592_c0	-5.627524766	7.767397609	7.55E-29	7.31E-27	843.01	831.64	857.1	848.25	35.17	14.92	4.38	22.6	0	no annotation
comp251538_c1	10.88025519	0.851677404	7.76E-29	7.51E-27	0	0	0	0	8.36	4.76	5.58	6.93	5	comp251538_c1_seq1	serine protease	384	16	2.04E-09	55.31%	1	F:hydrolase activity
comp260495_c1	6.546138374	1.977763151	8.42E-29	8.13E-27	0.24	0.52	0.37	0.13	14.81	30.37	43.99	26.95	0	no annotation
comp274821_c0	4.566462765	4.099489509	8.51E-29	8.21E-27	1.74	1.75	1.56	1.51	19.76	48.6	32.05	46.59	1	comp274821_c0_seq2	golgi-associated plant pathogenesis-related protein 1	1028	20	6.95E-38	65.40%	1	C:extracellular region
comp272595_c0	4.83780892	4.87895462	9.01E-29	8.68E-27	1.28	1.25	1.3	1.34	50.86	25.58	60.27	16.17	7	comp272595_c0_seq3	transcription factor sox-14	1814	20	2.00E-55	70.50%	0	-
comp245854_c0	8.013477442	1.246504379	9.08E-29	8.74E-27	0	0	0.06	0	5.34	3.6	3.28	5.28	1	comp245854_c0_seq1	serine protease like protein	1075	20	1.49E-26	45.00%	1	F:catalytic activity
comp255885_c0	6.936134022	2.394075077	9.37E-29	9.00E-27	0.11	0.09	0.17	0.18	22.02	21.22	4.66	21.1	0	no annotation
comp266157_c0	-3.967880315	8.153714447	1.01E-28	9.65E-27	1355.86	1252.84	1450.22	1357.38	93.68	94.39	109.03	49.47	0	no annotation
comp258139_c0	8.227448046	1.501941804	1.04E-28	9.95E-27	0	0	0.17	0	20.1	12.44	7.31	16.97	0	no annotation
comp259481_c0	7.113044183	1.706479132	1.04E-28	9.99E-27	0	0.09	0.04	0.08	4.39	7.94	11.31	5.66	2	comp259481_c0_seq1	hypothetical protein DAPPUDRAFT_194525	811	4	1.17E-07	60.00%	2	F:hydrolase activity; P:metabolic process
comp258554_c0	11.16391147	1.182571286	1.19E-28	1.13E-26	0	0	0	0	25.36	11.34	8.99	21.29	0	no annotation
comp256910_c1	11.10660378	0.950648147	1.28E-28	1.22E-26	0	0	0	0	5.26	9.2	12.19	6.42	1	comp256910_c1_seq1	GK10820	463	20	1.62E-21	66.90%	3	F:chitin binding; P:chitin metabolic process; C:extracellular region
comp255439_c0	8.223751757	2.564914762	1.37E-28	1.31E-26	0	0.13	0.05	0	38.86	4.55	16.83	13.5	1	comp255439_c0_seq2	protein isoforms d e-like	695	20	6.47E-20	57.00%	0	-
comp259798_c0	7.149942251	2.773459422	1.55E-28	1.48E-26	0.18	0	0.15	0.26	19.33	11.23	40.32	8.15	2	comp259798_c0_seq1	beta-ig-h3 fasciclin	887	20	9.01E-23	57.45%	0	-
comp249628_c0	10.9112658	0.826417519	1.62E-28	1.54E-26	0	0	0	0	8.85	6.89	7.57	12.37	0	no annotation
comp255288_c1	-3.956901286	11.54325063	1.71E-28	1.63E-26	8746.14	8090.81	11875.94	12196.12	838.49	617.82	753.5	462.21	0	no annotation
comp267679_c0	9.010321432	3.707326113	1.76E-28	1.67E-26	0.01	0.03	0	0.03	27.07	13	1.13	7.54	0	no annotation
comp247685_c0	7.357177824	1.395203519	1.77E-28	1.68E-26	0.15	0.13	0.15	0.16	14.19	21.21	30.32	29.83	0	no annotation
comp252159_c0	4.197960625	9.397831143	1.80E-28	1.71E-26	144.05	203.07	146.39	120.8	2757.34	2057.3	4583.04	1920.67	0	no annotation
comp257596_c0	-4.462438533	3.374762681	1.82E-28	1.72E-26	37.43	41.94	57.44	35.9	1.69	2.6	1.47	1.93	0	no annotation
comp262443_c0	8.61701408	4.74622702	1.85E-28	1.75E-26	0	0.54	0.18	0.32	10.26	213.26	76.2	83.54	0	no annotation
comp255719_c0	10.83392454	0.726515077	2.05E-28	1.94E-26	0	0	0	0	6.27	6.39	7.15	9.03	0	no annotation
comp256565_c1	8.886412646	2.824132811	2.12E-28	1.99E-26	0.04	0.11	0	0	2.54	16.24	26.65	32.49	0	no annotation
comp251605_c1	10.23226219	2.67857727	2.13E-28	2.01E-26	0.05	0	0	0	32.88	23.29	2.11	28.47	0	no annotation
comp272254_c0	3.864485392	7.55197122	2.30E-28	2.16E-26	4.43	4.84	4.52	4.67	51.46	62.57	93.4	52.58	3	comp272254_c0_seq1	death associated protein	5369	20	2.65E-109	67.75%	2	P:phosphorylation; F:protein serine/threonine kinase activity
comp258050_c0	-6.333506167	2.499129414	2.30E-28	2.16E-26	18.1	24.23	27.26	26.24	0.29	0.84	0	0.05	0	no annotation
comp241924_c0	11.00310761	1.015582614	2.48E-28	2.32E-26	0	0	0	0	5.11	4.12	2.13	2.42	3	comp241924_c0_seq1	membrane metallo-endopeptidase-like 1-like	1661	20	8.20E-139	65.80%	1	F:peptidase activity
comp257449_c2	-4.185937221	7.157935461	2.81E-28	2.63E-26	819.5	819.76	997.87	837.23	58.75	29.01	71.28	34.88	0	no annotation
comp262915_c0	7.814203139	5.059362965	2.84E-28	2.65E-26	0.49	0.43	1.03	0.39	245.57	112.02	10.6	211.74	9	comp262915_c0_seq1	hypothetical protein DAPPUDRAFT_225089	599	9	4.86E-24	63.56%	0	-
comp260718_c0	-5.468762901	4.189369562	3.02E-28	2.81E-26	111.8	74.62	121.44	79.39	4.23	3.12	0.57	1.77	0	no annotation
comp270210_c0	5.671445818	5.753402105	3.53E-28	3.29E-26	0.43	1.06	0.66	1.27	22.07	63.56	62.13	15.3	1	comp270210_c0_seq1	chorion peroxidase-like	2592	20	0	64.90%	1	F:oxidoreductase activity
comp263678_c0	6.285199863	2.146230834	3.79E-28	3.53E-26	0.34	0.22	0.54	0.1	23.44	12.18	37.87	20.49	0	no annotation
comp263280_c0	6.04025812	2.122317662	4.07E-28	3.78E-26	0.34	0.18	0.36	0.31	12.29	17.64	30.46	13.23	0	no annotation
comp267242_c0	3.864919143	5.219375954	4.21E-28	3.91E-26	2.87	3.21	2.74	4.1	44.76	39.06	49.5	51.99	1	comp267242_c0_seq1	gtp-binding protein	1498	20	1.91E-33	49.95%	7	F:GTP binding; F:GTPase activity; P:small GTPase mediated signal transduction; P:GTP catabolic process; F:nucleotide binding; C:membrane; P:signal transduction
comp264444_c0	7.729401732	2.470610869	4.29E-28	3.98E-26	0.04	0.07	0.13	0.05	2.98	17.97	12.47	22.52	0	no annotation
comp258373_c0	7.497505685	3.113772464	4.31E-28	3.99E-26	0.11	0.13	0.12	0.13	4.1	43.36	12.78	22.69	0	no annotation
comp241896_c1	7.135915799	1.884983148	5.08E-28	4.70E-26	0	0.26	0.21	0.11	33.52	10.65	32.46	16.87	0	no annotation
comp258598_c0	7.991758482	1.156196033	5.16E-28	4.77E-26	0.05	0	0	0.06	6.92	5.89	11.1	6.61	0	no annotation
comp254874_c0	6.62466725	1.467801336	5.53E-28	5.11E-26	0.11	0.05	0.11	0.12	6.92	8.99	13.1	7.78	3	comp254874_c0_seq1	c-type lectin 27kd	997	20	1.38E-76	67.80%	1	F:carbohydrate binding
comp267006_c0	-4.77103211	3.005108863	5.88E-28	5.42E-26	15.12	11.89	19.24	17.17	0.51	0.75	0.26	0.74	1	comp267006_c0_seq1	methyltransferase ddb_g0268948-like	982	20	1.26E-32	52.45%	4	F:methyltransferase activity; P:metabolic process; P:methylation; F:transferase activity
comp259355_c0	7.738872158	0.935040076	6.58E-28	6.05E-26	0	0.1	0.12	0	14.2	12.7	11.71	17.07	0	no annotation
comp262155_c0	6.307185698	2.752157041	6.93E-28	6.37E-26	0.53	0.37	0.78	0.83	12.09	52.37	49	62.64	0	no annotation
comp257377_c1	10.94979363	1.001476353	7.15E-28	6.56E-26	0	0	0	0	10.76	4.22	4.68	5.62	0	no annotation
comp267038_c0	-3.806130543	6.719924665	7.41E-28	6.79E-26	187.85	176.38	232.22	221.46	14.33	17.8	9.69	16.06	4	comp267038_c0_seq1	3-hydroxyacyl- dehydratase 2-like	485	20	2.13E-25	70.30%	0	-
comp228109_c0	11.56939615	1.367841168	7.68E-28	7.03E-26	0	0	0	0	2	4.33	5.39	10.07	1	comp228109_c0_seq1	cathepsin l-like	940	20	3.55E-42	52.60%	4	P:proteolysis; F:cysteine-type peptidase activity; F:hydrolase activity; F:peptidase activity
comp253252_c0	7.431047452	1.20695464	8.40E-28	7.69E-26	0.07	0.06	0	0.08	13.6	7.02	10.2	11.74	0	no annotation
comp222893_c0	3.597307942	7.410630092	8.76E-28	8.01E-26	25.58	23.47	24.07	23.02	271.34	281.39	262.92	336.19	1	comp222893_c0_seq1	myosin-2 essential light chain	1087	20	2.90E-64	78.55%	6	"C:unconventional myosin complex; F:myosin heavy chain binding; F:calcium ion binding; F:2-alkenal reductase [NAD(P)] activity; F:ATPase activity	coupled; P:oxidation-reduction process"\r']
comp257420_c0	6.446323608	2.104599409	8.97E-28	8.18E-26	0.19	0.22	0.2	0.21	6.63	18.89	15.08	26.2	10	comp257420_c0_seq1	predicted protein	407	1	1.81E-08	52.00%	3	P:proteolysis; F:serine-type endopeptidase activity; F:catalytic activity
comp262834_c0	6.399274959	2.183143248	9.34E-28	8.51E-26	0.19	0.13	0.15	0.21	6.46	23.85	9.53	14.14	0	no annotation
comp271229_c0	4.1857666	3.685533829	9.59E-28	8.73E-26	1.01	1.12	1.3	1.1	23.98	19.53	14.88	25.56	5	comp271229_c0_seq2	ef-hand protein nucb1	1484	20	3.95E-20	57.65%	7	F:calcium ion binding; C:integral to membrane; C:membrane; P:cholesterol transport; F:hedgehog receptor activity; P:carbohydrate metabolic process; F:catalytic activity
comp271407_c0	9.529443977	1.722632524	9.96E-28	9.05E-26	0	0.08	0	0	4.54	23.68	14.9	28.76	0	no annotation
comp249718_c0	11.24581836	1.185895976	1.00E-27	9.11E-26	0	0	0	0	14.13	5.9	8.72	21.34	0	no annotation
comp255326_c0	8.954890103	2.156982887	1.07E-27	9.66E-26	0.02	0.02	0	0	6.05	6.4	1.08	10.15	2	comp255326_c0_seq2	proclotting enzyme	1409	20	1.18E-29	45.85%	6	P:proteolysis; F:serine-type endopeptidase activity; F:serine-type peptidase activity; F:hydrolase activity; F:catalytic activity; F:peptidase activity
comp258527_c0	9.002880895	1.287412724	1.09E-27	9.86E-26	0	0.06	0	0	8.02	14.81	5.19	16.95	0	no annotation
comp251617_c0	8.58605095	0.952294429	1.14E-27	1.03E-25	0	0	0	0.08	9.94	7.17	6.63	9.84	0	no annotation
comp243828_c0	10.86881127	0.740413007	1.17E-27	1.05E-25	0	0	0	0	1.96	1.87	3.2	3.05	2	comp243828_c0_seq1	cytolysin src-1-like	1396	9	4.69E-13	52.89%	14	P:pore complex assembly; C:pore complex; F:channel activity; P:cation transport; P:hemolysis in other organism involved in symbiotic interaction; C:integral to membrane; C:membrane; P:ion transport; P:transport; P:hemolysis in other organism; P:cytolysis; C:extracellular region; C:other organism membrane; C:other organism cell membrane
comp265937_c0	12.3219937	2.087245796	1.18E-27	1.07E-25	0	0	0	0	2.78	32.78	11.64	21.02	6	comp265937_c0_seq2	hypothetical protein	682	1	8.23E-15	50.00%	0	-
comp266461_c0	5.829376908	1.903885848	1.19E-27	1.07E-25	0.17	0.22	0.53	0.47	20.48	14.09	26.12	16.91	0	no annotation
comp264875_c0	-4.093587111	3.783906068	1.25E-27	1.12E-25	19.8	15.82	21.96	19.55	0.95	1.23	0.84	1.37	2	comp264875_c0_seq1	sulfotransferase family protein	1324	20	4.08E-40	53.30%	0	-
comp249437_c0	7.341391464	1.065527737	1.26E-27	1.13E-25	0.05	0.04	0.05	0	6	5.73	4.62	8.45	1	comp249437_c0_seq2	serine protease inhibitor	1910	20	3.33E-35	48.05%	6	P:response to wounding; P:hemostasis; F:protein binding; C:extracellular region; P:regulation of metabolic process; P:negative regulation of cellular process
comp261799_c1	6.297015177	2.879882369	1.27E-27	1.14E-25	0.33	0.34	0.35	0.25	23.88	31.04	5.95	39.58	0	no annotation
comp265232_c1	4.379584909	7.976453858	1.30E-27	1.17E-25	18.05	26.7	33.05	16.13	420.13	274.1	775.55	448.47	0	no annotation
comp263231_c1	6.405237217	4.47033493	1.48E-27	1.33E-25	0.89	0.61	0.49	0.52	48.55	90.62	7.75	67.69	5	comp263231_c1_seq1	transmembrane protease serine 9-like	358	20	3.73E-10	53.30%	1	F:hydrolase activity
comp243666_c0	11.13315267	1.068455619	1.58E-27	1.41E-25	0	0	0	0	12.48	10.63	5.16	18.4	0	no annotation
comp259479_c0	13.50071034	3.243624688	1.62E-27	1.45E-25	0	0	0	0	4.49	5.64	37.08	72.26	0	no annotation
comp259336_c0	5.737938782	7.410639102	1.64E-27	1.47E-25	2.06	3.11	12.46	9.8	373.68	233.66	528.51	265.45	0	no annotation
comp254993_c1	-4.008343363	4.843250463	1.89E-27	1.69E-25	121.83	104.73	124.95	114.09	6.8	10.77	5.01	6.06	2	comp254993_c1_seq1	cuticle protein 7	296	2	2.23E-09	76.00%	1	F:structural constituent of cuticle
comp257842_c0	6.100645879	1.761442981	1.98E-27	1.76E-25	0.03	0.03	0.11	0.26	7.06	6.18	6.9	7.8	0	no annotation
comp250426_c0	7.437718694	1.172263443	2.02E-27	1.80E-25	0.09	0.04	0	0	7.02	3.88	8.81	5.98	0	no annotation
comp258407_c0	6.337108719	1.622076798	2.10E-27	1.86E-25	0	0.06	0.2	0.35	14.32	10.32	11.23	12.45	0	no annotation
comp261733_c0	9.937252122	3.853846741	2.17E-27	1.92E-25	0.1	0.04	0.05	0	1.73	48.98	66.21	69.84	0	no annotation
comp259312_c0	8.226313984	1.828078068	2.19E-27	1.94E-25	0.07	0.06	0	0.08	4.74	21.28	9.93	24.58	3	comp259312_c0_seq2	cuticle protein 7	465	20	9.18E-18	59.40%	1	F:structural constituent of cuticle
comp261322_c0	5.196479725	2.2214948	2.39E-27	2.11E-25	0.41	0.61	0.43	0.33	17.01	11.84	22.62	14.76	0	no annotation
comp267563_c0	4.080924372	3.862423269	2.65E-27	2.34E-25	0.98	1.15	1.21	1.01	15.43	15.91	16.78	24	8	comp267563_c0_seq1	antigen 5 scp domain-containing	1373	20	4.82E-47	52.15%	1	C:extracellular region
comp259409_c0	-5.984474847	1.423558125	2.72E-27	2.40E-25	10.61	10.05	12.14	10.54	0	0.11	0.33	0.15	0	no annotation
comp253185_c0	7.227942413	0.972009758	3.00E-27	2.65E-25	0.03	0.03	0.04	0	4.53	4.56	3.04	4.85	0	no annotation
comp254417_c0	5.753522599	4.065332968	3.01E-27	2.65E-25	0.46	0.42	0.53	0.71	13.42	41.32	41.58	8.64	1	comp254417_c0_seq1	chorion peroxidase-like	1250	20	1.96E-90	53.95%	5	P:oxidation-reduction process; F:heme binding; P:response to oxidative stress; F:peroxidase activity; F:oxidoreductase activity
comp249958_c0	8.022074294	1.202467484	3.15E-27	2.77E-25	0	0.07	0	0.09	11.6	6	18.02	9.97	1	comp249958_c0_seq1	tropomyosin	400	20	1.04E-43	62.75%	0	-
comp262101_c1	4.729435408	2.467847427	3.44E-27	3.02E-25	0.62	0.78	0.71	0.82	14.24	19.47	21.68	19.63	0	no annotation
comp248547_c0	-8.07283544	1.631470654	3.49E-27	3.06E-25	3.97	2.43	10.91	6.03	0	0.07	0	0	0	no annotation
comp253213_c0	6.172601561	6.505905701	3.76E-27	3.30E-25	1.37	1.41	1.07	2.34	239.68	144.53	17.46	103.47	0	no annotation
comp272179_c0	4.220184365	3.667567572	3.85E-27	3.37E-25	1.92	2.37	2.7	2.29	44.15	33.99	59.76	34.01	0	no annotation
comp257993_c0	6.776867308	2.178399485	3.85E-27	3.37E-25	0	0.07	0	0.8	23.16	15.84	19.23	30.6	0	no annotation
comp262800_c0	7.678651291	1.739403172	3.87E-27	3.38E-25	0.06	0.02	0	0.03	3.85	11	2.9	5.57	6	comp262800_c0_seq1	structural constituent of	1133	20	2.35E-15	64.85%	3	F:structural constituent of cuticle; F:nucleic acid binding; F:pancreatic ribonuclease activity
comp253558_c0	-4.172757361	4.473050778	3.87E-27	3.38E-25	165.24	176.71	249.55	156.59	10	7.42	15.67	7.69	1	comp253558_c0_seq1	hypothetical protein	226	4	1.33E-20	76.25%	0	-
comp264157_c0	6.189770071	2.161311069	3.92E-27	3.42E-25	0.25	0.1	0.03	0.06	3.73	10.56	7.58	8.77	3	comp264157_c0_seq1	hypothetical protein	681	2	2.02E-33	52.00%	0	-
comp254707_c0	6.964355043	1.430855484	4.03E-27	3.50E-25	0.1	0	0.11	0.06	10.07	10.06	4.4	9.52	0	no annotation
comp248219_c0	10.78909527	0.682469986	4.27E-27	3.71E-25	0	0	0	0	10.87	10.04	10.94	18.27	0	no annotation
comp259902_c0	5.96725501	2.726411001	4.81E-27	4.17E-25	0.12	0.1	0.25	1.11	30.21	19.43	19.94	25.8	0	no annotation
comp261517_c0	9.449820719	2.835299157	5.55E-27	4.81E-25	0.05	0	0	0	21.75	18.29	1.74	4.66	3	comp261517_c0_seq1	hypothetical protein DAPPUDRAFT_328622	1217	2	3.36E-24	57.00%	0	-
comp261433_c0	4.572615617	5.196708464	5.67E-27	4.91E-25	1.61	1.48	1.61	1.5	31.3	58.44	40.71	13.96	0	no annotation
comp245036_c0	7.385766279	1.06249141	5.79E-27	5.01E-25	0.15	0	0.08	0	7	9.56	11.75	9.71	0	no annotation
comp257351_c1	7.456513581	3.326684838	5.92E-27	5.12E-25	0.28	0.24	0.29	0.23	25.74	62.11	79.66	6.16	1	comp257351_c1_seq1	cuticle protein 7	459	20	1.10E-14	70.55%	1	F:structural constituent of cuticle
comp268722_c0	6.231601703	3.505312522	5.95E-27	5.14E-25	0.44	0.39	0.21	0.64	7.35	34.55	20.36	52.1	9	comp268722_c0_seq1	cuticle protein 7	428	20	1.42E-09	63.25%	1	F:structural constituent of cuticle
comp250880_c0	10.78909527	0.652310716	5.97E-27	5.15E-25	0	0	0	0	6.14	8.31	8.74	12.26	0	no annotation
comp256183_c0	8.40434659	0.810379788	6.54E-27	5.63E-25	0	0	0.06	0	9.4	5.96	5.22	6.32	1	comp256183_c0_seq1	pan domain-containing	605	15	8.32E-10	43.27%	4	P:proteolysis; P:blood coagulation; C:extracellular region; F:hydrolase activity
comp269161_c0	4.891450416	2.932642872	6.69E-27	5.75E-25	0.24	0.33	0.18	0.37	5.23	11.98	6	8.64	6	comp269161_c0_seq1	xyloside xylosyltransferase 1	1857	20	9.06E-18	46.10%	1	"F:transferase activity	transferring glycosyl groups"\r']
comp254630_c0	9.303229806	2.445585852	8.32E-27	7.15E-25	0	0	0.09	0.1	26.16	24.26	62.75	4.93	0	no annotation
comp271387_c0	4.112969773	4.23001508	1.03E-26	8.86E-25	3.02	2.37	3.41	2.77	31.75	48.22	45.45	64.26	4	comp271387_c0_seq2	bm8 interacting protein 2d-4	375	20	2.79E-22	63.70%	3	F:peptidase inhibitor activity; C:extracellular region; P:negative regulation of peptidase activity
comp262202_c0	5.23502541	3.507353622	1.10E-26	9.43E-25	0.62	1.68	1.31	1.33	16.24	52.38	40.8	63.99	0	no annotation
comp254254_c0	6.111303999	7.655760702	1.17E-26	9.98E-25	2.65	10.22	3.87	4.55	262.7	510.95	613.16	77.52	7	comp254254_c0_seq1	cuticle protein 7	1193	20	5.66E-11	65.25%	3	F:structural constituent of cuticle; F:nucleic acid binding; F:pancreatic ribonuclease activity
comp261932_c0	-4.852498222	3.426260237	1.18E-26	1.01E-24	19.93	27.26	39.76	34.39	1.54	1.32	0.41	1.13	0	no annotation
comp246075_c0	8.337270497	0.705906049	1.19E-26	1.02E-24	0	0.03	0	0	3.94	3.37	2.5	3.4	0	no annotation
comp264055_c0	4.605637385	4.330198491	1.29E-26	1.10E-24	1.59	1.16	1.93	1.79	15.31	40.21	39.48	48.58	2	comp264055_c0_seq1	uncharacterized threonine-rich gpi-anchored glyco	1071	20	3.69E-25	64.60%	3	F:chitin binding; P:chitin metabolic process; C:extracellular region
comp265018_c0	4.062100369	3.605134984	1.37E-26	1.17E-24	1.09	1.1	1.54	1.13	20.86	25.01	18.77	16.45	0	no annotation
comp254289_c0	-3.779923162	4.733888156	1.52E-26	1.29E-24	85.14	86.61	96.96	81.92	4.68	8.65	5.49	5.86	0	no annotation
comp245224_c0	-6.323021926	1.784603228	1.55E-26	1.32E-24	21.99	15.79	28.58	28.55	0.16	0.85	0	0.08	0	no annotation
comp249566_c0	8.538830254	1.618793292	1.56E-26	1.33E-24	0	0	0.28	0	9.6	40.07	16.92	34.64	3	comp249566_c0_seq1	cuticle protein	240	20	9.81E-14	64.70%	1	F:structural constituent of cuticle
comp274301_c0	-5.304073145	4.208961003	1.56E-26	1.33E-24	42.19	37.26	35.08	25.17	1.11	1.82	0.25	0.51	0	no annotation
comp244317_c0	8.30890535	0.66975699	1.66E-26	1.41E-24	0.02	0	0	0	2.46	2.41	1.79	1.9	1	comp244317_c0_seq1	prophenoloxidase 5	1475	20	8.73E-23	44.55%	12	P:oxidation-reduction process; F:oxidoreductase activity; P:metabolic process; F:monophenol monooxygenase activity; F:copper ion binding; F:oxygen transporter activity; P:transport; C:extracellular region; F:chloride ion binding; F:metal ion binding; C:extracellular space; P:oxygen transport
comp249933_c0	10.55209325	0.462339282	1.69E-26	1.43E-24	0	0	0	0	2.31	2.33	2.29	2.71	1	comp249933_c0_seq1	seminal fluid protein hacp037	1133	20	2.53E-15	48.10%	1	F:catalytic activity
comp252672_c0	6.25571836	3.9449597	1.71E-26	1.45E-24	0.66	0.68	0.43	0.51	5.79	46.4	55.74	49.94	0	no annotation
comp270064_c0	4.773163699	3.347532162	1.84E-26	1.55E-24	3.4	1.9	2.29	1.48	32.5	48.32	83.54	68.91	14	comp270064_c0_seq1	heat shock hsp20	242	2	7.97E-08	62.50%	1	P:response to stress
comp252532_c0	6.318005278	1.427205312	2.09E-26	1.77E-24	0.08	0.03	0.02	0.02	3.65	1.92	3.46	3.61	2	comp252532_c0_seq1	f-box wd repeat-containing protein 5-like	1673	20	1.67E-58	49.25%	2	P:protein ubiquitination involved in ubiquitin-dependent protein catabolic process; F:protein binding
comp252122_c0	8.628363227	2.291478546	2.11E-26	1.77E-24	0	0.11	0.27	0	31.13	44.67	76.37	6.8	0	no annotation
comp246038_c0	8.64523158	0.890997702	2.14E-26	1.80E-24	0.08	0	0	0	4.72	12.7	9.71	9.56	1	comp246038_c0_seq1	cuticle protein 7	399	20	2.54E-21	64.90%	1	F:structural constituent of cuticle
comp269334_c0	7.292890894	2.700071813	2.31E-26	1.94E-24	0.15	0.22	0.05	0.11	6.58	40.62	8.09	26.63	4	comp269334_c0_seq1	carboxyl cholinesterase 5as	771	20	1.68E-31	63.50%	1	F:carboxylic ester hydrolase activity
comp252253_c0	8.67763801	0.91787772	2.32E-26	1.95E-24	0	0	0.14	0	8.09	21.15	20.51	14.29	0	no annotation
comp260613_c0	4.914351434	3.491405142	2.43E-26	2.04E-24	0.41	1.42	1.18	1.43	46.99	19.37	47.19	25.9	0	no annotation
comp260462_c1	6.147269855	1.771668034	2.53E-26	2.12E-24	0.34	0	0.27	0.48	15.66	14.5	27.63	14.57	4	comp260462_c1_seq1	solute carrier family 2 (facilitated glucose transporter) member 6	661	1	8.02E-07	69.00%	1	F:transporter activity
comp264231_c0	12.91140121	2.64260582	2.61E-26	2.18E-24	0	0	0	0	1.25	26.9	29.89	41.67	4	comp264231_c0_seq1	cuticular protein	522	20	2.20E-35	63.55%	3	F:chitin binding; P:chitin metabolic process; C:extracellular region
comp259403_c0	4.226099649	5.004376668	2.65E-26	2.21E-24	2.43	2.26	2.47	2.84	24.44	58.44	59.71	31.99	0	no annotation
comp244605_c0	10.95521456	0.926749381	2.73E-26	2.28E-24	0	0	0	0	12.07	7.91	4.18	14.03	0	no annotation
comp267910_c1	4.174863809	7.245799508	2.73E-26	2.28E-24	9.63	9.39	9.59	8.88	112.55	189.84	258.54	85.03	1	comp267910_c1_seq1	isoform a	1775	20	1.22E-116	69.60%	8	P:long-term memory; P:response to oxidative stress; C:plasma membrane; C:basal part of cell; F:protein binding; P:olfactory learning; P:asymmetric protein localization; C:membrane part
comp248014_c0	7.579245526	1.758537156	2.78E-26	2.32E-24	0.24	0.11	0.13	0	32.77	31.71	6.61	31.55	0	no annotation
comp253694_c0	4.403761269	4.320907483	2.95E-26	2.45E-24	2.14	1.55	1.58	1.52	20.08	45.65	47.51	22.51	1	comp253694_c0_seq1	hypothetical protein DAPPUDRAFT_62084	1120	20	7.18E-27	63.00%	3	F:chitin binding; P:chitin metabolic process; C:extracellular region
comp251800_c0	11.55340096	1.335727484	2.97E-26	2.47E-24	0	0	0	0	2.94	8.34	11.13	19.45	1	comp251800_c0_seq1	hypothetical protein	478	4	1.05E-17	65.25%	0	-
comp250240_c0	4.662033748	7.960662629	3.16E-26	2.62E-24	11.85	29.35	16.79	21.41	602.91	206.22	857.28	399.3	1	comp250240_c0_seq1	domon domain-containing protein cg14681 precursor	925	20	9.44E-28	54.70%	0	-
comp251287_c0	10.59786691	0.55213691	3.19E-26	2.65E-24	0	0	0	0	3.93	2.31	2.83	3.89	1	comp251287_c0_seq1	tenx_human ame: full=tenascin-x short=tn-x ame: full=hexabrachion-like protein flags: precursor	900	13	1.43E-07	33.31%	13	C:fibrillar collagen; P:collagen metabolic process; C:proteinaceous extracellular matrix; C:extracellular matrix; P:signal transduction; F:integrin binding; P:elastic fiber assembly; C:intracellular; F:heparin binding; P:actin cytoskeleton organization; C:extracellular space; P:cell adhesion; F:receptor binding
comp247479_c1	6.122267991	1.563282411	4.00E-26	3.32E-24	0.06	0.04	0.02	0.09	4.54	3.8	2.2	4.83	0	no annotation
comp259499_c0	9.622018164	2.10767452	4.30E-26	3.56E-24	0	0	0.07	0	31.06	2.96	24	9.81	0	no annotation
comp238706_c0	10.61509256	0.593790876	4.71E-26	3.89E-24	0	0	0	0	3.77	2.25	1.98	3.35	0	no annotation
comp252589_c0	4.618917551	4.348920987	4.89E-26	4.04E-24	2.41	3.86	0.88	2.59	54.31	57.24	42.85	88.36	0	no annotation
comp244497_c1	6.015708711	1.297777076	4.93E-26	4.06E-24	0.03	0.01	0.03	0.07	2.81	2.2	2.24	2.58	1	comp244497_c1_seq1	cartilage oligomeric matrix protein	1959	20	4.26E-69	51.65%	9	F:calcium ion binding; P:cell adhesion; C:extracellular region; P:apoptotic process; F:heparin binding; C:proteinaceous extracellular matrix; P:negative regulation of angiogenesis; C:basement membrane; C:extracellular matrix
comp272797_c0	8.708744882	5.328751888	4.98E-26	4.10E-24	0.49	0.11	0.22	0	214.19	92.51	5.6	96.76	0	no annotation
comp249864_c0	7.207268211	0.941806206	5.03E-26	4.14E-24	0	0.08	0	0.05	6.21	3.94	7.65	5.24	0	no annotation
comp262178_c0	5.598527109	2.31857674	5.10E-26	4.19E-24	0.08	0.29	0.09	0.25	6.08	8.51	5.43	13.6	2	comp262178_c0_seq1	doublesex cognate 73a	945	20	6.27E-60	71.70%	3	C:extracellular region; P:chitin-based cuticle development; F:structural constituent of chitin-based cuticle
comp253076_c0	8.247748052	1.503123453	5.19E-26	4.26E-24	0	0.17	0	0	24.44	9.06	27.75	7.61	0	no annotation
comp254232_c0	8.474130235	0.734142997	5.51E-26	4.52E-24	0.04	0	0	0	2.75	5.85	4.91	5.15	0	no annotation
comp262000_c0	4.637549919	3.409025426	5.73E-26	4.69E-24	1.12	0.73	0.92	1.1	19.04	24.66	12.52	36.73	3	comp262000_c0_seq1	n-acetylglucosamine-6-phosphate deacetylase	1069	20	2.15E-101	73.45%	3	"F:metal ion binding; P:metabolic process; F:hydrolase activity	acting on carbon-nitrogen (but not peptide) bonds"\r']
comp260967_c0	5.286201993	2.311505477	5.96E-26	4.88E-24	0.23	0.18	0.14	0.13	8.25	7.5	3.13	8.59	4	comp260967_c0_seq1	serine proteinase stubble-like	1281	20	4.69E-19	48.25%	1	F:catalytic activity
comp266126_c0	6.536689238	1.411003177	6.00E-26	4.91E-24	0.18	0.16	0.19	0.1	13.96	8.75	23.17	12.98	1	comp266126_c0_seq1	spt transcription factor family member	452	3	1.13E-08	45.33%	2	P:peptide cross-linking; C:cytoplasm
comp257501_c0	8.240329692	3.832894282	6.29E-26	5.14E-24	0.11	0.11	0.02	0.02	1.85	43.68	11.37	21.96	0	no annotation
comp254135_c0	5.730704133	2.285970896	6.43E-26	5.24E-24	0.29	0.17	0.4	1.39	32.77	21.24	23.41	37.6	2	comp254135_c0_seq1	atp-dependent acyl- synthetase	557	1	7.98E-07	76.00%	0	-
comp262418_c0	6.385675024	4.257269885	6.63E-26	5.40E-24	0.32	0.88	0.78	0.89	90.48	20.12	122.08	18.56	0	no annotation
comp272373_c0	4.636614265	2.745674841	6.77E-26	5.51E-24	1.09	1.42	1.64	0.96	29.49	20.49	45.29	30.83	0	no annotation
comp265978_c0	5.215565499	4.124136274	8.07E-26	6.56E-24	1.01	0.98	0.47	0.6	35.73	37.62	7.5	39.29	3	comp265978_c0_seq1	cg13310 cg13310-pa	1402	20	5.96E-51	47.50%	1	C:membrane
comp265374_c0	-5.099915514	1.749808801	8.38E-26	6.80E-24	13.83	15.42	14.45	12.22	0.2	0.52	0.35	0.46	0	no annotation
comp251253_c0	8.890395838	1.109091283	9.68E-26	7.85E-24	0.07	0	0	0	3.47	15.04	10.17	8.19	0	no annotation
comp248252_c0	10.51219403	0.480237009	1.03E-25	8.33E-24	0	0	0	0	5.06	2.9	3.46	4.26	0	no annotation
comp263056_c0	4.060378326	3.489762423	1.06E-25	8.56E-24	0.4	0.44	0.56	0.61	7.88	6.72	10.36	7.77	1	comp263056_c0_seq1	isoform f	2577	20	5.37E-126	61.65%	1	F:hydrolase activity
comp257016_c0	6.485816425	1.303431616	1.09E-25	8.81E-24	0.11	0.03	0.08	0.04	3.07	6.75	6	6.11	3	comp257016_c0_seq1	hypothetical protein	882	5	8.73E-39	52.60%	0	-
comp255041_c0	7.663947454	0.839870206	1.14E-25	9.17E-24	0.03	0.03	0	0	3.2	2.05	4.62	3.46	1	comp255041_c0_seq2	protein isoform b-like	1061	20	1.78E-44	48.00%	3	F:metal ion binding; F:zinc ion binding; F:iron-sulfur cluster binding
comp269046_c0	6.809444234	3.170562991	1.17E-25	9.40E-24	0.29	0.19	0.84	0.32	7.19	60.17	34.19	60.82	0	no annotation
comp247773_c0	7.586940853	2.99097184	1.22E-25	9.83E-24	0.14	0.75	0.3	0.16	84.81	50.1	141.67	9.99	0	no annotation
comp251777_c0	9.428153026	2.530105764	1.29E-25	1.04E-23	0.16	0	0	0	16.94	4.63	24.04	70.44	0	no annotation
comp255983_c0	5.807687311	1.698963917	1.32E-25	1.07E-23	0.41	0.36	0.44	0.35	11	18.78	25.86	27.32	1	comp255983_c0_seq2	hypothetical protein	304	1	9.88E-07	53.00%	0	-
comp252451_c0	11.05452142	0.891673038	1.35E-25	1.08E-23	0	0	0	0	2.6	2.41	5.03	7.63	0	no annotation
comp257473_c0	7.536326897	1.160254779	1.36E-25	1.09E-23	0	0.18	0	0	4.29	10.14	11.39	12.42	1	comp257473_c0_seq1	cg14607 cg14607-pa	461	20	2.86E-26	67.65%	3	F:chitin binding; P:chitin metabolic process; C:extracellular region
comp264459_c0	6.632665174	2.450717571	1.43E-25	1.14E-23	0.32	0.42	0.17	0.27	5.62	36.01	33.74	34.6	0	no annotation
comp257367_c1	-4.955625104	2.733554814	1.50E-25	1.20E-23	21.31	30.51	39.53	41.33	1.18	1.9	0.54	0.68	0	no annotation
comp266901_c0	4.990549749	3.581447475	1.55E-25	1.24E-23	1.25	1.09	1.66	1.1	33.74	36.1	15.89	73.08	2	comp266901_c0_seq14	cuticular protein rr-2 motif 131 precursor	862	8	2.48E-08	66.25%	1	F:structural constituent of cuticle
comp258648_c0	6.896177581	1.297713125	1.73E-25	1.38E-23	0	0.18	0.11	0.23	14.77	10.25	25.72	12.18	0	no annotation
comp252181_c0	4.016394582	7.424727574	1.85E-25	1.48E-23	44.55	71.27	104.06	89.97	1043.29	779.68	1590.78	1412.51	0	no annotation
comp264217_c0	10.44056633	0.354285248	1.90E-25	1.52E-23	0	0	0	0	6.89	6.32	6.68	8.25	1	comp264217_c0_seq1	myosin heavy muscle-like isoform 2	360	20	5.68E-31	65.90%	2	F:binding; F:catalytic activity
comp241165_c0	8.306988517	1.454013725	1.98E-25	1.58E-23	0	0	0	0.15	9.6	4.16	19.54	11.18	0	no annotation
comp261214_c0	7.76471516	0.885575238	1.99E-25	1.58E-23	0	0	0.13	0.14	8.74	17.56	17.04	14.36	0	no annotation
comp260223_c0	-5.032024345	2.850177053	1.99E-25	1.58E-23	31.42	23.24	24.14	33.73	0.64	1.32	0.14	1.21	0	no annotation
comp255823_c0	4.906544084	2.605097465	2.00E-25	1.59E-23	0.22	0.32	0.38	0.41	14.25	6.49	13.75	6.85	4	comp255823_c0_seq1	protein roadkill	1135	6	6.27E-10	51.33%	0	-
comp257009_c0	5.191530054	3.75343862	2.25E-25	1.78E-23	0.69	2.82	0.73	2.6	62.16	99.73	34.07	59	2	comp257009_c0_seq1	serine proteinase stubble-like	485	20	1.74E-33	67.40%	3	P:proteolysis; F:serine-type endopeptidase activity; F:catalytic activity
comp263066_c0	6.077922859	1.98857015	2.58E-25	2.04E-23	0.03	0.11	0.03	0.31	5.14	7.75	11.14	5.7	0	no annotation
comp270839_c0	4.138233247	3.533550738	2.62E-25	2.08E-23	1.4	1.44	0.82	1.4	15.25	21.52	27.98	21.38	2	comp270839_c0_seq2	15-hydroxyprostaglandin dehydrogenase	1085	20	4.72E-11	42.55%	17	P:oxidation-reduction process; F:oxidoreductase activity; F:15-hydroxyprostaglandin dehydrogenase (NAD+) activity; P:metabolic process; F:nucleotide binding; P:prostaglandin metabolic process; P:transforming growth factor beta receptor signaling pathway; F:NAD binding; C:nucleus; P:negative regulation of cell cycle; P:parturition; C:cytoplasm; F:prostaglandin E receptor activity; P:ductus arterio…
comp252075_c0	8.077155186	2.994760916	2.64E-25	2.08E-23	0.04	0	0.04	0.03	0.98	9.91	3.4	13.22	1	comp252075_c0_seq1	calmodulin	2306	20	5.01E-37	56.40%	1	F:catalytic activity
comp273062_c0	-4.217750667	3.448881311	2.70E-25	2.13E-23	14.63	12.76	15.11	15.16	1.08	0.71	0.97	0.44	9	comp273062_c0_seq1	solute carrier family 2	1593	20	1.59E-76	55.90%	1	F:transporter activity
comp256501_c0	10.97402902	0.87930162	2.76E-25	2.17E-23	0	0	0	0	7.96	4.81	14	4.13	2	comp256501_c0_seq1	isoform g	772	20	2.01E-54	63.65%	1	P:muscle system process
comp274706_c0	5.91087317	5.301970368	2.80E-25	2.21E-23	0.13	0.36	0.23	0.48	40.88	22.82	3.99	15	1	comp274706_c0_seq1	dusky- isoform a	3720	20	2.44E-157	60.60%	5	P:cell-matrix adhesion; C:apical plasma membrane; P:actin filament organization; P:apical constriction; P:regulation of embryonic cell shape
comp262316_c0	5.222022982	2.552801662	2.89E-25	2.28E-23	0.09	0.48	0.45	0.62	16.94	12.25	22.25	9.79	0	no annotation
comp267872_c0	6.779061429	5.554384514	2.97E-25	2.33E-23	0.87	0.81	0.41	0.38	168.7	60.46	6.86	91.49	0	no annotation
comp247666_c0	7.140682996	0.86232103	3.08E-25	2.42E-23	0.02	0	0	0.05	2.56	3.29	2.21	2.88	0	no annotation
comp244705_c0	10.59439697	0.510681798	3.18E-25	2.49E-23	0	0	0	0	5.99	5.48	4.06	9.03	0	no annotation
comp266837_c0	11.00310761	0.804819275	3.79E-25	2.97E-23	0	0	0	0	1.96	5	6.54	7.55	0	no annotation
comp244438_c0	7.901457408	1.029286775	4.14E-25	3.24E-23	0.08	0	0	0.09	6.68	6.21	11.26	15.53	2	comp244438_c0_seq1	hypothetical protein	434	4	2.48E-16	65.25%	0	-
comp259996_c1	9.570480117	2.573958327	4.16E-25	3.25E-23	0	0.12	0	0	1.73	31.35	35.71	36.54	14	comp259996_c1_seq2	eosinophil peroxidase-like	311	16	2.57E-10	55.44%	5	P:oxidation-reduction process; F:heme binding; P:response to oxidative stress; F:peroxidase activity; F:oxidoreductase activity
comp259138_c0	5.597754784	2.272296422	4.19E-25	3.27E-23	0.15	0.11	0.16	0.12	4.83	7.3	2.8	10.57	0	no annotation
comp254229_c0	4.85526666	2.229850287	4.87E-25	3.80E-23	0.6	0.99	0.96	0.52	14.51	21.53	28.09	22.14	0	no annotation
comp261683_c0	9.698007881	2.703386935	4.96E-25	3.86E-23	0	0	0.04	0.04	1.52	8.72	22.23	31.15	0	no annotation
comp244538_c0	10.43669611	0.423080943	4.98E-25	3.88E-23	0	0	0	0	4.33	2.8	2.31	3.16	2	comp244538_c0_seq1	PREDICTED: spondin-1-like	1221	5	1.62E-07	56.20%	1	F:serine-type endopeptidase inhibitor activity
comp254038_c0	3.985886402	9.546489927	5.04E-25	3.92E-23	54.24	60.88	72.49	67.27	1058.25	772.98	1657.92	515.19	1	comp254038_c0_seq1	zinc finger protein c3h1 type-like 1-like	1400	20	4.76E-35	82.75%	2	F:zinc ion binding; F:nucleic acid binding
comp251513_c0	6.015600236	3.103144177	5.10E-25	3.96E-23	0.08	0.22	0.66	0.37	29.08	32.18	5.92	21.35	0	no annotation
comp266542_c0	4.891940226	3.023223822	5.64E-25	4.38E-23	0.56	0.73	0.66	0.55	6.98	21.66	24.87	15.3	1	comp266542_c0_seq4	hypothetical protein	2037	4	2.15E-31	50.00%	0	-
comp273383_c0	4.22834716	4.143663114	5.76E-25	4.46E-23	0.82	0.79	0.64	0.6	7.48	21.12	11.14	11.47	15	comp273383_c0_seq1	spt transcription factor family member	2716	8	1.98E-25	41.63%	2	P:peptide cross-linking; C:cytoplasm
comp249221_c0	8.401364388	0.658720398	6.00E-25	4.65E-23	0.13	0	0	0	7.45	13.8	17.5	10.64	0	no annotation
comp258221_c0	10.6307861	2.761463296	6.36E-25	4.92E-23	0	0.03	0	0	0.67	14.21	27.07	11.15	1	comp258221_c0_seq1	spt transcription factor family member	1022	2	5.96E-09	44.00%	2	P:peptide cross-linking; C:cytoplasm
comp264238_c0	4.327231043	2.974365583	6.37E-25	4.93E-23	2.07	2.71	1.88	2.01	48.55	42.88	59.92	26.24	0	no annotation
comp267910_c0	4.024747294	5.689842591	6.51E-25	5.03E-23	10.63	10.83	11.21	11.19	123.85	201.89	264.49	91.93	0	no annotation
comp270747_c0	4.475284597	5.308371272	6.69E-25	5.16E-23	1.2	1.2	1.62	1.72	10.56	44.87	29.33	31.22	1	comp270747_c0_seq1	membrane metallo-endopeptidase-like 1-like	2604	20	0	71.20%	1	F:metallopeptidase activity
comp252722_c0	-4.541168073	4.732303637	6.72E-25	5.18E-23	220.35	170.25	220.8	139.61	11.63	8.55	10.94	2.59	0	no annotation
comp256006_c0	9.14081534	2.923354532	6.74E-25	5.19E-23	0.07	0	0.07	0.07	38.78	34.36	1.79	50.16	1	comp256006_c0_seq1	hypothetical protein DAPPUDRAFT_225089	481	10	3.59E-16	64.70%	0	-
comp253231_c0	6.702183633	1.063939387	7.49E-25	5.76E-23	0.09	0.15	0.09	0.1	7.62	8.86	15.99	12.88	1	comp253231_c0_seq1	spt transcription factor family member	362	7	7.95E-27	50.57%	1	P:cellular process
comp272070_c0	5.371654953	4.305497139	7.64E-25	5.87E-23	0.41	0.66	0.09	0.15	6.53	14.01	16.69	16.59	2	comp272070_c0_seq1	hypothetical protein EAI_12463	2852	20	1.92E-19	70.25%	3	C:extracellular region; F:chitin binding; P:chitin metabolic process
comp252485_c1	5.391147498	2.638666446	7.72E-25	5.92E-23	1.06	1.11	0.78	1.07	28.78	43.05	73.22	16.94	0	no annotation
comp243379_c0	10.54492044	0.537412254	7.89E-25	6.04E-23	0	0	0	0	6.39	5.55	2.58	4.03	0	no annotation
comp272776_c0	-4.007805126	4.084230904	8.18E-25	6.27E-23	28.49	30.6	44.73	39.2	2.39	2.92	2.29	1.24	3	comp272776_c0_seq2	mfs transporter	840	20	7.87E-28	56.05%	1	P:neurogenesis
comp256694_c0	6.84408981	0.933084865	8.30E-25	6.35E-23	0.15	0.39	0	0	15.6	13.74	25.9	15.72	0	no annotation
comp273257_c0	4.695598986	3.967694912	8.40E-25	6.42E-23	0.73	1.07	1.61	1.1	31.45	17.81	51.33	15.4	2	comp273257_c0_seq2	spt transcription factor family member	1536	10	4.80E-21	41.30%	2	P:peptide cross-linking; C:cytoplasm
comp263759_c0	4.596356083	2.853299716	8.45E-25	6.45E-23	0.52	0.38	0.2	0.44	6.99	8.44	7.05	13.69	1	comp263759_c0_seq1	chymotrypsin-like protein	1865	20	4.86E-50	57.45%	1	F:hydrolase activity
comp249022_c0	10.86016836	0.67189084	8.46E-25	6.45E-23	0	0	0	0	4.13	12.8	13.29	8.77	0	no annotation
comp259995_c0	6.762570121	0.88176489	8.49E-25	6.47E-23	0.05	0.05	0.06	0.06	6.3	4.79	8.07	5.43	0	no annotation
comp256443_c0	10.7207184	0.603448568	8.58E-25	6.53E-23	0	0	0	0	7.93	14.88	5.56	13.17	0	no annotation
comp259322_c0	-4.632078814	4.13328764	8.76E-25	6.66E-23	50.92	29.95	84.17	63.35	3.5	1.16	1.85	3.02	0	no annotation
comp271352_c0	-4.343950218	3.048335504	8.79E-25	6.68E-23	12.15	12.02	18.34	19.02	0.71	0.71	0.43	1.1	2	comp271352_c0_seq1	zinc iron	1194	20	8.21E-37	57.70%	1	P:transport
comp256827_c2	11.2721189	1.049057292	9.13E-25	6.92E-23	0	0	0	0	2.76	15.64	13.9	14.67	2	comp256827_c2_seq1	spt transcription factor family member	380	14	6.17E-25	51.57%	9	P:peptide cross-linking; C:cytoplasm; F:exonuclease activity; P:DNA repair; F:catalytic activity; P:nucleic acid phosphodiester bond hydrolysis; F:nuclease activity; C:nucleus; F:DNA binding
comp253660_c0	7.986464832	3.672509448	9.26E-25	7.02E-23	0.14	0.29	0.2	0	2.67	51.35	34.65	66.51	0	no annotation
comp267779_c0	5.678743242	2.76150664	1.01E-24	7.62E-23	0.4	0.52	0.49	0.89	17.1	56.02	25.3	12.33	0	no annotation
comp253018_c1	7.115931456	1.13483467	1.08E-24	8.13E-23	0.09	0.23	0	0	5.42	16.71	12.78	13.64	2	comp253018_c1_seq1	cuticular protein analogous to peritrophins 1-b	391	20	5.67E-21	64.40%	3	F:chitin binding; P:chitin metabolic process; C:extracellular region
comp247992_c0	11.93028871	1.678629589	1.12E-24	8.48E-23	0	0	0	0	2.61	12.2	25.26	32.36	0	no annotation
comp259057_c0	5.031344928	3.391163724	1.14E-24	8.58E-23	1.61	0.75	0.96	1.33	11.72	42.17	34.91	48.95	3	comp259057_c0_seq2	fatty acid binding protein	600	20	2.52E-27	61.55%	3	F:lipid binding; P:transport; F:transporter activity
comp260219_c0	4.819810225	4.242345919	1.15E-24	8.64E-23	0.78	1.22	1.22	2.79	22.88	55.32	26.65	51.89	1	comp260219_c0_seq1	cuticular protein analogous to peritrophins 3-d1 precursor	928	20	1.01E-52	58.90%	3	F:chitin binding; P:chitin metabolic process; C:extracellular region
comp275480_c0	4.795832812	4.692295143	1.15E-24	8.66E-23	1.15	1.13	1.01	0.63	24.88	46.74	8.23	30.26	2	comp275480_c0_seq1	coagulation factor xi	1806	20	1.51E-39	54.25%	1	F:catalytic activity
comp83455_c0	11.54443752	1.324657335	1.16E-24	8.69E-23	0	0	0	0	5.87	13.01	21.34	44.39	0	no annotation
comp265849_c0	4.859403867	3.722277856	1.29E-24	9.71E-23	0.27	0.24	0.35	0.35	13.38	14.47	3.47	5.79	1	comp265849_c0_seq2	zinc finger protein 271-like	3521	20	6.04E-46	55.75%	4	F:nucleic acid binding; F:zinc ion binding; C:intracellular; P:biological_process
comp260871_c0	5.09746328	2.415981364	1.31E-24	9.83E-23	0.63	2.52	1.06	0.28	41.09	45.16	44.19	33.86	0	no annotation
comp272654_c0	-4.526707776	3.304535667	1.31E-24	9.83E-23	8.47	16.56	13.23	13.12	0.97	0.66	0.43	0.38	5	comp272654_c0_seq1	acsbg2 protein	482	4	1.75E-08	71.50%	2	F:ligase activity; P:metabolic process
comp266099_c0	-4.299251602	3.014592867	1.32E-24	9.92E-23	37.66	40.27	48.1	44.85	2.14	1.96	3.35	1.07	0	no annotation
comp258851_c0	-5.943460072	7.870341725	1.41E-24	1.05E-22	476.35	355.68	497.56	506.14	16.38	10.53	1.07	5.92	1	comp258851_c0_seq1	peroxisomal multifunctional enzyme type 2	1004	20	7.89E-88	66.25%	17	"P:defense response; F:long-chain-enoyl-CoA hydratase activity; P:estrogen metabolic process; F:17-beta-hydroxysteroid dehydrogenase (NAD+) activity; P:bile acid biosynthetic process; F:3alpha	7alpha
comp257667_c0	6.226379627	1.439372194	1.42E-24	1.06E-22	0.21	0.37	0.23	0.12	13.54	23.14	9.88	25.44	0	no annotation
comp274639_c0	4.711114928	5.009517827	1.51E-24	1.13E-22	0.72	0.75	0.93	0.83	13.67	36.3	23.65	6.98	2	comp274639_c0_seq1	cuticle protein 19	1915	20	1.12E-14	65.70%	1	F:structural constituent of cuticle
comp248530_c0	10.55209325	0.498893075	1.52E-24	1.14E-22	0	0	0	0	5.43	6.99	3.67	2.9	0	no annotation
comp270526_c0	4.942464833	2.365437279	1.59E-24	1.19E-22	0.36	0.95	0.99	0.73	18.11	18.01	35.72	19.17	0	no annotation
comp270248_c0	-5.738440755	2.440262448	1.60E-24	1.19E-22	14.44	19.74	19.92	21.15	0.24	0.95	0	0.17	0	no annotation
comp250618_c1	9.056944706	1.265815019	1.63E-24	1.22E-22	0	0	0.02	0	1.15	1.61	5.57	1.86	0	no annotation
comp260686_c0	8.699189059	3.199390366	1.71E-24	1.27E-22	0.11	0.02	0.03	0	1.23	22.48	8.68	30.9	0	no annotation
comp265370_c1	7.488955934	0.709139714	1.78E-24	1.32E-22	0	0.05	0	0.06	6.68	4.66	7.47	3.59	0	no annotation
comp239618_c0	10.65561386	0.698582109	2.00E-24	1.49E-22	0	0	0	0	7.38	3.02	2.33	5.22	0	no annotation
comp255614_c0	5.236715131	1.964448928	2.05E-24	1.52E-22	0.08	0.12	0.04	0.26	4.85	4.38	4.1	5.44	3	comp255614_c0_seq3	extended synaptotagmin-2-like	2104	20	3.61E-29	46.25%	0	-
comp249212_c0	10.62192564	0.570852452	2.07E-24	1.53E-22	0	0	0	0	6.08	6.13	2.37	6.83	0	no annotation
comp261544_c0	-5.518911849	2.587649049	2.15E-24	1.59E-22	7.46	10.19	17.81	10.31	0.63	0.19	0.09	0.26	0	no annotation
comp255768_c0	-4.371535636	4.999648751	2.17E-24	1.60E-22	36.25	63.89	25.07	29.73	0.84	2.19	1.42	2.78	3	comp255768_c0_seq2	hypothetical protein PTSG_01695	702	1	1.14E-12	53.00%	0	-
comp256534_c0	4.174875564	4.750251978	2.25E-24	1.66E-22	2.57	2.57	4.42	5.69	67.98	38.25	90.99	69.34	0	no annotation
comp254682_c0	6.669879797	1.115075764	2.29E-24	1.69E-22	0	0	0	0.25	6.75	5.22	6.87	5.43	3	comp254682_c0_seq1	organic cation transporter 1-like	471	20	1.19E-26	58.55%	6	C:integral to membrane; P:transmembrane transport; F:transmembrane transporter activity; C:membrane; P:transport; F:transporter activity
comp265555_c0	-5.418638809	2.525260464	2.37E-24	1.75E-22	20.73	14.96	19.96	17.68	0.97	0.4	0.04	0.55	0	no annotation
comp262505_c0	5.234677903	2.524393058	2.39E-24	1.76E-22	0.68	0.53	0.88	1.02	11.24	31.34	23.55	40.57	1	comp262505_c0_seq6	facilitated trehalose transporter tret1-like	432	20	1.45E-19	55.20%	10	P:carbohydrate transport; C:integral to membrane; C:membrane; P:transmembrane transport; P:transport; F:transporter activity; F:transmembrane transporter activity; F:substrate-specific transmembrane transporter activity; C:vacuole; C:plasma membrane
comp268456_c1	4.977188548	2.826588168	2.66E-24	1.95E-22	0.1	0.41	0.17	0.21	6.64	11.47	3.92	6.75	4	comp268456_c1_seq1	serine proteinase stubble	2038	20	1.26E-127	80.15%	2	F:serine-type endopeptidase activity; P:proteolysis
comp251176_c0	7.708030775	1.440687263	2.67E-24	1.96E-22	0	0.03	0.04	0.04	7.19	3.14	11.86	3.13	0	no annotation
comp269651_c1	6.59812109	0.988670211	2.72E-24	2.00E-22	0.1	0.08	0.2	0.11	8.88	14.79	8.25	15.1	0	no annotation
comp244746_c0	10.90567686	0.817667302	2.84E-24	2.08E-22	0	0	0	0	11.66	3.89	18.35	9.88	0	no annotation
comp256040_c0	7.738283517	2.756422525	2.93E-24	2.15E-22	0.11	0.29	0.35	0	73.24	55.19	4.06	53.69	0	no annotation
comp249494_c0	10.29852144	0.230509168	3.04E-24	2.22E-22	0	0	0	0	5.45	5.64	4.01	5.35	3	comp249494_c0_seq1	conserved unknown protein	891	5	1.77E-10	48.20%	1	F:binding
comp274838_c0	3.528971129	4.964112817	3.05E-24	2.23E-22	6.15	6.71	5.68	5.69	76.31	58.89	90.5	56.73	0	no annotation
comp248594_c0	10.34468912	0.328651614	3.06E-24	2.24E-22	0	0	0	0	7.3	5.05	3.71	5.45	0	no annotation
comp264973_c0	5.355428755	4.34335647	3.34E-24	2.44E-22	0.72	1.39	0.27	0.52	37.4	40.6	8.58	41.54	3	comp264973_c0_seq1	PREDICTED: hypothetical protein LOC100161421	728	20	3.14E-22	46.45%	3	F:actin binding; P:cellular component organization; P:actin cytoskeleton organization
comp269797_c0	4.437314807	7.079222698	3.43E-24	2.50E-22	2.53	5.3	5.61	10.81	195.21	109.8	157.47	78.28	2	comp269797_c0_seq1	isocitrate lyase	1822	20	0	84.10%	2	F:isocitrate lyase activity; P:carboxylic acid metabolic process
comp257194_c0	4.872863642	2.27747376	3.61E-24	2.63E-22	0.39	1.46	0.73	1.43	24.59	29.54	38.64	23.24	0	no annotation
comp252935_c0	5.912194114	1.163126872	3.91E-24	2.84E-22	0.05	0.02	0.03	0.14	3.43	2.99	4.17	3.3	1	comp252935_c0_seq1	ligand-gated chloride channel homolog 3	1259	20	5.07E-19	43.20%	1	C:membrane
comp259208_c0	4.05031792	3.234270241	4.35E-24	3.16E-22	1.71	0.91	1.06	1.54	16.96	18.88	24.06	23.03	3	comp259208_c0_seq1	leupaxin isoform 2	888	20	7.99E-31	45.10%	3	F:binding; P:regulation of cellular process; C:intracellular part
comp253946_c0	11.85833431	1.601378255	4.39E-24	3.19E-22	0	0	0	0	0.65	5.16	8.48	8.46	2	comp253946_c0_seq1	cub domain-containing protein 2-like	1863	20	1.54E-24	50.25%	1	F:peptidase activity
comp232845_c0	10.81018906	0.6309121	4.41E-24	3.20E-22	0	0	0	0	6.28	8.21	17.46	18.7	0	no annotation
comp249927_c0	10.38139378	0.313567346	4.58E-24	3.32E-22	0	0	0	0	7.02	3.87	7.43	6.83	5	comp249927_c0_seq1	serpin 10 plasmodium-related inhibitory serine protease inhibitor	204	20	4.10E-08	63.30%	3	P:proteolysis; F:peptidase activity; F:serine-type endopeptidase inhibitor activity
comp270788_c0	4.201906669	4.838813122	4.77E-24	3.45E-22	2.19	3.19	5.08	6.52	56.39	92.06	91.24	54.01	0	no annotation
comp253150_c1	-3.959255137	9.63770742	4.90E-24	3.54E-22	2496.61	2628.72	2440.19	2437.81	161.77	288.78	91.73	104.98	0	no annotation
comp244497_c0	6.176838727	0.886572119	5.00E-24	3.61E-22	0.03	0.03	0.02	0.02	2.14	1.75	1.58	2.14	0	no annotation
comp264393_c0	4.570337931	3.404058716	5.03E-24	3.63E-22	0.9	1.05	1.06	0.59	41.18	16.66	10.98	27.71	0	no annotation
comp82060_c0	-4.699934929	2.200413914	5.25E-24	3.78E-22	36.14	31.72	49.48	48.79	2.15	1.83	1.63	0.9	0	no annotation
comp266520_c0	4.459658567	4.901357042	5.29E-24	3.81E-22	2.61	3.2	3.75	3.18	33.72	105.31	89.57	32.75	0	no annotation
comp252303_c0	6.653002996	0.805311309	5.73E-24	4.12E-22	0	0.05	0	0.06	3.64	3.15	3.08	2.52	0	no annotation
comp268573_c0	4.229103304	2.960417035	5.87E-24	4.22E-22	0.65	0.67	0.64	1.26	16.14	10.69	15.26	17.61	2	comp268573_c0_seq2	type iii iodothyronine deiodinase	917	20	3.19E-35	57.40%	1	C:membrane
comp263720_c0	4.672635996	3.208840246	6.00E-24	4.31E-22	0.56	0.51	0.47	0.4	12.44	17.69	4.41	15.4	4	comp263720_c0_seq1	isoform a	1756	20	2.48E-55	62.30%	0	-
comp62996_c0	-7.758515477	0.7696086	6.14E-24	4.41E-22	3.56	5.03	9.59	7.54	0.09	0	0.04	0	0	no annotation
comp274742_c0	5.016148289	6.668086623	6.17E-24	4.42E-22	1.89	2.14	2.53	2.92	34.65	120.64	21.28	108.57	2	comp274742_c0_seq1	membrane metallo-endopeptidase-like 1-like	2734	20	0	72.90%	1	F:metallopeptidase activity
comp265217_c0	3.672248896	7.124227776	6.26E-24	4.48E-22	16.25	14.86	14.3	19.07	145.53	208.47	138.39	296.13	3	comp265217_c0_seq1	glutamine synthetase	1254	20	0	83.05%	8	P:neurotransmitter receptor metabolic process; P:synapse assembly; P:glutamine biosynthetic process; F:ATP binding; F:glutamate-ammonia ligase activity; P:nitrogen compound metabolic process; P:glutamate catabolic process; C:cytoplasm
comp272028_c0	4.720997442	3.904674927	6.36E-24	4.55E-22	0.43	0.7	1.03	2.19	29.92	18.64	26.68	35.29	1	comp272028_c0_seq1	prx- prx- prx-3	1038	20	2.34E-13	49.45%	3	P:response to chemical stimulus; P:regulation of cellular process; P:metabolic process
comp256017_c0	3.483300899	7.809706934	6.52E-24	4.66E-22	23.21	31.44	28.6	31.85	292.05	439.89	313.7	225.57	1	comp256017_c0_seq1	cuticular protein analogous to peritrophins 3-a1 precursor	1291	20	3.12E-85	72.50%	3	F:chitin binding; P:chitin metabolic process; C:extracellular region
comp265790_c0	5.487798368	3.583357784	6.92E-24	4.94E-22	0.58	0.56	0.31	0.29	30.86	35.04	4.81	14.84	2	comp265790_c0_seq2	intraflagellar transport protein 122-like protein	794	20	6.00E-20	45.05%	5	F:actin binding; P:cellular component organization; P:actin cytoskeleton organization; C:membrane; C:flagellum
comp248718_c0	10.51586718	0.367372652	6.96E-24	4.96E-22	0	0	0	0	2.36	3.27	5.56	2.99	0	no annotation
comp223637_c1	12.45609513	4.833597275	7.06E-24	5.03E-22	0	0	0.12	0	294.91	5.62	512.26	27.55	0	no annotation
comp261990_c0	6.761639393	5.753114798	7.08E-24	5.04E-22	1.47	1.07	0.88	1.92	311.83	162.79	9.27	170.03	1	comp261990_c0_seq1	cuticle protein 19	647	20	1.44E-16	67.40%	1	F:structural constituent of cuticle
comp259521_c0	9.229056057	2.247844476	7.12E-24	5.07E-22	0	0	0.14	0.15	3.79	46.95	33.86	71.37	3	comp259521_c0_seq2	cuticle protein	264	3	2.64E-07	62.67%	1	F:structural constituent of cuticle
comp263337_c0	11.082037	1.002864423	7.27E-24	5.16E-22	0	0	0	0	9.06	11.4	2.24	14.6	0	no annotation
comp258884_c0	5.543199957	1.469816891	7.27E-24	5.16E-22	0.08	0.17	0.08	0.22	8.38	3.97	7.19	7.63	1	comp258884_c0_seq2	amp deaminase 2-like	795	20	4.06E-107	88.90%	2	F:AMP deaminase activity; P:IMP biosynthetic process
comp246354_c0	10.24641232	0.211825888	7.28E-24	5.16E-22	0	0	0	0	7.02	4.62	4.85	5.53	0	no annotation
comp245511_c0	10.24198373	0.144452899	7.49E-24	5.30E-22	0	0	0	0	2.29	2.75	2.49	2.6	0	no annotation
comp256783_c0	5.819295465	1.820716357	7.96E-24	5.64E-22	0.16	0.37	0.06	0.18	12.44	15.74	4.79	13.52	0	no annotation
comp268796_c0	3.877847261	3.323437035	8.06E-24	5.70E-22	2.59	2.03	3	3.05	35.75	31.93	46.98	37.91	0	no annotation
comp256097_c0	10.3070262	0.296493796	8.21E-24	5.80E-22	0	0	0	0	11.93	7.9	5.81	8.73	0	no annotation
comp256684_c0	4.62516711	2.228891803	8.26E-24	5.83E-22	0.4	0.28	0.34	0.21	7.05	7.95	5.2	10.17	2	comp256684_c0_seq1	protein-tyrosine sulfotransferase-like	1180	20	4.08E-130	72.30%	3	C:Golgi apparatus; F:protein-tyrosine sulfotransferase activity; P:protein secretion
comp250163_c1	-4.382157759	8.484936079	8.46E-24	5.96E-22	1290.02	1112.99	1797.09	2018.62	47.47	146.02	32.62	55.28	0	no annotation
comp265879_c0	4.853589685	2.831938602	8.74E-24	6.15E-22	0.31	0.12	0.17	0.69	8.45	8.05	9.09	9.73	2	comp265879_c0_seq4	amino acid peptide transporter	804	20	2.16E-41	63.00%	5	P:oligopeptide transport; C:membrane; F:transporter activity; C:integral to membrane; P:transport
comp268456_c0	5.526320004	2.065201736	9.04E-24	6.36E-22	0.12	0.19	0.05	0.16	6.11	10.18	2.73	5.62	1	comp268456_c0_seq1	serine proteinase	1323	20	1.52E-20	72.90%	5	F:serine-type endopeptidase activity; P:morphogenesis of larval imaginal disc epithelium; C:plasma membrane; P:proteolysis; P:actin filament bundle assembly
comp259616_c0	-7.97491065	2.922416408	9.09E-24	6.39E-22	12.47	3.85	57.62	58.34	0.1	0.21	0.05	0.11	0	no annotation
comp260399_c3	10.54492044	0.467767632	9.59E-24	6.74E-22	0	0	0	0	7.37	9.51	3.42	9.54	0	no annotation
comp246410_c0	8.223682423	0.486621947	1.04E-23	7.32E-22	0	0.03	0	0	1.95	4.63	3.22	3.57	0	no annotation
comp261889_c0	5.093999302	2.387869235	1.07E-23	7.48E-22	0.68	0.86	0.56	0.85	17.05	25.48	41.6	12.51	0	no annotation
comp255254_c0	6.229281766	2.8855645	1.10E-23	7.69E-22	0.33	0.32	0.29	0.49	9.88	57.08	9.27	24.24	0	no annotation
comp254224_c0	6.002317739	1.318013291	1.12E-23	7.86E-22	0.25	0.33	0.13	0.57	9.96	22.39	21.44	24.24	0	no annotation
comp266312_c0	3.637864984	4.373158709	1.14E-23	7.99E-22	1.83	1.92	1.65	1.93	20.11	27.52	15.8	26.67	3	comp266312_c0_seq1	myosin-viia- partial	367	20	1.76E-43	82.70%	12	P:chaeta morphogenesis; C:myosin complex; P:imaginal disc-derived wing hair organization; F:ATP binding; P:antennal morphogenesis; F:motor activity; F:actin-dependent ATPase activity; F:actin binding; P:sensory perception of sound; C:cytoplasm; P:actin filament-based movement; F:myosin light chain binding
comp260893_c0	5.800311151	1.968644217	1.17E-23	8.20E-22	0.09	0.34	0.05	0.29	6.8	6.08	12.37	16.66	0	no annotation
comp248656_c0	9.273836358	2.364100154	1.18E-23	8.27E-22	0	0.06	0	0	4.45	26.51	1.7	10.53	0	no annotation
comp264829_c0	6.732837255	6.149741641	1.19E-23	8.31E-22	1.31	1.55	1.56	1.61	368.3	182.47	8.65	183.25	9	comp264829_c0_seq2	cg13313 cg13313-pa	961	20	1.47E-42	53.15%	1	C:flagellum
comp253604_c0	8.036188702	1.9859007	1.20E-23	8.37E-22	0	0.06	0.07	0.16	3.24	10.86	28.43	26.85	0	no annotation
comp266486_c1	3.778380343	4.570932788	1.24E-23	8.59E-22	1.7	1.3	1.8	1.83	18.69	21.82	32.07	14.99	1	comp266486_c1_seq1	cg13675 protein	2013	7	1.02E-09	55.71%	3	F:chitin binding; P:chitin metabolic process; C:extracellular region
comp262136_c0	3.884688028	8.651719103	1.31E-23	9.14E-22	39.16	44.37	59.73	60.83	746.8	629.17	1198.5	377.08	36	comp262136_c0_seq1	flexible cuticle protein 12 precursor	984	20	9.65E-35	67.75%	1	F:structural constituent of cuticle
comp260184_c0	4.203673909	3.141218935	1.47E-23	1.02E-21	0.38	0.6	0.96	0.7	9.77	10.49	16.29	10.02	3	comp260184_c0_seq1	chorion peroxidase-like	1429	20	6.52E-109	52.85%	5	P:oxidation-reduction process; F:heme binding; P:response to oxidative stress; F:peroxidase activity; F:oxidoreductase activity
comp260516_c0	4.878055937	7.279156351	1.55E-23	1.08E-21	1.06	7.25	2.2	6.22	105.85	148.09	109.13	128.52	2	comp260516_c0_seq1	phosphoenolpyruvate carboxykinase	1398	20	7.38E-127	72.85%	3	F:phosphoenolpyruvate carboxykinase activity; P:metabolic process; F:purine nucleotide binding
comp270489_c0	4.963897643	4.076627462	1.59E-23	1.10E-21	0.4	0.2	0.52	0.32	15.91	14.46	2.89	13.28	0	no annotation
comp259166_c0	4.262762854	2.566642324	1.69E-23	1.17E-21	0.51	0.33	0.56	0.54	7.87	8.75	11.82	7.56	0	no annotation
comp248008_c0	5.945896938	3.45927004	1.71E-23	1.18E-21	0.02	0.04	0.18	0.55	12.95	13.47	8.28	11.07	1	comp248008_c0_seq1	leucine-rich transmembrane	1880	20	2.50E-14	49.15%	9	F:hydrolase activity; C:integral to membrane; F:phosphoprotein phosphatase activity; C:membrane; P:signal transduction; C:intracellular; P:oxidation-reduction process; F:oxidoreductase activity; F:nucleotide binding
comp261495_c0	-4.388158064	3.043969714	1.72E-23	1.19E-21	43.46	36.45	54.24	46.99	2.37	3.79	1.34	1.18	0	no annotation
comp249501_c0	7.090001886	1.474841778	1.73E-23	1.20E-21	0.29	0.1	0	0.26	17.73	19.19	37.1	7.37	0	no annotation
comp261057_c0	5.984009995	0.864185334	1.75E-23	1.21E-21	0.09	0.24	0.19	0.1	8.9	9.91	11.1	10.6	0	no annotation
comp267173_c0	4.659570327	2.768354022	1.84E-23	1.27E-21	0.93	0.88	0.89	2.93	38.63	28.21	31.65	40.16	5	comp267173_c0_seq1	thioredoxin peroxidase	844	20	2.74E-25	60.60%	3	F:oxidoreductase activity; P:response to DNA damage stimulus; F:antioxidant activity
comp274581_c0	4.481483699	3.48112383	1.87E-23	1.29E-21	0.45	0.78	0.72	0.98	14.29	10.64	28.27	10.29	0	no annotation
comp248449_c1	10.43669611	0.340316318	1.90E-23	1.31E-21	0	0	0	0	1.22	2.13	0.84	1.36	0	no annotation
comp255280_c0	6.508648311	1.349047872	1.92E-23	1.32E-21	0.31	0.13	0	0.09	7.97	19.09	6.96	14.88	0	no annotation
comp261391_c0	-5.080487712	2.563017897	1.95E-23	1.34E-21	19.43	16.82	27.62	20.98	0.85	0.86	0.04	0.84	0	no annotation
comp243416_c0	10.2286158	0.21316826	1.97E-23	1.35E-21	0	0	0	0	8.04	5.05	4.44	5.94	0	no annotation
comp253289_c0	10.51219403	0.343226391	1.97E-23	1.35E-21	0	0	0	0	3.21	8.44	7.56	6.69	0	no annotation
comp268540_c0	4.237677139	3.928745212	1.98E-23	1.36E-21	0.38	0.37	0.64	0.64	9.19	13.9	9.72	4.62	3	comp268540_c0_seq1	patched domain-containing protein 3-like	3149	20	0	71.35%	1	C:membrane
comp248172_c0	12.17525743	1.910997565	2.03E-23	1.39E-21	0	0	0	0	1.87	20.41	32.66	46.76	0	no annotation
comp251935_c1	3.861352816	7.069621259	2.20E-23	1.51E-21	17.43	18.79	23.76	27.79	162.1	377.5	229.95	416.07	1	comp251935_c1_seq1	cuticular protein analogous to peritrophins 3-a2 precursor	843	20	1.98E-98	59.10%	3	F:chitin binding; P:chitin metabolic process; C:extracellular region
comp260650_c0	5.96602864	2.897452494	2.26E-23	1.54E-21	0.58	0.3	0.31	0.33	47.15	39.59	6.34	13.96	0	no annotation
comp261833_c0	5.576271507	1.698585155	2.31E-23	1.57E-21	0.1	0.07	0.08	0.09	3.26	4.43	6.12	1.96	1	comp261833_c0_seq1	PREDICTED: hypothetical protein	1602	1	3.80E-08	66.00%	0	-
comp257128_c0	6.713455301	1.969353633	2.32E-23	1.58E-21	0.04	0.12	0.05	0	1.47	4.48	6.1	9.65	0	no annotation
comp268030_c0	3.60066303	5.002453778	2.36E-23	1.61E-21	2.58	1.95	2.69	2.65	22.38	36.87	22.06	33.75	0	no annotation
comp275534_c0	4.099408547	5.427058891	2.37E-23	1.61E-21	0.72	0.7	0.83	0.84	5.85	19.3	15.39	8.36	1	comp275534_c0_seq1	oxidase peroxidase	6620	20	0	60.85%	4	P:oxidation-reduction process; F:heme binding; P:response to oxidative stress; F:peroxidase activity
comp257467_c1	6.508952482	1.897999986	2.39E-23	1.63E-21	0.04	0.05	0.03	0.03	0.77	3.93	3.62	4.9	0	no annotation
comp271325_c0	4.015256572	3.739829731	2.42E-23	1.65E-21	0.91	1.02	1.4	1.28	19.6	9.58	23.93	20.58	11	comp271325_c0_seq1	monocarboxylate transporter	1565	20	1.77E-56	55.65%	2	P:growth; P:nematode larval development
comp251369_c0	3.945769432	4.457789391	2.61E-23	1.77E-21	1.67	2.92	1.43	2.77	36.92	50.67	26.05	24.39	1	comp251369_c0_seq1	chemosensory protein	1192	20	3.23E-13	62.80%	2	F:kinase activity; P:phosphorylation
comp229748_c0	10.2375415	0.16072784	2.73E-23	1.85E-21	0	0	0	0	6.42	5.8	4.79	8.27	2	comp229748_c0_seq1	trophoblast kunitz domain protein 5	446	3	8.02E-10	60.67%	1	F:serine-type endopeptidase inhibitor activity
comp261495_c1	-4.28726371	3.141377266	2.77E-23	1.88E-21	38.77	37.16	46.54	45.59	2.29	3.79	1.28	1.26	1	comp261495_c1_seq1	cuticle protein 7	401	2	1.38E-15	64.50%	1	F:structural constituent of cuticle
comp257972_c0	4.590829482	2.029924217	2.92E-23	1.97E-21	0.26	0.63	0.49	0.33	10.25	9.01	12.89	9.85	0	no annotation
comp263050_c0	6.751943618	2.598464448	2.93E-23	1.98E-21	0.06	0.08	0.09	0.17	15	17.63	1.45	10.9	0	no annotation
comp253917_c0	3.741033249	7.218934158	3.06E-23	2.07E-21	29.63	33.36	68.88	49.78	727.26	536.91	750.03	417.19	0	no annotation
comp248779_c0	10.69826448	0.530318227	3.13E-23	2.11E-21	0	0	0	0	4.47	4.17	12.16	10.05	0	no annotation
comp250299_c0	11.30433435	1.070218839	3.21E-23	2.16E-21	0	0	0	0	2.28	20.41	15.65	13.43	0	no annotation
comp273652_c0	-3.306519263	5.861761419	3.23E-23	2.18E-21	42.29	35.66	46.95	50.29	4.71	4.1	3.88	4.92	2	comp273652_c0_seq1	aminopeptidase n-like	2629	20	7.19E-101	51.95%	6	P:proteolysis; F:metallopeptidase activity; F:aminopeptidase activity; F:zinc ion binding; F:peptidase activity; F:hydrolase activity
comp253809_c0	6.655918896	0.770695619	3.30E-23	2.22E-21	0	0.1	0.23	0.12	11.57	9.46	16.09	9.16	1	comp253809_c0_seq2	sugar transporter protein 5	429	20	1.45E-10	57.45%	6	C:plasma membrane part; P:lactose transport; P:trehalose transport; F:trehalose transmembrane transporter activity; P:maltose transport; P:sucrose transport
comp266676_c0	9.330197229	3.337019038	3.32E-23	2.23E-21	0	0	0.04	0.09	55.27	29.23	1.18	13.11	0	no annotation
comp273023_c1	9.634771142	1.789880294	3.46E-23	2.32E-21	0	0.04	0	0	1.04	7.57	13.11	17.16	0	no annotation
comp263411_c0	7.855130132	4.033024848	3.63E-23	2.44E-21	0.03	0.33	0.18	0.12	1.61	39.98	57.44	43.6	0	no annotation
comp262734_c2	7.085109698	0.732891748	4.54E-23	3.04E-21	0	0.07	0	0.05	2.52	4.51	6.67	3.74	2	comp262734_c2_seq1	e-selectin precursor	1041	20	3.79E-23	47.00%	1	F:carbohydrate binding
comp239806_c0	10.16921254	0.141411393	4.61E-23	3.09E-21	0	0	0	0	6.8	5.61	3.9	4.67	0	no annotation
comp263449_c0	5.300069897	1.420754579	4.89E-23	3.27E-21	0.06	0.3	0.3	0.25	11.34	6.25	8.93	10.69	3	comp263449_c0_seq1	tropomyosin	559	20	4.39E-39	76.80%	0	-
comp263389_c0	4.850106161	5.479661025	5.15E-23	3.45E-21	0.85	4.25	1.43	4	74.03	119.52	39.51	74.41	5	comp263389_c0_seq1	serine proteinase stubble	537	20	3.75E-16	53.60%	1	F:catalytic activity
comp258162_c0	10.31969007	0.278067407	5.20E-23	3.48E-21	0	0	0	0	11.98	9.81	5.32	12.79	0	no annotation
comp258070_c0	6.36089204	1.405018505	5.46E-23	3.65E-21	0.11	0.07	0.08	0.04	5.46	3.73	11.89	3.91	0	no annotation
comp246199_c0	6.51849361	0.664364572	5.55E-23	3.70E-21	0.04	0.03	0	0.08	3.89	3	3.01	3.98	0	no annotation
comp253040_c0	7.523840792	1.173752621	5.82E-23	3.88E-21	0.09	0.16	0	0	6.77	25.05	6.27	13.4	0	no annotation
comp257649_c0	-5.016867871	2.191286217	6.18E-23	4.11E-21	29.62	17.63	25.67	15.06	0.45	1.33	0.23	0.6	0	no annotation
comp254109_c1	-3.47065286	6.447832927	6.31E-23	4.20E-21	188.88	230.28	236.28	255.89	17.97	24.62	12.27	25.95	0	no annotation
comp263996_c0	3.35427617	7.538429008	6.34E-23	4.21E-21	15.73	20.14	21.08	24.26	179.79	224.12	157.94	250.16	11	comp263996_c0_seq1	chitin deacetylase 1	2162	20	0	85.25%	5	C:extracellular region; F:chitin deacetylase activity; F:chitin binding; F:pullulanase activity; P:chitin metabolic process
comp253948_c0	8.00537468	0.348407624	6.43E-23	4.27E-21	0	0	0	0.11	8.12	8.97	6.86	7.35	0	no annotation
comp270003_c0	3.888398707	4.946894781	6.74E-23	4.47E-21	1.79	2.5	2.43	2.34	30.43	36.76	49.26	15.56	2	comp270003_c0_seq1	protein spinster homolog 1-like	1214	20	3.11E-79	57.85%	2	C:integral to membrane; P:transmembrane transport
comp242382_c0	3.719530399	3.686483363	6.76E-23	4.48E-21	6.46	5.19	7.73	7.92	109.37	67.4	106.14	79.52	0	no annotation
comp261955_c0	4.575264673	2.342941161	6.85E-23	4.54E-21	0.86	0.75	0.91	0.45	15.23	14.49	13.09	27.73	3	comp261955_c0_seq1	isoform a	591	10	1.19E-09	47.90%	0	-
comp272903_c0	4.047566228	5.485865939	6.92E-23	4.58E-21	3.83	4.99	5.27	3.74	70.07	38.49	133.03	49.72	0	no annotation
comp260104_c1	4.785795417	2.426354068	6.98E-23	4.61E-21	0.23	1.14	1.05	1.29	22.56	21.42	36.99	19.36	0	no annotation
comp256943_c0	6.936285439	2.173419365	7.00E-23	4.62E-21	0.04	0.01	0.03	0.05	4.15	2.21	8.12	0.93	1	comp256943_c0_seq1	excitatory amino acid	2314	11	4.82E-11	41.55%	15	F:ionotropic glutamate receptor activity; F:extracellular-glutamate-gated ion channel activity; C:membrane; P:ionotropic glutamate receptor signaling pathway; F:ion channel activity; F:transporter activity; C:integral to membrane; P:ion transport; P:transport; C:outer membrane-bounded periplasmic space; F:receptor activity; C:synapse; C:cell junction; C:postsynaptic membrane; C:plasma membrane
comp265062_c1	3.900421246	3.172690892	7.25E-23	4.78E-21	3.18	2.14	3.37	3.12	45.42	34.51	58.47	35.32	0	no annotation
comp253320_c1	7.197813408	2.080304238	7.30E-23	4.81E-21	0	0.35	0.14	0.45	37.39	25.14	70.44	7.62	0	no annotation
comp260094_c1	-3.560258405	5.989822277	7.51E-23	4.95E-21	112.46	86.53	134.67	132.36	12.23	9.48	6.14	12.23	1	comp260094_c1_seq1	phosphonoacetaldehyde hydrolase	1007	20	9.06E-96	63.00%	5	P:organic phosphonate catabolic process; F:phosphonoacetaldehyde hydrolase activity; F:hydrolase activity; F:metal ion binding; F:magnesium ion binding
comp262028_c0	3.365127785	7.578256009	7.89E-23	5.19E-21	26	22.82	18.72	17.68	182.4	257.59	261.69	161.8	1	comp262028_c0_seq1	serine-threonine kinase receptor-associated protein	1615	20	3.57E-148	77.10%	3	F:receptor activity; F:kinase activity; P:phosphorylation
comp268100_c0	4.616158322	3.021518543	7.92E-23	5.20E-21	0.25	0.39	0.23	0.35	5	12.96	7.23	3.81	4	comp268100_c0_seq1	proclotting enzyme	336	20	3.62E-13	74.05%	2	F:serine-type endopeptidase activity; P:proteolysis
comp268216_c0	4.466192153	3.637017956	7.93E-23	5.21E-21	0.23	0.18	0.2	0.2	8.74	5.45	1.71	4.06	1	comp268216_c0_seq1	patched domain-containing protein 3-like	4756	20	0	66.35%	4	P:gastrulation involving germ band extension; C:apical plasma membrane; F:receptor activity; C:lateral plasma membrane
comp259698_c2	5.868810923	2.185349304	8.01E-23	5.26E-21	0.63	0.55	0.33	0.59	17.29	61.9	25.92	12.64	0	no annotation
comp263854_c0	-4.164136587	4.528004893	8.20E-23	5.38E-21	91.72	83.09	88.95	89.6	3.88	9.12	1.88	4.37	0	no annotation
comp249462_c0	8.030620223	1.092235732	8.28E-23	5.43E-21	0	0	0.07	0	1.2	5.55	4.02	6.81	0	no annotation
comp256237_c0	10.12660579	0.042068191	8.67E-23	5.67E-21	0	0	0	0	5.74	5.9	4.88	7.15	1	comp256237_c0_seq1	PREDICTED: uncharacterized protein LOC100197967	486	20	1.05E-24	56.15%	0	-
comp262852_c0	6.521801929	1.404100118	9.00E-23	5.88E-21	0.04	0.1	0.08	0.04	6.54	3.67	11.99	3.38	0	no annotation
comp265665_c0	4.773250576	2.703195282	9.19E-23	6.00E-21	0.14	0.33	0.25	0.35	2.99	8.91	8.88	6.52	0	no annotation
comp273312_c0	6.516451519	4.736630398	9.82E-23	6.41E-21	0.07	0.21	0.12	0.32	32.09	20.32	1.55	19.02	2	comp273312_c0_seq1	spatzle 4	2494	20	7.25E-47	78.60%	3	P:Toll signaling pathway; C:extracellular region; F:Toll binding
comp268367_c0	4.010102465	3.554216549	9.84E-23	6.42E-21	0.88	1.11	1.4	1.99	16.16	16.38	28.08	21.38	4	comp268367_c0_seq1	acetyl-coenzyme a transporter 1-like	1236	20	2.60E-115	67.70%	1	P:central nervous system neuron axonogenesis
comp261932_c1	-4.507295861	3.334822007	1.00E-22	6.53E-21	17.1	27.12	34.77	32.58	2.12	1.41	0.5	1.25	0	no annotation
comp250173_c0	5.592995888	1.250692104	1.06E-22	6.90E-21	0.45	0.08	0.47	0.1	12.88	10.22	17.9	11.5	3	comp250173_c0_seq1	scp-related protein	353	20	2.36E-14	61.35%	1	C:extracellular region
comp263315_c0	3.811197133	6.604218948	1.07E-22	6.94E-21	8.04	10.3	11.61	10.57	64.66	144.54	116.72	203.92	0	no annotation
comp256119_c0	8.439660304	0.665226925	1.08E-22	7.01E-21	0	0.08	0	0	3.63	7.22	9.89	14.6	0	no annotation
comp251890_c0	3.905558101	3.481005701	1.11E-22	7.23E-21	2.02	1.55	1.25	2.31	22.72	26.78	18.95	35.73	0	no annotation
comp263283_c0	-4.543505369	2.157917389	1.17E-22	7.61E-21	5.2	4.25	5.74	5.62	0.39	0.19	0.2	0.18	2	comp263283_c0_seq1	mitochondrial sodium hydrogen exchanger 9b2 isoform x1	1327	20	2.81E-99	62.05%	1	P:transport
comp261313_c0	-3.458665688	5.434324789	1.22E-22	7.88E-21	94.02	111.02	142.46	94.03	8.15	10.89	13.25	6.76	0	no annotation
comp260547_c1	-4.738642701	8.437340999	1.27E-22	8.21E-21	716.08	655.65	659.88	523.4	42.78	32.11	5.51	25.14	0	no annotation
comp251925_c0	-4.211934328	3.000330534	1.45E-22	9.39E-21	69.56	58.03	70.74	66.93	5.81	4.71	2.75	2.05	0	no annotation
comp259556_c0	8.645096258	3.018165896	1.54E-22	9.93E-21	0.06	0.1	0.06	0	62.72	25.02	1.19	27.76	0	no annotation
comp272701_c0	3.974498289	5.719364684	1.57E-22	1.01E-20	4.43	5.01	6.48	5.83	80.78	46.95	151.48	54.33	0	no annotation
comp252843_c0	4.700719483	3.517733257	1.61E-22	1.04E-20	1.83	1.2	4.44	2.98	50.36	30.73	86.23	86.44	0	no annotation
comp263534_c0	3.967660871	4.580647167	1.63E-22	1.05E-20	2.38	4.91	5.65	4.32	49.34	46.97	103.92	59.06	3	comp263534_c0_seq1	spt transcription factor family member	721	4	5.90E-17	47.00%	2	P:peptide cross-linking; C:cytoplasm
comp255996_c0	7.470230258	0.58079478	1.63E-22	1.05E-20	0	0.04	0	0.06	2.7	3.58	7.41	4.99	0	no annotation
comp249624_c0	7.869546961	0.205654908	1.65E-22	1.06E-20	0	0.06	0	0	5.08	6.25	4.9	3.9	0	no annotation
comp259379_c0	-5.832469665	3.465929788	1.71E-22	1.10E-20	39.77	30.28	62.16	73.15	1.41	1.95	0	0.4	0	no annotation
comp265717_c0	4.156026715	2.632901623	1.71E-22	1.10E-20	0.65	0.4	0.75	0.98	11.73	10.12	13.83	12.2	1	comp265717_c0_seq1	aquaporin-9	975	20	6.11E-31	51.10%	12	P:nucleobase transport; F:water transmembrane transporter activity; P:polyol transport; C:plasma membrane part; P:nitrogen compound transport; F:polyol transmembrane transporter activity; F:nucleobase transmembrane transporter activity; P:multicellular organismal process; P:water transport; C:intracellular part; F:substrate-specific channel activity; P:response to organic substance
comp270651_c1	-3.57761573	8.911904563	1.74E-22	1.12E-20	408.05	347.77	530.54	459.88	47.77	45.48	20.21	36.8	2	comp270651_c1_seq1	transketolase-like protein 2-like isoform 1	2042	20	0	80.80%	5	C:microtubule associated complex; F:transketolase activity; P:regulation of chromatin silencing; P:cytoplasmic microtubule organization; C:lipid particle
comp257418_c0	6.791197717	2.234094928	2.03E-22	1.30E-20	0.04	0.11	0.04	0.24	14.88	13.45	1.98	19.72	0	no annotation
comp247726_c0	6.755561327	0.49768808	2.09E-22	1.34E-20	0	0	0.03	0.07	2.98	2.43	2.93	2.91	0	no annotation
comp270436_c0	6.187184185	2.81651591	2.20E-22	1.41E-20	0.22	0.24	0.41	0.37	35.73	23.88	3.06	33.84	0	no annotation
comp262236_c0	6.245233512	2.455217037	2.24E-22	1.43E-20	0	0	0.21	1.11	19.38	21.3	16.66	32.47	0	no annotation
comp260941_c0	3.628326557	3.355476515	2.39E-22	1.53E-20	3.9	3.62	3.3	4.23	41.05	42.06	43.39	55.93	3	comp260941_c0_seq1	epidermal retinal dehydrogenase 2	208	20	4.17E-22	77.35%	3	F:oxidoreductase activity; F:nucleotide binding; P:oxidation-reduction process
comp243912_c1	11.74083865	1.637044643	2.41E-22	1.54E-20	0	0	0	0	27.53	23.31	55.81	2.55	1	comp243912_c1_seq1	hypothetical protein	227	1	1.98E-07	88.00%	0	-
comp256613_c1	-4.749942595	1.685485539	2.53E-22	1.61E-20	19.22	15.36	29.11	28.52	0.68	0.72	1.12	0.71	0	no annotation
comp249910_c0	6.807994598	0.529682766	2.79E-22	1.78E-20	0	0	0.1	0.05	3.86	5.46	3.86	3.56	3	comp249910_c0_seq1	hypothetical protein DAPPUDRAFT_313646	689	9	7.18E-12	60.78%	0	-
comp252213_c0	7.863692604	0.954221357	2.81E-22	1.79E-20	0.1	0	0	0.11	5.03	11.24	9.11	22.34	0	no annotation
comp256845_c0	5.668688916	1.580514851	2.95E-22	1.88E-20	0.03	0.02	0.05	0.28	5.33	3.68	4.44	5.2	1	comp256845_c0_seq1	glycine receptor subunit alpha-4-like	1250	20	9.81E-32	52.05%	5	P:cellular process; F:extracellular ligand-gated ion channel activity; P:ion transport; P:nervous system development; C:membrane
comp264998_c0	-4.030029265	3.319084979	3.00E-22	1.91E-20	38.48	32.57	33.97	51.76	1.81	2.94	3.33	1.05	0	no annotation
comp261468_c0	7.151432308	1.675412619	3.02E-22	1.92E-20	0.08	0.11	0.05	0	1.53	12.23	9.22	11.56	0	no annotation
comp202147_c0	11.76881474	1.542471469	3.13E-22	1.99E-20	0	0	0	0	7.59	5.22	35.19	52.82	0	no annotation
comp254184_c0	7.182655004	0.374264784	3.16E-22	2.00E-20	0	0	0.06	0.07	4.7	3.87	5.25	5.16	0	no annotation
comp254251_c0	8.793633054	0.976980991	3.21E-22	2.03E-20	0	0.07	0	0	2.14	9.37	13.58	15.18	0	no annotation
comp241346_c0	7.789689448	0.146249562	3.26E-22	2.06E-20	0.04	0	0	0	2.73	2.55	1.94	2.6	2	comp241346_c0_seq1	serpin b11	231	20	5.33E-16	69.15%	3	P:negative regulation of endopeptidase activity; F:serine-type endopeptidase inhibitor activity; P:regulation of proteolysis
comp273255_c0	6.121204992	4.361066891	3.53E-22	2.23E-20	0.06	0.06	0.1	0.16	16.4	6.38	0.85	7.08	0	no annotation
comp252442_c0	5.155235674	1.727415429	3.69E-22	2.33E-20	0.65	0.38	0.38	0.33	7.59	16.9	20.76	13.35	1	comp252442_c0_seq1	hypothetical protein EAG_06681	436	5	3.35E-07	73.00%	3	C:extracellular region; F:chitin binding; P:chitin metabolic process
comp255675_c0	4.626086465	6.069444421	3.91E-22	2.47E-20	1.71	8.26	4.24	13.28	154.3	147.4	183.12	175.84	1	comp255675_c0_seq1	thymosin isoform 1	778	20	1.32E-45	58.25%	3	C:cytoplasm; F:actin binding; P:cytoskeleton organization
comp245880_c0	-3.755625023	4.76999818	3.96E-22	2.50E-20	133.68	112.66	182.8	180.79	13.06	14.39	5.51	12.46	1	comp245880_c0_seq1	glutamate partial	334	20	1.82E-58	90.20%	25	C:glycerol-3-phosphate dehydrogenase complex; P:flight behavior; F:flavin adenine dinucleotide binding; F:NAD binding; F:glutamate dehydrogenase (NAD+) activity; F:glutamate dehydrogenase [NAD(P)+] activity; P:glycerol-3-phosphate catabolic process; C:mitochondrial matrix; P:alcohol metabolic process; P:glycerophosphate shuttle; P:sperm storage; C:extracellular region; C:M band; P:glucose metabol…
comp257212_c0	3.939755523	3.376345238	4.05E-22	2.55E-20	1.65	1.4	2.09	2.81	23.68	28.33	40.61	22.95	0	no annotation
comp254475_c0	6.136743595	1.180829113	4.16E-22	2.62E-20	0.14	0	0.15	0.31	7.01	11.69	5.67	14.78	0	no annotation
comp275386_c1	-3.458771102	9.149083189	4.22E-22	2.66E-20	131.72	113.68	149.17	122.8	18.18	10.19	12.6	8.72	0	no annotation
comp226550_c0	10.18313968	0.035841973	4.24E-22	2.67E-20	0	0	0	0	1.88	3.27	3.75	3.34	1	comp226550_c0_seq1	hypothetical protein	659	1	1.08E-27	70.00%	0	-
comp254608_c2	-5.829249209	9.280996504	4.25E-22	2.67E-20	2119	2399.67	3686.81	3313.38	40.66	90.53	3.78	61.92	0	no annotation
comp264766_c2	5.356759585	1.657782931	4.56E-22	2.86E-20	0.43	0.32	0.13	0.34	5.52	16.4	14.62	10.76	1	comp264766_c2_seq2	spt transcription factor family member	697	4	1.22E-08	63.50%	0	-
comp215463_c1	10.15043137	0.113806604	4.60E-22	2.88E-20	0	0	0	0	10.33	7.31	4.97	10.77	0	no annotation
comp264359_c0	4.34841696	4.239209491	4.64E-22	2.91E-20	2.7	3.73	6.52	2.51	50.51	43.63	128.01	76.38	0	no annotation
comp248571_c0	7.343761323	1.015566068	5.07E-22	3.18E-20	0.07	0.06	0	0.08	5.76	14.22	3.24	13.07	0	no annotation
comp266126_c1	5.783665889	0.983186241	5.22E-22	3.27E-20	0.11	0.46	0.11	0.24	9.22	9.83	19.12	13.33	0	no annotation
comp254048_c0	3.895278046	7.219729915	5.33E-22	3.33E-20	45.28	43.47	90.35	77.5	1322.37	715.16	1348.3	500.24	0	no annotation
comp264721_c0	4.547159538	3.570828655	5.34E-22	3.33E-20	1.49	1.59	1.57	1.86	50.74	41.14	10.42	56	0	no annotation
comp269111_c0	3.508506299	5.508074043	5.43E-22	3.39E-20	2.21	2.51	3.46	2.79	29.21	27.42	45.25	20.29	0	no annotation
comp259072_c0	5.91793893	2.240477724	5.45E-22	3.40E-20	0.34	0.59	0.48	0.51	58.36	28.23	6.74	38.65	0	no annotation
comp257736_c0	-4.557822351	3.73173915	5.48E-22	3.41E-20	60.82	48.07	65.45	61.83	2.97	3	0.43	3.79	0	no annotation
comp237452_c0	-5.483274817	2.501574631	5.48E-22	3.41E-20	12.86	4.38	4.69	15.06	0.31	0.33	0.14	0.08	0	no annotation
comp252849_c0	4.484369824	1.863809551	5.57E-22	3.47E-20	0.29	0.28	0.31	0.4	6.83	6.49	5.47	9.42	0	no annotation
comp267569_c0	4.669380761	2.748777587	6.12E-22	3.80E-20	0.23	0.32	0.35	0.53	3.91	13.96	8	7.54	2	comp267569_c0_seq1	PREDICTED: similar to GA15493-PA	1131	2	3.93E-07	74.00%	0	-
comp255214_c0	5.255328887	1.237229978	6.23E-22	3.87E-20	0.13	0.34	0.14	0.37	8.62	11.16	6.45	11.4	3	comp255214_c0_seq1	chorion peroxidase-like	485	20	1.61E-10	55.60%	5	P:oxidation-reduction process; F:heme binding; P:response to oxidative stress; F:peroxidase activity; F:oxidoreductase activity
comp252809_c0	8.597528114	1.621701401	6.26E-22	3.88E-20	0.23	0	0	0	2.51	28.24	22.48	35.65	0	no annotation
comp259927_c0	3.993377765	2.355351851	6.36E-22	3.94E-20	0.6	0.88	0.86	0.82	15.63	10.95	12.36	13.08	0	no annotation
comp252778_c0	7.139849842	0.336122914	6.45E-22	4.00E-20	0	0.11	0	0	4.99	3.18	5.43	5.71	1	comp252778_c0_seq1	calcium-dependent protein kinase 29	516	20	3.10E-28	59.55%	3	"F:binding; C:cell part; F:transferase activity	transferring phosphorus-containing groups"\r']
comp256311_c0	8.793909156	3.262152682	6.61E-22	4.09E-20	0.03	0.03	0.03	0.11	0.96	24.71	45.28	8.92	0	no annotation
comp242145_c0	6.838670835	2.246549347	6.94E-22	4.29E-20	0.07	0.15	0.04	0.08	10.14	10.85	1.27	17.62	0	no annotation
comp241313_c1	6.216735452	1.028094641	7.07E-22	4.37E-20	0.11	0.37	0.11	0.12	7.79	10.23	23.65	12.44	0	no annotation
comp258863_c0	5.99294576	3.446527316	7.21E-22	4.45E-20	0.14	0.31	0.13	0.29	29.27	25.09	2.93	6.77	0	no annotation
comp237076_c0	10.29425018	0.127861849	7.23E-22	4.46E-20	0	0	0	0	2.25	4.1	5.43	5.77	0	no annotation
comp174331_c0	10.2286158	0.203922392	7.26E-22	4.47E-20	0	0	0	0	2.59	0.93	1.77	2.44	0	no annotation
comp268385_c0	3.942027167	4.367587228	7.27E-22	4.48E-20	2.04	1.74	0.89	2.01	20.31	28.28	14.84	37.01	2	comp268385_c0_seq1	"zinc metalloproteinase	putative"	539	3	1.38E-15	54.33%	1	'F:hydrolase activity\r']
comp248545_c0	5.923330053	1.106394357	7.28E-22	4.48E-20	0.08	0.05	0.04	0	1.51	3.84	2.3	2.97	1	comp248545_c0_seq1	protein fam60a	1580	20	2.70E-46	63.60%	3	F:molecular_function; P:biological_process; C:cellular_component
comp274038_c0	4.98500408	1.98547951	7.33E-22	4.51E-20	0.15	0.74	0.57	0.86	20.89	12.11	27.93	13.46	0	no annotation
comp163676_c0	9.942357183	-0.120648625	7.60E-22	4.67E-20	0	0	0	0	1.94	1.76	1.66	1.65	0	no annotation
comp252359_c0	4.83052269	1.553155207	7.90E-22	4.85E-20	0.19	0.19	0.05	0.13	5.3	4.2	3	4.43	0	no annotation
comp260770_c2	5.594712606	1.417983349	8.35E-22	5.12E-20	0.3	0.65	0.47	0.67	17.64	24.14	42.46	14.31	0	no annotation
comp266845_c0	5.408213696	2.574325552	8.40E-22	5.15E-20	0.11	0.15	0.35	1.44	21.78	17.85	23.39	18.81	4	comp266845_c0_seq1	peroxidoxin	648	20	6.34E-38	64.20%	1	F:oxidoreductase activity
comp269897_c0	-4.44568703	3.018318839	8.45E-22	5.17E-20	25.05	17.97	32.74	50.32	1.11	1.93	0.57	1.86	4	comp269897_c0_seq3	ctd small phosphatase-like protein 2	270	20	2.35E-10	65.60%	2	C:cytoplasm; C:intracellular membrane-bounded organelle
comp267210_c0	-4.145329572	2.395887787	8.45E-22	5.17E-20	12.16	11.55	12.91	13.7	0.75	1.05	0.41	0.64	0	no annotation
comp268312_c0	3.412100301	4.417670445	8.53E-22	5.21E-20	2.71	2.98	2.51	3.02	20.94	27.81	33.78	32.22	0	no annotation
comp271860_c0	4.8873863	3.588426816	8.54E-22	5.22E-20	0.87	0.54	1.13	3.95	51.91	32.78	49.28	48.69	4	comp271860_c0_seq1	peroxiredoxin	261	20	1.18E-09	60.30%	1	F:oxidoreductase activity
comp257624_c0	6.228364015	0.759574175	8.82E-22	5.38E-20	0.09	0.16	0.19	0	14.33	10.61	6.38	6.6	0	no annotation
comp264789_c0	4.581074641	2.712692457	8.83E-22	5.38E-20	0.16	0.34	0.15	0.28	6.07	9.47	2.82	4.49	1	comp264789_c0_seq1	protein spaetzle	2194	20	8.61E-57	64.55%	5	P:central nervous system formation; P:regulation of neuronal synaptic plasticity in response to neurotrophin; P:regulation of neuron apoptotic process; P:motor neuron axon guidance; F:growth factor activity
comp245292_c0	4.061519467	7.149600583	8.95E-22	5.45E-20	12.56	28.56	28.06	23.22	455.17	164.06	645.34	301.62	0	no annotation
comp239387_c0	7.30394009	0.623425886	8.98E-22	5.47E-20	0	0	0.04	0.05	6.51	3.19	2.41	3.67	0	no annotation
comp258238_c0	4.298597845	2.604481732	9.00E-22	5.47E-20	0.81	0.53	1.33	1.3	14.57	16.53	25.86	16.23	1	comp258238_c0_seq1	peroxidase	628	20	4.27E-12	65.10%	1	F:oxidoreductase activity
comp235221_c0	7.973601972	0.307224424	9.26E-22	5.63E-20	0	0	0	0.05	3.61	2.69	3.18	5.02	0	no annotation
comp249027_c0	-5.19459283	1.72207844	9.29E-22	5.64E-20	11.27	5.32	12.79	10.88	0.21	0.38	0.04	0.41	1	comp249027_c0_seq1	btb poz domain-containing protein 3-like	811	20	4.34E-09	46.50%	2	C:cytoplasm; C:cytoplasmic mRNA processing body
comp271385_c0	3.830171957	2.65568784	9.97E-22	6.05E-20	1.19	0.96	1.3	1.44	15.39	17.94	15.99	18.2	12	comp271385_c0_seq2	cytosolic purine 5 -nucleotidase-like	1120	20	4.08E-122	76.75%	1	F:metal ion binding
comp239814_c0	6.584038632	1.356439771	9.97E-22	6.05E-20	0.03	0.1	0.03	0.03	1.48	5.07	4.02	8.45	0	no annotation
comp247421_c0	7.245792457	0.854730883	1.11E-21	6.73E-20	0	0.05	0.06	0.06	2.23	6.91	8.97	7.42	0	no annotation
comp200869_c0	-5.369581982	1.039386556	1.13E-21	6.86E-20	6.42	5.88	8.21	6.28	0	0.28	0.04	0.24	0	no annotation
comp269370_c0	5.5829056	3.026043848	1.19E-21	7.19E-20	0.12	0.03	0.37	1.19	25.18	17.88	15.97	19.81	0	no annotation
comp274424_c0	4.480913296	4.012942735	1.20E-21	7.23E-20	0.94	0.36	0.96	2.4	30.42	19.4	22.65	28.66	2	comp274424_c0_seq1	carbonic anhydrase 2	939	20	5.29E-39	51.40%	12	P:transport; F:binding; P:response to steroid hormone stimulus; F:lyase activity; P:osteoclast differentiation; P:regulation of bone resorption; P:positive regulation of cellular process; C:cell projection; P:positive regulation of homeostatic process; P:regulation of cellular pH; P:anatomical structure morphogenesis; C:cytoplasm
comp261270_c1	4.750721802	4.305066917	1.25E-21	7.52E-20	0.9	0.52	0.76	0.92	6.1	34.87	11.42	23.12	2	comp261270_c1_seq1	zinc finger	1999	20	3.26E-37	46.45%	3	P:primary metabolic process; P:cellular macromolecule metabolic process; F:DNA binding
comp261208_c0	-5.556218103	4.2335169	1.26E-21	7.58E-20	100.84	96.13	94.68	117.18	2.29	5.49	0.26	0.74	0	no annotation
comp247025_c0	9.127219547	1.297052593	1.28E-21	7.73E-20	0	0	0.11	0	2.16	16.73	16.83	29.68	0	no annotation
comp249036_c0	5.832389623	0.757325221	1.35E-21	8.11E-20	0	0.23	0.06	0.06	6.21	5.95	5.86	4.02	0	no annotation
comp246785_c0	10.00119222	-0.054357688	1.44E-21	8.64E-20	0	0	0	0	3.99	2.21	3.67	3.68	0	no annotation
comp245372_c0	8.564883827	0.792085061	1.52E-21	9.12E-20	0	0.11	0	0	4.93	17.99	6.79	22.72	1	comp245372_c0_seq1	cuticle protein 19	261	4	1.73E-12	62.25%	1	F:structural constituent of cuticle
comp257138_c0	10.07364919	2.223436164	1.57E-21	9.41E-20	0	0	0	0.07	2.31	4.09	28.48	40.15	5	comp257138_c0_seq1	cuticle protein	609	20	2.64E-09	62.45%	1	F:structural constituent of cuticle
comp252451_c1	10.4132542	0.243263314	1.60E-21	9.59E-20	0	0	0	0	3.09	4.03	7.25	9.76	0	no annotation
comp264628_c0	-3.442077623	4.54995575	1.73E-21	1.04E-19	46.77	40.09	52.24	44.62	5.71	4.48	3.12	4.19	1	comp264628_c0_seq1	male sterility domain-containing	934	20	8.26E-159	64.75%	3	"F:oxidoreductase activity	acting on the aldehyde or oxo group of donors
comp249337_c0	6.715861743	0.466460513	1.79E-21	1.08E-19	0	0	0.06	0.13	5.31	4.3	3.75	6.28	0	no annotation
comp233879_c0	6.821660837	0.489485761	1.88E-21	1.12E-19	0	0.04	0.05	0.06	2.89	3.76	5.92	5.19	2	comp233879_c0_seq1	spt transcription factor family member	619	6	1.40E-17	45.83%	2	P:peptide cross-linking; C:cytoplasm
comp257467_c0	6.932139269	1.46805507	1.89E-21	1.13E-19	0.2	0	0.14	0.08	2.53	14.99	12.36	16.28	0	no annotation
comp253344_c0	3.821493483	5.937799135	1.95E-21	1.17E-19	3.81	10.85	8.05	9.28	97.26	87.38	180.02	79.28	0	no annotation
comp237347_c0	10.14569763	0.014589821	2.03E-21	1.21E-19	0	0	0	0	3.03	6.23	3.33	5.49	0	no annotation
comp258361_c0	-4.776075395	2.333985014	2.05E-21	1.23E-19	24.14	24.25	31.94	42.08	1.01	2.07	0.22	1.06	0	no annotation
comp252451_c2	10.24198373	0.108672701	2.08E-21	1.24E-19	0	0	0	0	3.96	3.52	5.85	8.89	0	no annotation
comp251765_c0	7.890967034	0.228237906	2.10E-21	1.25E-19	0	0.09	0	0	8.5	7.13	11.48	4.64	0	no annotation
comp228908_c0	9.953234474	-0.154430691	2.11E-21	1.25E-19	0	0	0	0	3.14	3.23	4.49	3.94	0	no annotation
comp261387_c2	10.90847403	0.78716224	2.12E-21	1.26E-19	0	0	0	0	6.89	17	2.14	12.01	0	no annotation
comp254067_c0	5.664861318	1.243304965	2.29E-21	1.36E-19	0.26	0.57	0.21	0.44	10.76	14.32	32.01	18.88	0	no annotation
comp264480_c0	4.240403192	3.419919103	2.31E-21	1.37E-19	0.94	0.88	0.73	1.03	7.5	27.97	13.92	13.69	7	comp264480_c0_seq1	isoform d	735	20	3.18E-47	72.80%	2	F:serine-type endopeptidase activity; P:proteolysis
comp252271_c0	10.00119222	-0.097427165	2.36E-21	1.40E-19	0	0	0	0	3.82	4.61	3.25	5.76	0	no annotation
comp269627_c0	3.291824157	6.025634713	2.41E-21	1.43E-19	4.95	4.79	5.68	5.24	42.97	36.66	71.36	45.35	0	no annotation
comp252455_c0	4.972542611	1.811044686	2.43E-21	1.44E-19	0.17	0.17	0.16	0.12	2	5.02	4.91	6.33	0	no annotation
comp265125_c0	-4.078255821	2.490839835	2.58E-21	1.53E-19	13.73	12.11	14.38	15.8	1.27	0.93	0.65	0.64	3	comp265125_c0_seq1	hypothetical protein	762	5	1.35E-73	70.60%	0	-
comp234850_c1	9.969398171	-0.126465346	2.64E-21	1.56E-19	0	0	0	0	1.89	2.88	1.81	1.93	1	comp234850_c1_seq1	angiotensin converting enzyme	849	20	3.01E-100	68.95%	1	"F:peptidase activity	acting on L-amino acid peptides"\r']
comp223613_c0	10.04252286	0.021586175	2.79E-21	1.65E-19	0	0	0	0	9.18	7.67	3.77	7.23	0	no annotation
comp254415_c0	5.812701335	1.035716822	2.82E-21	1.66E-19	0.16	0.09	0.11	0.12	5.82	6.45	11.04	3.71	2	comp254415_c0_seq1	phenylalanine hydroxylase	594	20	4.98E-77	77.50%	10	"P:oxidation-reduction process; P:L-phenylalanine catabolic process; F:tryptophan 5-monooxygenase activity; P:phagocytosis	engulfment; P:long-term memory; F:amino acid binding; C:lipid particle; F:phenylalanine 4-monooxygenase activity; P:eye pigment biosynthetic process; F:iron ion binding"\r']
comp234834_c0	-7.720523212	0.741850143	2.91E-21	1.72E-19	9.26	4.86	3.28	13.32	0	0	0	0.11	0	no annotation
comp266089_c0	7.553768751	6.854482085	2.92E-21	1.72E-19	1.09	0.63	1.1	0.72	384.81	169.27	2.88	211.35	0	no annotation
comp270355_c0	4.999961925	2.355316516	2.96E-21	1.75E-19	0.33	0.65	1.22	1.21	18.33	37.92	12.55	34.65	0	no annotation
comp250305_c0	5.27864076	1.240410096	3.14E-21	1.85E-19	0.06	0.1	0.37	0.39	6.83	9.05	7.51	10.17	0	no annotation
comp270321_c0	5.322566833	3.863303719	3.21E-21	1.89E-19	0.37	0.16	0.83	2.18	36.29	20.12	31.57	45.25	0	no annotation
comp233371_c0	7.290703434	1.022440249	3.30E-21	1.94E-19	0.02	0.03	0	0	2.29	3.52	0.59	3.1	0	no annotation
comp251816_c0	-5.221878202	1.176787491	3.38E-21	1.99E-19	12.24	9.03	16.88	10	0.12	0.07	0.44	0.52	0	no annotation
comp249259_c0	6.746245823	0.764374723	3.59E-21	2.10E-19	0.07	0	0.03	0.04	1.52	3.32	5.05	3.88	0	no annotation
comp272289_c0	5.345143016	3.950724509	3.65E-21	2.14E-19	0.25	0.32	0.78	2.63	48.75	25.38	35.75	45.85	2	comp272289_c0_seq2	peroxiredoxin-2	770	20	2.06E-33	57.45%	20	P:hydrogen peroxide catabolic process; F:protein binding; F:peroxiredoxin activity; P:regulation of hydrogen peroxide metabolic process; P:negative regulation of T cell differentiation; P:negative regulation of lipopolysaccharide-mediated signaling pathway; P:removal of superoxide radicals; C:cytosol; ; P:negative regulation of NF-kappaB transcription factor activity; F:peroxidase activity; P:hom…
comp260350_c0	3.419428967	4.683690423	3.72E-21	2.18E-19	3.9	3.97	4.92	3.71	36.39	32.21	62.24	40.61	0	no annotation
comp259112_c0	4.801338791	3.773103912	4.01E-21	2.35E-19	2.7	3.63	4.49	2.8	20.81	96.87	80.03	147.34	0	no annotation
comp236500_c0	-5.794726141	1.533254042	4.15E-21	2.43E-19	7.78	23.38	26.58	13.6	0	0.08	0.44	0.6	0	no annotation
comp241239_c0	9.985382778	0.010271481	4.20E-21	2.46E-19	0	0	0	0	5.4	3.12	2.54	2.47	0	no annotation
comp255056_c0	12.47983136	2.202029959	4.44E-21	2.60E-19	0	0	0	0	0.72	35.44	51.56	55.44	0	no annotation
comp246135_c0	5.432058257	1.374424051	4.46E-21	2.61E-19	0.31	0.14	0.33	0.44	10.17	7.61	21.01	11.23	0	no annotation
comp263772_c0	5.039782636	2.440628725	4.51E-21	2.63E-19	0.1	0.32	0.24	0.16	6.13	6.62	11.96	2.5	1	comp263772_c0_seq1	cuticle protein precursor	1543	20	4.12E-22	60.75%	1	F:structural constituent of cuticle
comp261562_c0	4.548734297	2.173571574	4.75E-21	2.77E-19	0.29	0.42	0.34	0.21	5.02	12.44	5.87	5.81	0	no annotation
comp809277_c0	5.811720899	0.526230581	4.95E-21	2.88E-19	0.29	0.25	0.15	0.16	14.84	12.36	13.76	10.92	0	no annotation
comp264658_c1	4.611362511	3.502126518	5.11E-21	2.97E-19	0.35	0.41	0.57	0.56	2.85	13.59	14.31	10.58	2	comp264658_c1_seq1	ecdysone-induced protein isoform a	2095	20	6.64E-19	94.80%	8	"F:RNA polymerase II core promoter proximal region sequence-specific DNA binding transcription factor activity involved in positive regulation of transcription; P:positive regulation of transcription from RNA polymerase II promoter; P:salivary gland cell autophagic cell death; F:sequence-specific DNA binding; P:oogenesis; P:autophagy; P:regulation of development	heterochronic; C:nucleus"\r']
comp229777_c0	10.2015025	0.054202766	5.28E-21	3.07E-19	0	0	0	0	4.09	4.38	7.46	10.35	0	no annotation
comp259440_c0	6.907468802	0.569330605	5.46E-21	3.17E-19	0	0.15	0	0	3.07	5.99	3.83	8.16	0	no annotation
comp268565_c0	4.892281382	3.432855102	5.60E-21	3.25E-19	0.45	0.51	0.59	0.53	11	19.08	25.25	3.46	0	no annotation
comp263696_c0	4.557511961	2.078710217	5.62E-21	3.26E-19	0.34	0.77	1.01	1	11.9	14.62	24.37	18.5	3	comp263696_c0_seq1	heat shock protein	330	6	1.01E-08	70.50%	1	P:response to stress
comp254903_c0	5.176289645	1.21157104	5.65E-21	3.27E-19	0.17	0.15	0.26	0.75	14.46	10.37	11.07	11.54	0	no annotation
comp260093_c0	4.565448605	3.484194889	5.73E-21	3.32E-19	2.27	0.77	0.61	1.08	12.48	22.96	28.32	40.05	1	comp260093_c0_seq1	ornithine decarboxylase	823	20	1.46E-24	68.10%	7	P:positive regulation of cell proliferation; F:ornithine decarboxylase activity; P:kidney development; P:putrescine biosynthetic process; C:cytosol; P:response to virus; P:regulation of cellular amino acid metabolic process
comp258000_c1	6.739998672	5.833013803	5.75E-21	3.33E-19	0.87	0.69	0.6	0.8	219.32	104.34	3.32	58.42	13	comp258000_c1_seq1	probable chitinase 3-like	1140	20	1.10E-57	57.25%	3	"F:hydrolase activity	hydrolyzing O-glycosyl compounds; F:binding; P:chitin metabolic process"\r']
comp264766_c0	4.533222652	2.643003468	5.86E-21	3.39E-19	0.14	0.41	0.34	0.41	8.91	5.76	12.15	3.83	1	comp264766_c0_seq1	spt transcription factor family member	1557	20	7.08E-48	48.10%	2	C:cytoplasm; P:peptide cross-linking
comp255245_c0	8.114179601	1.667007825	5.91E-21	3.42E-19	0.11	0.19	0	0	2.1	34.97	28.98	22.44	0	no annotation
comp249742_c0	5.618072573	1.038803689	5.92E-21	3.42E-19	0.14	0.06	0.15	0.39	9.25	5.65	7.89	12.12	0	no annotation
comp265430_c0	-3.275073875	5.810163173	5.97E-21	3.44E-19	204.88	178.59	257.11	216.91	21.34	27.42	13.52	25.31	2	comp265430_c0_seq3	hypothetical protein DAPPUDRAFT_226844	480	1	6.05E-07	59.00%	4	P:oxidation-reduction process; F:oxidoreductase activity; P:metabolic process; F:nucleotide binding
comp248115_c0	7.766699168	0.111863387	6.06E-21	3.49E-19	0	0	0	0.08	5.16	4.19	4.41	5.73	0	no annotation
comp248714_c0	7.645908552	-0.031215681	6.53E-21	3.76E-19	0	0.07	0	0	4.83	4.35	5.27	6.3	0	no annotation
comp253385_c0	-4.495705396	3.115362166	6.63E-21	3.82E-19	30.3	49.59	40.93	27.8	0.61	1.96	3.01	0.54	0	no annotation
comp263952_c0	-4.05717776	2.320962272	6.92E-21	3.98E-19	16.18	14.59	12.01	15.24	0.92	1.31	0.61	0.67	0	no annotation
comp258506_c0	5.50499511	1.707909241	7.08E-21	4.07E-19	0.11	0.2	0.24	1.54	28.03	15.82	25.69	22.23	4	comp258506_c0_seq1	cytosolic purine 5 -nucleotidase	1125	20	1.22E-84	59.65%	1	F:metal ion binding
comp256285_c0	7.650148748	0.750018464	8.12E-21	4.66E-19	0	0.09	0	0.11	4.44	16.3	5.1	15.56	0	no annotation
comp244183_c0	3.360153952	8.602136775	8.24E-21	4.73E-19	91.31	96.47	136.53	143.69	760.62	1024.26	1586.67	1129.84	1	comp244183_c0_seq1	cg31997 cg31997-pa	625	20	2.07E-26	63.75%	3	F:molecular_function; C:extracellular space; P:biological_process
comp255780_c0	7.163355408	0.298658037	8.29E-21	4.75E-19	0.14	0	0	0.15	6.88	9.5	13.98	11.13	0	no annotation
comp251129_c0	9.798983244	-0.270643736	8.37E-21	4.79E-19	0	0	0	0	3.55	3.18	3.08	3.53	0	no annotation
comp264896_c0	4.915638921	2.028030094	8.38E-21	4.80E-19	0.53	0.74	1.15	1.42	13.13	23.2	43.12	25.12	0	no annotation
comp270693_c0	4.808803631	3.23048964	8.39E-21	4.80E-19	0.9	0.96	0.63	1.79	19.02	47.28	10.13	37.02	4	comp270693_c0_seq1	cd209 antigen-like protein d	498	3	5.29E-07	57.67%	1	F:carbohydrate binding
comp269959_c0	3.289860318	7.42734409	8.71E-21	4.97E-19	5.52	5.67	8.13	8.71	46.1	82.92	66.4	63.6	0	no annotation
comp248501_c0	6.171313996	0.849105162	8.85E-21	5.05E-19	0.07	0.18	0.07	0.08	7.01	9.12	3.22	11.55	0	no annotation
comp265430_c1	-3.2235377	6.171497404	8.90E-21	5.08E-19	201.58	164.23	241.56	210.88	21.21	27.4	13.91	24	2	comp265430_c1_seq1	estradiol 17-beta-dehydrogenase 12	685	20	1.33E-63	68.40%	7	P:cellular process; F:binding; F:oxidoreductase activity; C:membrane part; P:biological regulation; P:steroid biosynthetic process; C:endoplasmic reticulum
comp243274_c0	6.237839493	0.677246236	9.12E-21	5.20E-19	0	0.1	0	0.49	11.58	7.04	12.27	12.81	0	no annotation
comp256940_c0	5.183631928	1.556619622	9.35E-21	5.33E-19	0.38	0.25	0.1	0.16	10.16	8.98	3.65	11.25	0	no annotation
comp238321_c0	9.936887628	-0.08220797	1.01E-20	5.72E-19	0	0	0	0	8.84	5.56	4	7.94	0	no annotation
comp256574_c0	-4.023692594	2.741129919	1.01E-20	5.76E-19	20.06	28.58	34.31	23.83	1.16	1.96	2.41	0.76	0	no annotation
comp254846_c0	6.296447479	0.651675646	1.02E-20	5.79E-19	0.17	0.05	0	0.06	3.05	7.18	6.28	5.46	0	no annotation
comp235629_c0	8.169691988	2.299209435	1.06E-20	6.02E-19	0	0.25	0.15	0.16	55.68	8.02	106.96	9.49	0	no annotation
comp264785_c0	5.960961899	1.88873493	1.16E-20	6.56E-19	0.07	0.11	0.1	0.22	5.02	12.38	2.14	10.61	3	comp264785_c0_seq3	cuticle protein	1109	20	6.36E-15	71.10%	1	F:structural constituent of cuticle
comp230208_c0	9.909224419	-0.101009002	1.19E-20	6.72E-19	0	0	0	0	2.89	1.47	1.49	2.36	1	comp230208_c0_seq1	serine protease like protein	906	20	3.46E-19	42.85%	6	P:proteolysis; F:serine-type endopeptidase activity; F:serine-type peptidase activity; F:hydrolase activity; F:catalytic activity; F:peptidase activity
comp248795_c0	9.886705478	-0.128902927	1.24E-20	7.01E-19	0	0	0	0	6.05	4.42	2.73	4.59	0	no annotation
comp251189_c0	6.520217525	0.224116723	1.37E-20	7.77E-19	0	0.23	0	0	5.27	6.71	6.73	6.89	0	no annotation
comp260102_c0	5.558251274	2.265701478	1.39E-20	7.89E-19	0.09	0.06	0.19	0.22	8.92	3.24	11.65	2.56	1	comp260102_c0_seq1	glycosyl hydrolase	1422	20	9.28E-52	50.10%	6	"F:hydrolase activity	hydrolyzing O-glycosyl compounds; F:hydrolase activity; P:carbohydrate metabolic process; F:arabinan endo-1
comp244620_c0	6.023076731	1.560926762	1.41E-20	7.96E-19	0	0.09	0.15	0.19	1.95	7.85	5.95	9.37	1	comp244620_c0_seq1	cuticle protein	917	20	2.88E-10	67.75%	1	F:structural constituent of cuticle
comp268815_c1	-3.701743975	5.276259101	1.42E-20	8.00E-19	39.07	39.45	48.94	81.14	5.13	5.69	2.68	2.74	9	comp268815_c1_seq3	venom protease-like	270	20	3.41E-23	65.45%	1	F:peptidase activity
comp270375_c0	-4.619846882	4.322914887	1.45E-20	8.19E-19	29.02	48.83	48.65	64.85	2.11	3.89	0.46	1.38	11	comp270375_c0_seq1	matrix metalloproteinase isoform h	1242	20	4.35E-102	61.40%	11	"P:basement membrane disassembly; P:imaginal disc eversion; C:dendrite; P:salivary gland cell autophagic cell death; P:instar larval development; F:metallopeptidase activity; P:cell adhesion; P:dorsal trunk growth	open tracheal system; P:molting cycle
comp60373_c0	10.34468912	0.384735558	1.47E-20	8.31E-19	0	0	0	0	10.67	4.08	2.36	9.21	0	no annotation
comp247030_c0	10.72707014	0.498888331	1.56E-20	8.78E-19	0	0	0	0	1.12	7.44	8.09	6.11	0	no annotation
comp261084_c0	-10.42089943	0.333682985	1.57E-20	8.81E-19	1.13	4.64	3.8	6.25	0	0	0	0	4	comp261084_c0_seq1	si:ch211- protein	611	20	2.16E-16	50.45%	6	F:carbohydrate binding; P:biological_process; C:cellular_component; F:calcium ion binding; P:cell adhesion; F:hyaluronic acid binding
comp252245_c0	7.763113722	3.659761557	1.57E-20	8.82E-19	0	0.08	0.92	0.33	122.72	47.44	4.5	130.7	2	comp252245_c0_seq1	hypothetical protein DAPPUDRAFT_314230	370	3	7.50E-20	75.33%	0	-
comp260794_c0	3.510076547	5.94496434	1.59E-20	8.93E-19	9.13	6.75	9.22	10.16	107.12	106.05	45.89	141.67	1	comp260794_c0_seq1	glucosamine-6-phosphate isomerase	1125	20	5.51E-140	86.45%	7	P:carbohydrate metabolic process; C:cytoplasm; F:hydrolase activity; P:N-acetylglucosamine metabolic process; P:glucosamine catabolic process; P:generation of precursor metabolites and energy; F:glucosamine-6-phosphate deaminase activity
comp267307_c0	4.391159484	2.968640692	1.60E-20	8.96E-19	0.38	0.21	0.35	1.15	10.72	10.18	10.59	10.35	2	comp267307_c0_seq1	beta-lactamase	1419	20	3.96E-93	47.00%	0	-
comp206570_c0	10.28136001	0.109268954	1.61E-20	9.02E-19	0	0	0	0	1.96	6.48	3.44	6.22	1	comp206570_c0_seq1	hypothetical protein MAA_08203	646	1	3.21E-12	56.00%	0	-
comp252837_c0	4.334729384	2.323564484	1.70E-20	9.52E-19	0.25	0.26	0.26	0.28	5.25	6.35	2.38	7.28	1	comp252837_c0_seq2	mical-like protein 2	1786	20	1.77E-39	68.15%	1	F:metal ion binding
comp263822_c0	-3.7991999	6.448655193	1.71E-20	9.61E-19	141.21	114.11	137.45	133.41	9.91	8.12	3.48	16.37	1	comp263822_c0_seq1	poly -specific endoribonuclease-like	1242	20	1.23E-73	52.45%	1	"F:hydrolase activity	acting on ester bonds"\r']
comp270916_c0	5.664015809	2.986601499	1.75E-20	9.81E-19	0.15	0.11	0.16	0.18	0.92	9.82	9.58	5.96	0	no annotation
comp265631_c1	-3.404469324	6.575660035	1.86E-20	1.04E-18	145.76	131.43	154.3	131.96	12.97	10.32	7.86	21.79	4	comp265631_c1_seq1	steroid dehydrogenase	1255	20	4.85E-54	54.90%	5	P:oxidation-reduction process; F:oxidoreductase activity; P:metabolic process; F:nucleotide binding; F:steroid dehydrogenase activity
comp255210_c0	6.37794022	1.998719604	1.91E-20	1.07E-18	0.09	0.37	0.1	0.61	4.37	25.68	21.48	38.53	0	no annotation
comp256827_c0	10.60132854	0.386406098	1.92E-20	1.07E-18	0	0	0	0	1.54	9.55	7.11	8.42	1	comp256827_c0_seq1	spt transcription factor family member	387	4	5.31E-12	51.00%	1	F:exonuclease activity
comp247539_c0	10.26835363	0.078101085	2.02E-20	1.13E-18	0	0	0	0	1.53	4.02	5.43	5.25	1	comp247539_c0_seq1	spt transcription factor family member	511	3	2.81E-21	64.33%	2	P:peptide cross-linking; C:cytoplasm
comp249370_c0	-4.810876891	1.881735266	2.07E-20	1.15E-18	9.76	10.95	15.95	7.34	0.78	0.45	0.29	0.22	0	no annotation
comp251498_c0	8.168620053	0.397043867	2.07E-20	1.15E-18	0	0	0.06	0	2.03	3.66	5.47	8.7	0	no annotation
comp264946_c0	-4.400125861	4.709981088	2.11E-20	1.17E-18	44.99	33.74	50.7	46.49	2.14	4.27	0.55	1.36	1	comp264946_c0_seq1	2-amino-3-carboxymuconate-6-semialdehyde decarboxylase	1140	20	4.93E-174	79.40%	4	C:cytosol; F:metal ion binding; P:quinolinate metabolic process; F:aminocarboxymuconate-semialdehyde decarboxylase activity
comp258957_c0	-6.277239398	0.173447147	2.15E-20	1.20E-18	5.35	7.01	7.62	5.41	0	0.14	0	0.14	0	no annotation
comp258272_c2	5.646437598	1.335540721	2.17E-20	1.21E-18	0	0.27	0.2	0.35	5.31	9.34	16.44	7.33	1	comp258272_c2_seq1	leucine-rich repeat-containing protein	511	2	3.70E-07	53.00%	0	-
comp262973_c0	4.365033979	1.743587909	2.20E-20	1.22E-18	0.28	0.33	0.27	0.4	4.55	8.05	5.42	7.06	1	comp262973_c0_seq1	cuticle protein	1156	20	3.88E-13	60.55%	1	F:structural constituent of cuticle
comp265716_c0	4.825887795	2.987030558	2.20E-20	1.22E-18	0.7	0.37	0.81	3.15	36.33	27.05	33.02	38.79	2	comp265716_c0_seq1	peroxiredoxin	450	20	8.62E-09	46.90%	7	P:oxidation-reduction process; F:oxidoreductase activity; C:collagen; F:antioxidant activity; F:peroxiredoxin activity; F:peroxidase activity; C:membrane
comp257864_c0	5.490108034	1.270159839	2.23E-20	1.24E-18	0.46	0	0.12	0.19	8.67	5.11	11.14	9.12	0	no annotation
comp260775_c0	-5.357276947	1.128341684	2.36E-20	1.31E-18	9.42	11.43	15.7	12.29	0.13	0.76	0.13	0.07	0	no annotation
comp251465_c0	10.9112658	0.986875327	2.42E-20	1.34E-18	0	0	0	0	12.49	7.86	0.81	7.62	0	no annotation
comp246271_c0	5.894524595	0.623766247	2.42E-20	1.34E-18	0	0.06	0.08	0.33	8.42	5.89	5.52	8.1	1	comp246271_c0_seq2	"hypothetical protein M91_01401	partial"	501	1	2.16E-09	77.00%	0	'-\r']
comp258735_c0	3.661316633	7.390307415	2.58E-20	1.43E-18	14.96	17.69	24.21	30.27	126.22	312.01	229.18	344.1	1	comp258735_c0_seq1	probable chitinase 3-like	1221	20	3.58E-45	54.70%	3	F:chitin binding; P:chitin metabolic process; C:extracellular region
comp248423_c0	9.88102039	-0.19389349	2.71E-20	1.50E-18	0	0	0	0	4.47	5.79	4.35	2.63	0	no annotation
comp247406_c0	6.641280104	0.739006297	2.72E-20	1.50E-18	0.11	0.28	0	0	9.08	12.06	4.59	18.04	0	no annotation
comp274425_c0	-3.388977219	12.36832263	2.72E-20	1.50E-18	1779.24	1727.38	1779.85	1554.23	102.19	284.69	116.31	123.32	1	comp274425_c0_seq1	lethal neighbour of tid	5680	20	1.82E-139	72.20%	4	F:mannosyltransferase activity; F:glucosyltransferase activity; C:endoplasmic reticulum; P:protein N-linked glycosylation
comp267134_c0	3.593314377	3.519870576	2.73E-20	1.51E-18	3.23	3.81	4	2.49	52.69	36.75	54.73	25.12	0	no annotation
comp255693_c0	7.17607245	1.141817371	2.76E-20	1.52E-18	0.18	0.05	0	0	1.68	9.65	12.95	9.14	0	no annotation
comp272759_c0	4.150026007	4.584802634	2.78E-20	1.53E-18	0.25	0.27	0.56	0.5	13.89	8.68	3.13	5.28	0	no annotation
comp259874_c1	4.436318138	1.935382086	2.79E-20	1.54E-18	0.18	0.19	0.21	0.27	4.64	7.22	2.86	3.76	1	comp259874_c1_seq1	phosphatidylethanolamine-binding protein	1864	20	4.82E-23	55.00%	0	-
comp242375_c0	9.762344284	-0.293149265	2.81E-20	1.55E-18	0	0	0	0	5.25	3.41	4.42	4.98	0	no annotation
comp259409_c2	-5.862553093	0.32333377	2.81E-20	1.55E-18	8.52	8.19	8.16	7.53	0	0.24	0	0.24	0	no annotation
comp249962_c0	7.582421959	2.08072827	2.88E-20	1.58E-18	0.03	0.03	0.03	0.1	0.58	10.81	9.49	11.55	0	no annotation
comp257482_c0	6.927744698	1.35490685	2.94E-20	1.61E-18	0	0.1	0.04	0.04	7.14	3.28	13.07	1.85	0	no annotation
comp259706_c0	-3.943599651	4.313851805	2.96E-20	1.63E-18	51.95	58.61	93.29	55.65	5.17	1.78	6.91	3.18	3	comp259706_c0_seq1	protein isoforms d e-like	637	20	5.84E-15	53.40%	0	-
comp265151_c1	4.834698707	2.32242676	2.98E-20	1.63E-18	0.49	0.29	0.61	0.55	4.43	12.15	14.1	19.25	0	no annotation
comp271074_c0	5.371701776	3.188401209	3.00E-20	1.65E-18	0.16	0.07	0.56	1.59	22.48	18.1	24.95	25.29	2	comp271074_c0_seq1	peroxiredoxin	764	20	5.16E-25	50.35%	7	P:oxidation-reduction process; F:oxidoreductase activity; F:antioxidant activity; F:peroxiredoxin activity; C:membrane; F:peroxidase activity; C:collagen
comp265513_c2	5.881049822	0.558333369	3.05E-20	1.67E-18	0	0.2	0.08	0.17	6.06	8.05	4.8	8.23	2	comp265513_c2_seq2	serine-rich adhesin for platelets-like	579	20	5.47E-12	70.40%	3	C:extracellular region; F:chitin binding; P:chitin metabolic process
comp254453_c0	8.570204794	0.855796117	3.06E-20	1.68E-18	0	0	0.03	0	3.08	1.95	7.81	1.1	1	comp254453_c0_seq1	beta-ig-h3 fasciclin	1030	20	6.79E-20	55.75%	2	F:lyase activity; F:threonine synthase activity
comp250393_c0	-5.878972426	0.756290467	3.09E-20	1.69E-18	19.91	6.76	11.33	8.68	0.16	0.15	0.24	0.17	0	no annotation
comp271277_c0	-3.721991423	2.634862458	3.32E-20	1.81E-18	7.05	7.15	9.03	7.22	0.54	0.75	0.37	0.62	3	comp271277_c0_seq1	odorant-binding protein a5-like	908	20	2.82E-13	48.45%	2	P:regulation of biological process; P:defense response to bacterium
comp264872_c0	3.890632935	2.804972896	3.39E-20	1.85E-18	1.55	1.04	1.76	2.28	28.51	29.78	14.35	25.65	6	comp264872_c0_seq3	cd63 antigen	787	20	1.08E-21	50.80%	3	C:membrane; C:cytoplasmic part; C:intracellular membrane-bounded organelle
comp271070_c0	-3.405772799	3.341103923	3.43E-20	1.87E-18	13.88	15.21	11.88	13.46	1.14	1.43	0.96	1.56	1	comp271070_c0_seq1	serine proteinase stubble	1366	20	6.46E-75	68.50%	1	F:peptidase activity
comp255781_c2	8.864643036	1.396605268	3.51E-20	1.91E-18	0	0	0	0.12	36.73	2.05	21.71	11.87	0	no annotation
comp248002_c0	8.007985348	3.43197781	3.52E-20	1.92E-18	0.15	0.08	0	0.03	37.12	14.25	0.56	29.7	0	no annotation
comp255838_c0	5.382649614	1.671490047	3.61E-20	1.96E-18	0.69	1	0	0.39	19.6	24.6	35.66	10.36	0	no annotation
comp254240_c0	4.729566504	2.330404496	3.74E-20	2.03E-18	0.23	0.37	0.33	0.28	12.09	11.46	2.54	8.38	3	comp254240_c0_seq1	structural constituent of	493	18	2.13E-25	71.00%	1	F:structural constituent of cuticle
comp255680_c0	-4.896512579	4.19223165	3.80E-20	2.06E-18	117.84	78.54	69.59	104.21	3.12	6.19	0.3	2.83	0	no annotation
comp257184_c0	-4.685758873	1.958425263	3.85E-20	2.09E-18	15.22	17.08	19.27	25.51	0.47	1	0.12	1.24	1	comp257184_c0_seq1	carbonic anhydrase 2-like	393	2	8.92E-08	58.50%	0	-
comp272005_c1	-3.823783879	2.938241256	4.19E-20	2.27E-18	14.93	9.69	14.32	18.53	1.52	0.76	1.05	0.87	10	comp272005_c1_seq1	acyl-coenzyme a:6-aminopenicillanic-acid-acyltransferase 40 kda form	1342	20	6.51E-33	52.05%	3	"P:penicillin biosynthetic process; F:transferase activity; F:transferase activity	transferring acyl groups"\r']
comp237275_c0	7.60501724	-0.02335359	4.29E-20	2.32E-18	0.07	0	0	0	5.52	2.71	4.42	5.35	0	no annotation
comp234856_c0	7.965145488	1.526609131	4.31E-20	2.34E-18	0	0	0.02	0.04	0.37	4.06	3.36	5.26	1	comp234856_c0_seq1	a disintegrin and metalloproteinase with thrombospondin motifs 2-like	1748	20	5.10E-80	46.85%	9	F:metal ion binding; P:proteolysis; F:metallopeptidase activity; F:hydrolase activity; F:zinc ion binding; F:peptidase activity; F:metalloendopeptidase activity; C:extracellular region; P:integrin-mediated signaling pathway
comp252583_c0	10.72707014	0.524799436	4.37E-20	2.36E-18	0	0	0	0	3.46	21.34	6.61	18.91	3	comp252583_c0_seq1	cuticle protein	259	4	7.46E-09	80.50%	1	F:structural constituent of cuticle
comp258805_c0	4.447493329	1.544947542	4.39E-20	2.38E-18	0.39	0.38	0.41	0.62	9.21	11.74	6.95	10.74	1	comp258805_c0_seq13	protein g7c-like	657	1	1.26E-07	50.00%	0	-
comp246132_c0	-6.795535538	0.959018152	4.41E-20	2.38E-18	7	9.42	6.09	2.22	0.22	0.08	0	0	0	no annotation
comp270847_c0	5.159328507	3.669093709	4.42E-20	2.39E-18	0.38	0.6	0.22	0.51	10.35	23.19	23	2.8	2	comp270847_c0_seq1	hypothetical protein	1664	4	7.33E-44	56.25%	0	-
comp259244_c0	-3.479392703	8.808695101	4.44E-20	2.40E-18	2531.09	2030.11	2521.75	1750.9	269.69	186.52	268.23	96.94	0	no annotation
comp274286_c0	4.101245082	4.023393753	4.52E-20	2.44E-18	0.93	0.72	1.26	3.11	28.14	19.62	22.43	29.82	10	comp274286_c0_seq1	pachytene checkpoint protein 2 homolog	1274	20	6.91E-110	67.25%	10	P:pachytene; P:oocyte maturation; P:male meiosis I; C:male germ cell nucleus; P:double-strand break repair; F:identical protein binding; P:spermatid development; P:synaptonemal complex assembly; P:reciprocal meiotic recombination; P:female meiosis I
comp251507_c0	7.92459109	0.44263494	4.53E-20	2.44E-18	0	0	0	0.15	22.34	8.04	5.07	10.81	0	no annotation
comp264907_c0	4.30190011	2.244656105	4.62E-20	2.49E-18	0.68	1.25	1.01	0.92	21.59	10.39	29.78	16.06	5	comp264907_c0_seq1	four and a half lim domains protein 2	509	20	4.64E-51	78.10%	3	F:sequence-specific DNA binding transcription factor activity; C:nucleus; F:zinc ion binding
comp256438_c1	-6.876910461	0.809125165	4.66E-20	2.51E-18	2.48	7.42	6	13.76	0	0.16	0	0.05	0	no annotation
comp240193_c0	-6.8465468	8.819222214	4.67E-20	2.51E-18	1550.34	2386.61	3007.97	1490.42	73.17	7.33	15.74	3.3	0	no annotation
comp267065_c0	3.888746857	2.264742488	5.11E-20	2.75E-18	1.24	1.35	0.72	1.27	21.82	18.46	16.87	13.09	2	comp267065_c0_seq3	protein hook homolog 1	527	20	3.87E-11	58.85%	7	P:transport; F:microtubule binding; P:organelle organization; C:microtubule; P:spermatid development; F:actin binding; C:cytoplasm
comp81286_c0	4.635738993	2.493612803	5.21E-20	2.80E-18	1.41	1.23	1.48	3.59	24.37	30.13	65.18	54.27	0	no annotation
comp268092_c0	3.747114417	4.595632774	5.22E-20	2.80E-18	4.96	2.11	1.57	2.35	26.85	37.36	30.51	48.1	2	comp268092_c0_seq1	ornithine decarboxylase	1287	20	2.91E-121	71.15%	6	P:positive regulation of cell proliferation; F:ornithine decarboxylase activity; P:kidney development; P:putrescine biosynthetic process; C:cytosol; P:response to virus
comp262615_c0	5.467586965	2.225326623	5.28E-20	2.83E-18	0	0.16	0.7	1.8	25.27	21.05	26.29	35.96	0	no annotation
comp260374_c0	6.926087619	0.942117838	5.44E-20	2.92E-18	0.15	0.14	0	0.35	6.98	25.08	10.75	31.14	0	no annotation
comp263333_c0	4.320709459	2.264632098	5.52E-20	2.96E-18	0.6	0.3	0.72	0.86	14.84	13.32	14.69	6.58	0	no annotation
comp268982_c1	7.76727418	1.056359053	6.24E-20	3.34E-18	0	0.14	0	0	15.22	17.13	1.92	8.06	0	no annotation
comp263694_c0	4.304309261	1.849375939	6.37E-20	3.40E-18	0.14	0.35	0.17	0.23	3.09	5.38	4.08	4.75	2	comp263694_c0_seq1	contactin associated protein 1	1636	20	1.67E-62	47.45%	4	F:extracellular matrix structural constituent; F:receptor binding; C:collagen; P:signal transduction
comp246533_c0	9.892368252	-0.247914541	6.37E-20	3.40E-18	0	0	0	0	2.64	4.92	3.96	5.74	0	no annotation
comp261681_c0	6.49475322	1.17764898	6.46E-20	3.45E-18	0	0.03	0.04	0.17	5.14	8.08	1.57	6.97	0	no annotation
comp269307_c0	-3.545498317	3.502077355	6.49E-20	3.46E-18	15.58	17.55	21.28	20.11	1.39	1.37	0.99	2.49	1	comp269307_c0_seq1	mitochondrial ornithine transporter 1-like	1126	20	9.39E-143	73.85%	2	P:transport; C:integral to membrane
comp30635_c0	7.508540384	-0.123261508	6.51E-20	3.47E-18	0	0	0.03	0	2.22	1.38	1.65	2.21	0	no annotation
comp268960_c0	5.855628511	2.862325136	6.59E-20	3.51E-18	0.39	0.51	0.72	1.1	87.17	12.81	65.09	11.52	0	no annotation
comp264479_c0	3.154457703	6.445548602	6.66E-20	3.55E-18	5.22	4.43	4.37	4.76	27.73	53.88	34.01	44.53	1	comp264479_c0_seq1	neuroblastoma-amplified sequence	3890	20	7.69E-53	45.15%	0	-
comp256765_c0	6.469272773	2.758018959	7.05E-20	3.75E-18	0.59	0.05	0.12	0.2	49.39	28.37	2.9	17.9	1	comp256765_c0_seq2	PREDICTED: predicted protein-like	1229	1	1.05E-09	76.00%	0	-
comp270823_c0	4.790775877	3.604126889	7.37E-20	3.92E-18	0.47	0.27	0.21	0.51	22.56	10.74	2.55	10.17	0	no annotation
comp889679_c0	9.711998394	-0.345373254	7.49E-20	3.98E-18	0	0	0	0	3.51	2.3	2.88	3.55	0	no annotation
comp272017_c0	-2.959271822	8.176893412	7.51E-20	3.99E-18	364.34	302.94	374.33	355.74	40.39	51.37	33.29	51.37	5	comp272017_c0_seq1	glutamate partial	929	20	2.04E-152	88.15%	4	"P:cellular amino acid metabolic process; F:nucleotide binding; P:oxidation-reduction process; F:oxidoreductase activity	acting on the CH-NH2 group of donors
comp235365_c0	5.361204166	1.063551602	7.61E-20	4.04E-18	0.04	0.04	0.09	0.12	1.36	3.12	3.03	3.1	1	comp235365_c0_seq1	endo-b- -glucanase	1519	20	1.66E-142	69.00%	1	"F:hydrolase activity	acting on glycosyl bonds"\r']
comp262901_c0	3.793531835	2.899366082	7.62E-20	4.04E-18	0.5	0.56	0.42	0.53	4.13	10.13	6.25	6.21	0	no annotation
comp257315_c0	7.658861288	2.435493887	7.92E-20	4.19E-18	0.03	0.05	0.06	0.06	3.15	28.46	3.28	2.84	1	comp257315_c0_seq1	cuticle protein 7	1139	20	7.73E-16	60.90%	1	F:structural constituent of cuticle
comp267655_c0	5.529173453	3.653940391	7.93E-20	4.20E-18	0.26	0.43	0.23	0.41	6.86	10.55	36.3	3.69	1	comp267655_c0_seq1	serine proteinase stubble-like	1715	20	6.07E-46	55.75%	1	F:hydrolase activity
comp265544_c0	-4.058780723	2.905655632	8.21E-20	4.34E-18	37.36	26.42	25.34	30.04	1.83	3.09	0.64	1.62	6	comp265544_c0_seq1	transforming growth factor-beta-induced protein ig-h3	668	20	1.18E-20	52.65%	0	-
comp275300_c0	3.792997781	5.054632854	8.57E-20	4.53E-18	0.45	0.97	0.87	1.3	15.2	17.04	5.55	13.17	1	comp275300_c0_seq1	dual oxidase 1	4847	20	0	76.95%	6	F:metal ion binding; P:cytokine-mediated signaling pathway; F:oxidoreductase activity; P:cuticle development; C:membrane; P:response to cAMP
comp260980_c0	5.741787249	0.858952751	9.02E-20	4.77E-18	0	0	0.21	0.66	12.2	9.14	9.86	12.44	0	no annotation
comp256272_c0	5.731402126	0.418888124	9.18E-20	4.84E-18	0.09	0.04	0.05	0.1	3.42	4.27	2.79	4.14	0	no annotation
comp253716_c0	5.868140912	0.793573008	9.22E-20	4.86E-18	0	0	0.07	0.45	8	6.73	7.58	6.43	0	no annotation
comp260880_c0	6.544609846	1.901398336	9.40E-20	4.95E-18	0.13	0.17	0.13	0.14	22	13.36	1.69	22.11	0	no annotation
comp160721_c0	9.834714712	-0.226912444	9.46E-20	4.98E-18	0	0	0	0	2.39	2.17	1.25	3.02	0	no annotation
comp253564_c0	8.632571139	0.861254587	9.84E-20	5.18E-18	0	0.06	0	0	3.09	15.22	2.49	12.55	0	no annotation
comp273308_c0	3.256533397	4.591548799	9.94E-20	5.23E-18	1.91	2.34	1.68	2.48	19.73	14.85	27.73	17.48	1	comp273308_c0_seq1	dna-j hsp40	2179	20	3.03E-28	59.85%	1	P:protein folding
comp255057_c0	7.733884577	0.040751954	9.95E-20	5.23E-18	0	0.08	0	0	5.24	4.26	9.65	3.99	0	no annotation
comp255313_c0	-7.253500981	0.237521979	1.00E-19	5.27E-18	1.36	2.8	2.46	2.5	0.09	0	0	0	1	comp255313_c0_seq1	proteinase inhibitor i4 serpin	1035	20	1.40E-35	53.90%	6	P:proteolysis; F:peptidase activity; F:serine-type endopeptidase inhibitor activity; F:peptidase inhibitor activity; C:extracellular region; P:negative regulation of peptidase activity
comp268064_c0	3.50865738	3.430794191	1.01E-19	5.33E-18	2.07	2.14	1.11	2.36	21.68	22.29	16.55	27.14	1	comp268064_c0_seq4	PREDICTED: uncharacterized protein LOC101236634	1447	17	1.41E-12	48.47%	0	-
comp271266_c0	-3.648443144	3.615324025	1.03E-19	5.42E-18	16.86	18.54	30.62	17.79	2.5	1.7	1.64	1.18	15	comp271266_c0_seq1	thrombospondin type-1 domain-containing protein 7b-like	826	4	2.15E-07	45.50%	7	P:proteolysis; F:serine-type endopeptidase activity; F:calcium ion binding; F:serine-type peptidase activity; F:hydrolase activity; F:catalytic activity; F:peptidase activity
comp152424_c0	6.270044827	2.703402708	1.09E-19	5.70E-18	0.15	1.02	0.62	1.15	79.84	40.55	109.84	6.92	0	no annotation
comp216579_c0	9.673051389	-0.410725353	1.09E-19	5.72E-18	0	0	0	0	1.8	2.04	1.59	2.07	0	no annotation
comp249091_c0	-5.948213206	1.183803357	1.15E-19	6.04E-18	2.83	2.9	5.52	8.63	0.15	0.03	0	0.16	1	comp249091_c0_seq1	actp_concn ame: full=conoporin-cn1 flags: precursor	905	4	9.04E-14	45.50%	5	P:pore complex assembly; C:pore complex; F:channel activity; P:cation transport; P:hemolysis in other organism involved in symbiotic interaction
comp256957_c0	3.463393698	3.000462009	1.17E-19	6.14E-18	0.48	0.35	0.35	0.38	3.45	4.92	4.44	3.94	1	comp256957_c0_seq1	organic cation transporter	3481	20	1.36E-98	52.35%	4	F:transmembrane transporter activity; C:integral to membrane; P:transmembrane transport; P:carbohydrate transport
comp266346_c1	3.611987531	4.099490431	1.19E-19	6.23E-18	1.14	1.31	1.42	1.18	6.66	18.74	16.74	15.42	3	comp266346_c1_seq1	chitin deacetylase-like isoform h	2206	20	1.89E-145	81.65%	4	"C:extracellular region; F:chitin binding; F:hydrolase activity	acting on carbon-nitrogen (but not peptide) bonds; P:chitin metabolic process"\r']
comp264170_c0	-4.120355518	3.861728273	1.20E-19	6.25E-18	19.99	36.38	15.66	30.08	0.59	0.75	1.55	2.61	1	comp264170_c0_seq1	d-alanine--d-alanine ligase	1083	20	1.14E-47	53.00%	7	F:metal ion binding; F:ATP binding; F:ligase activity; F:D-alanine-D-alanine ligase activity; C:cytoplasm; F:catalytic activity; P:peptidoglycan biosynthetic process
comp267618_c0	4.916881329	2.016824791	1.20E-19	6.26E-18	0.26	0.18	0.72	0.7	7.37	19.75	8.91	15.33	12	comp267618_c0_seq3	growth factor receptor-bound protein	1008	20	3.85E-33	53.25%	3	F:phospholipid binding; P:signal transduction; F:receptor activity
comp223177_c0	9.892368252	-0.07185175	1.22E-19	6.37E-18	0	0	0	0	7.45	2.4	4.54	3.31	0	no annotation
comp255696_c0	-3.70059307	7.017979619	1.25E-19	6.49E-18	440.6	437.49	586.44	463.98	64.01	33.62	16.65	46.32	3	comp255696_c0_seq1	proactivator polypeptide	638	16	1.70E-07	57.25%	9	P:transport; C:lysosome; P:regulation of metabolic process; C:extracellular space; C:vacuolar part; P:sphingolipid metabolic process; C:membrane; C:Golgi apparatus; P:blood coagulation
comp272886_c0	-3.64037066	5.222697045	1.28E-19	6.65E-18	29.75	23.82	39.77	34.95	2.91	1.51	1.51	4.37	2	comp272886_c0_seq1	threonine synthase-like 1	2067	20	3.07E-163	58.25%	7	F:ATP binding; F:shikimate kinase activity; P:threonine biosynthetic process; F:pyridoxal phosphate binding; F:threonine synthase activity; P:metabolic process; F:catalytic activity
comp258186_c0	5.652486661	1.529299721	1.32E-19	6.84E-18	0	0.62	0.2	0.07	4.9	14.15	11.7	15.34	2	comp258186_c0_seq4	PREDICTED: putative uncharacterized protein ENSP00000383309-like	685	5	1.96E-08	40.60%	0	-
comp262190_c0	4.44120392	3.025684896	1.32E-19	6.88E-18	0.19	0.27	0.45	0.64	4.09	9.89	5	11.74	2	comp262190_c0_seq1	catalase hydroperoxidase hpi	1687	20	1.82E-164	63.95%	1	F:oxidoreductase activity
comp259314_c0	5.818709858	0.969076313	1.48E-19	7.67E-18	0.22	0.29	0.23	0.12	16.66	18.43	4.51	13.35	0	no annotation
comp255424_c0	8.154519714	0.38342839	1.51E-19	7.83E-18	0	0.02	0	0	0.58	2.79	1.63	0.92	0	no annotation
comp258250_c0	5.356943252	0.961647845	1.52E-19	7.89E-18	0.12	0.05	0.12	0.39	9.24	4.79	8.44	5.48	1	comp258250_c0_seq2	muscle lim protein mlp84b	514	20	2.00E-17	55.00%	3	P:muscle tissue development; C:nucleus; C:actin cytoskeleton
comp255072_c0	-5.736131366	4.496780529	1.53E-19	7.96E-18	114.16	6.56	86.66	86.8	1.52	0.53	2.31	0.96	0	no annotation
comp234978_c0	7.615349238	0.013760841	1.60E-19	8.31E-18	0	0.06	0	0	5.58	4.24	2.07	4.99	1	comp234978_c0_seq1	transmembrane protein 45b	712	20	1.98E-30	51.80%	2	C:integral to membrane; C:membrane
comp245509_c0	-5.300940207	3.468049936	1.61E-19	8.33E-18	147.47	77.58	83	89.77	1.26	1.35	0.21	6.59	0	no annotation
comp250058_c0	5.214591771	0.970568795	1.63E-19	8.43E-18	0.03	0.09	0.13	0.09	2.59	3.1	4.61	1.91	1	comp250058_c0_seq1	kelch domain-containing protein	1240	13	5.61E-09	45.38%	2	F:calcium ion binding; P:cell adhesion
comp250664_c0	5.039504003	0.916534287	1.66E-19	8.57E-18	0.15	0.26	0.05	0.22	5.15	4.19	7.69	5.6	0	no annotation
comp259543_c0	3.096495053	6.800135677	1.66E-19	8.59E-18	10.37	10.42	12.63	12.08	62.53	93.65	90.95	122.33	4	comp259543_c0_seq1	calcium calmodulin-dependent protein kinase type 1	2090	20	0	84.60%	5	F:calmodulin-dependent protein kinase activity; P:protein phosphorylation; F:ATP binding; C:cytosol; F:calmodulin binding
comp266231_c0	-3.960811537	5.850156688	1.68E-19	8.68E-18	59.1	77.24	96.03	94.92	4.8	5.47	1.42	9.01	0	no annotation
comp236163_c0	-5.858080262	0.54340322	1.73E-19	8.94E-18	8.95	6.07	7.73	5.38	0.34	0.12	0	0.12	0	no annotation
comp263248_c0	-5.040484719	1.817612698	1.74E-19	8.95E-18	3.18	4.12	5.23	5.07	0.18	0.3	0.01	0.06	4	comp263248_c0_seq1	cytochrome p450 cyp2n	1466	20	7.78E-50	55.10%	8	"F:metal ion binding; P:oxidation-reduction process; F:oxidoreductase activity	acting on paired donors
comp247830_c0	11.45734199	1.189437876	1.81E-19	9.34E-18	0	0	0	0	0.42	8.7	13.22	10.73	1	comp247830_c0_seq2	PREDICTED: hypothetical protein	1077	1	5.06E-14	46.00%	0	-
comp274387_c0	4.470013798	4.172913421	1.92E-19	9.88E-18	0.26	0.52	0.54	0.67	2.49	13.7	13.51	9.88	0	no annotation
comp272788_c0	-4.69023129	6.98112083	2.00E-19	1.03E-17	110.91	105.22	148.26	165.71	8.54	9.05	0.98	3.42	1	comp272788_c0_seq1	#NAME?	1835	20	3.41E-133	63.30%	2	C:cell part; C:membrane
comp258272_c1	6.185086357	0.779061857	2.06E-19	1.06E-17	0	0.19	0.07	0.16	4.03	8.32	12.86	4.94	0	no annotation
comp249931_c0	8.802702807	0.971007435	2.08E-19	1.07E-17	0	0	0.07	0	0.82	8.65	8.09	13.21	0	no annotation
comp240438_c0	7.387170192	-0.272639911	2.10E-19	1.08E-17	0.09	0	0	0	4.62	4.1	4.5	4.99	1	comp240438_c0_seq1	myosin heavy muscle isoform 1	358	20	2.02E-23	66.20%	1	F:binding
comp262363_c0	5.348911628	2.063930356	2.10E-19	1.08E-17	0.24	0	0.08	0.71	12.93	7.63	7.97	12.06	0	no annotation
comp270999_c0	-4.24121734	4.066150673	2.14E-19	1.10E-17	17.44	18.66	23.82	22.13	0.97	2.36	0.55	0.39	0	no annotation
comp263813_c0	6.201865019	3.183319569	2.16E-19	1.11E-17	0.04	0.23	0.14	0.15	24.82	13.07	0.9	11.09	1	comp263813_c0_seq1	cg13310 cg13310-pa	1426	20	5.93E-38	44.40%	1	C:membrane
comp260009_c0	5.230117667	1.390325187	2.21E-19	1.13E-17	0.3	0.33	0.64	0.09	6.76	9.48	20.92	11.65	0	no annotation
comp239324_c1	-6.544288124	0.432912763	2.25E-19	1.15E-17	2.04	2.92	2.27	1.76	0.12	0	0	0.02	1	comp239324_c1_seq1	multicopper oxidase	1190	20	6.08E-19	56.75%	8	F:metal ion binding; P:oxidation-reduction process; F:oxidoreductase activity; F:copper ion binding; C:cytoplasmic membrane-bounded vesicle; P:lignin catabolic process; C:apoplast; F:hydroquinone:oxygen oxidoreductase activity
comp265778_c0	5.727131406	2.507427854	2.28E-19	1.17E-17	0.1	0.47	0.07	0.25	2.64	11.82	9.38	20.98	1	comp265778_c0_seq8	c-type lectin 1	1060	20	4.22E-16	49.70%	4	F:carbohydrate binding; P:cell adhesion; F:calcium ion binding; C:extracellular region
comp233773_c0	9.87531281	-0.153581645	2.32E-19	1.18E-17	0	0	0	0	5.39	2.08	3.17	5.83	0	no annotation
comp268028_c1	3.449290735	4.051224575	2.37E-19	1.21E-17	5.38	5.3	6.41	5.99	33.01	75.2	55.75	72.52	0	no annotation
comp269647_c0	5.309296151	2.129294604	2.38E-19	1.21E-17	0.06	0.16	0.26	1.26	20.26	13.05	11.55	21.82	0	no annotation
comp253735_c0	10.95250664	0.811957267	2.38E-19	1.21E-17	0	0	0	0	2.49	4.56	0.58	8.09	0	no annotation
comp246250_c0	9.858053325	-0.238324621	2.39E-19	1.22E-17	0	0	0	0	4.72	2.52	6.87	5.64	0	no annotation
comp268921_c0	-3.853462721	2.223156282	2.40E-19	1.22E-17	5.19	7.01	7.2	8.26	0.54	0.58	0.33	0.48	3	comp268921_c0_seq1	proteinase inhibitor i4 serpin	1032	20	1.36E-35	51.85%	2	P:metabolic process; P:regulation of biological process
comp267295_c0	3.68538587	4.612614867	2.48E-19	1.26E-17	1.06	1.75	1.41	1.81	11.76	33.51	12.97	15.94	1	comp267295_c0_seq1	isoform c	2435	20	8.29E-136	74.00%	2	F:serine-type endopeptidase activity; P:proteolysis
comp262819_c1	-3.274394586	10.344745	2.50E-19	1.27E-17	3049.75	2986.1	3362	3358.7	499.76	360.87	342.98	185.84	0	no annotation
comp209202_c0	8.155037913	1.193890996	2.81E-19	1.43E-17	0	0	0	0.16	1.86	7.04	10.33	21.44	0	no annotation
comp209819_c0	9.598797505	-0.48609461	2.84E-19	1.44E-17	0	0	0	0	2.1	1.87	2.38	2.25	1	comp209819_c0_seq1	venom dipeptidyl peptidase 4-like	1079	20	3.45E-46	48.70%	1	F:catalytic activity
comp257284_c0	9.598797505	-0.497529779	2.87E-19	1.46E-17	0	0	0	0	3.33	3.87	3.88	3.88	0	no annotation
comp271465_c0	5.431296967	3.286748696	2.92E-19	1.48E-17	0.17	0.31	0.92	3.83	55.21	40.31	51.31	62.92	0	no annotation
comp252970_c0	6.573692047	0.335373604	3.00E-19	1.52E-17	0.11	0.09	0	0.12	10.44	6.24	13.31	4.26	0	no annotation
comp256864_c0	5.642630695	1.092521754	3.02E-19	1.53E-17	0.07	0.26	0.16	0.33	5.11	5.61	14.95	13.47	0	no annotation
comp251508_c0	-3.750149793	2.564390696	3.11E-19	1.57E-17	51.13	47.26	53.34	39	4.77	4.66	2.52	2.82	0	no annotation
comp269253_c1	5.035309234	2.486024886	3.11E-19	1.57E-17	0.81	0.79	1.33	0.61	47.38	13.15	52.18	11.11	5	comp269253_c1_seq1	chorion peroxidase-like	253	20	3.45E-24	65.20%	1	F:oxidoreductase activity
comp258337_c0	10.8397979	0.593118315	3.24E-19	1.64E-17	0	0	0	0	1.19	4.64	13.86	6.03	2	comp258337_c0_seq2	coagulation factor xi	481	20	3.37E-09	51.25%	1	F:catalytic activity
comp239075_c0	3.146509672	5.378312389	3.30E-19	1.67E-17	22.68	26.19	19.75	21.36	175.43	137.19	289.18	183.84	0	no annotation
comp269877_c0	4.430901659	7.076936263	3.31E-19	1.67E-17	3.57	4.59	4.25	3.74	128.96	29.42	176.85	29.79	9	comp269877_c0_seq1	sex-determining protein fem-1	2819	20	0	68.60%	3	F:ubiquitin-protein ligase activity; P:protein ubiquitination; C:cellular_component
comp252458_c0	9.176894958	1.819614203	3.34E-19	1.68E-17	0	0	0	0.11	50.84	1.23	16.29	14.29	0	no annotation
comp266478_c0	4.995064497	2.453699904	3.70E-19	1.86E-17	0.23	0.2	0.29	0.31	4.99	9.83	13.95	2.25	0	no annotation
comp259857_c0	4.207352048	2.146016045	3.72E-19	1.87E-17	0.24	0.32	0.67	0.48	10.03	6.36	5.2	10.57	1	comp259857_c0_seq2	isoform b	562	16	1.53E-08	68.69%	2	F:serine-type endopeptidase activity; P:proteolysis
comp233252_c0	9.626243135	-0.377061874	3.82E-19	1.92E-17	0	0	0	0	10.1	5.54	5.65	6.39	0	no annotation
comp270911_c0	-3.166490944	5.086234101	4.00E-19	2.01E-17	28.15	44.07	48.56	33.99	5.15	5.11	3.66	3.75	0	no annotation
comp260086_c0	3.689990249	2.574143037	4.02E-19	2.02E-17	3.02	2.3	2.67	3.06	23.21	32.36	42.49	36.99	0	no annotation
comp198072_c0	9.584876377	-0.45710826	4.05E-19	2.03E-17	0	0	0	0	2.93	1.84	2.1	2.6	0	no annotation
comp203613_c0	5.548170947	3.260524406	4.10E-19	2.06E-17	0.29	0.33	0.37	0.29	31.72	14.74	1.48	20.58	0	no annotation
comp275684_c1	3.093828843	5.018458091	4.17E-19	2.09E-17	3.08	2.82	3.18	2.53	23.69	17.73	33.83	22.7	1	comp275684_c1_seq1	"hypothetical protein YQE_07290	partial"	2359	1	3.80E-08	41.00%	0	'-\r']
comp258303_c0	5.906917086	1.066715886	4.17E-19	2.09E-17	0	0.14	0.11	0.17	8.87	11.21	3.63	3.16	0	no annotation
comp264723_c0	5.364966892	2.312461654	4.18E-19	2.09E-17	0	0.13	0.31	1.12	16.43	11.95	12.53	19.78	0	no annotation
comp257273_c0	-3.924801166	7.088208173	4.34E-19	2.17E-17	271.03	246.53	385.34	348.39	34.56	20.7	25.99	6.28	0	no annotation
comp260836_c0	4.411638941	1.953092363	4.37E-19	2.19E-17	0.42	0.2	0.24	0.55	9.23	8.38	3.79	8.79	0	no annotation
comp264016_c1	5.99176306	0.593115178	4.39E-19	2.19E-17	0	0.16	0.1	0.31	4.23	7.78	10.21	11.54	0	no annotation
comp245386_c0	9.63302373	-0.458258484	4.39E-19	2.19E-17	0	0	0	0	2.98	2.33	3.98	3.13	1	comp245386_c0_seq2	serine protease easter	668	6	7.74E-08	53.33%	1	F:catalytic activity
comp269539_c0	-5.149758893	4.413455356	4.40E-19	2.20E-17	28.82	29.56	33.13	30.84	0.37	2.27	0.48	0.11	0	no annotation
comp245500_c0	5.604087158	0.505132449	4.44E-19	2.22E-17	0.22	0.13	0	0.17	6.15	8.44	7.06	4.25	0	no annotation
comp255656_c0	6.022511528	1.87373357	4.46E-19	2.22E-17	0.13	0.11	0.11	0.03	1.5	11.05	2.7	7.64	0	no annotation
comp259996_c0	9.055048341	1.20706869	4.47E-19	2.23E-17	0	0.04	0	0	0.36	7.34	8.17	7.83	2	comp259996_c0_seq1	peroxidasin-like protein	774	20	8.14E-34	56.90%	7	P:oxidation-reduction process; F:heme binding; P:response to oxidative stress; F:peroxidase activity; F:oxidoreductase activity; F:catalytic activity; F:FMN binding
comp150513_c0	9.57081961	-0.462758233	4.57E-19	2.28E-17	0	0	0	0	3.19	2.47	1.9	2.47	0	no annotation
comp260807_c0	-4.278435915	2.176362781	4.76E-19	2.37E-17	12.57	15.29	21.7	11.23	0.73	1.08	0.25	1.06	4	comp260807_c0_seq3	hypothetical protein	593	4	1.23E-11	53.00%	0	-
comp274202_c0	4.581453308	3.697092913	4.78E-19	2.38E-17	0.53	0.37	0.83	2.8	27.77	21.79	23.57	29.58	13	comp274202_c0_seq1	kelch-like protein 10-like	1379	20	7.28E-68	48.00%	0	-
comp266382_c1	4.433962466	2.907788583	4.94E-19	2.45E-17	0.38	2.49	0.86	2.54	33.88	24.27	50.98	27.21	0	no annotation
comp256663_c0	-2.850482712	6.002702203	4.96E-19	2.46E-17	192.9	168.29	216.28	210.49	25.2	27.2	24.94	29.81	0	no annotation
comp254998_c0	5.018725503	1.369689044	4.99E-19	2.47E-17	0.1	0.21	0.36	0.33	5.29	11.08	9.87	4.26	0	no annotation
comp261631_c0	4.983960578	1.743732689	5.01E-19	2.48E-17	0.3	0.21	0.64	0.55	6.47	17.61	7.46	18.07	0	no annotation
comp251814_c0	4.914537577	1.732983314	5.05E-19	2.50E-17	0.2	0.12	0.35	1.21	15.85	14.07	13.1	11.39	0	no annotation
comp262947_c1	3.316353854	3.398441158	5.29E-19	2.62E-17	2.41	2.96	2.67	2.7	19.12	26.05	25.61	32.78	6	comp262947_c1_seq1	tetraspanin isoform b	792	20	1.31E-37	60.45%	4	C:integral to membrane; C:membrane; F:molecular_function; P:biological_process
comp234357_c0	9.724750534	-0.278113146	5.32E-19	2.63E-17	0	0	0	0	4.9	2.16	2.28	4.16	0	no annotation
comp253671_c0	5.17819467	1.761483779	5.33E-19	2.64E-17	0.05	0.06	0.04	0.11	3.81	3.38	0.73	2.17	1	comp253671_c0_seq1	pheromone and odorant	2605	3	2.63E-19	47.67%	7	F:receptor activity; C:integral to membrane; F:G-protein coupled receptor activity; F:signal transducer activity; C:membrane; P:signal transduction; P:G-protein coupled receptor signaling pathway
comp251888_c0	5.754934768	0.671020292	5.36E-19	2.65E-17	0	0	0.3	0.8	14.49	11.13	12.3	17.98	0	no annotation
comp266759_c0	-3.348813516	4.81193947	5.50E-19	2.71E-17	32.53	33.39	50.53	50.32	4.93	4.58	2.22	4.81	2	comp266759_c0_seq1	3-hydroxyacyl-coa dehyrogenase	1009	20	9.49E-110	73.40%	4	"P:metabolic process; F:coenzyme binding; F:nucleotide binding; F:oxidoreductase activity	acting on the CH-OH group of donors
comp254686_c0	3.172331114	7.228563759	5.60E-19	2.76E-17	20.8	25.95	28.36	34.63	285.06	313.44	135.2	266.63	2	comp254686_c0_seq1	chondroitin proteoglycan-2-like	1255	20	4.83E-88	75.40%	3	F:chitin binding; P:chitin metabolic process; C:extracellular region
comp261817_c0	-4.593262106	1.791416007	5.62E-19	2.77E-17	7.05	14.6	7.97	9.21	0.47	0.29	0.17	0.74	0	no annotation
comp256737_c0	6.681900133	0.670356098	5.65E-19	2.78E-17	0.07	0.07	0.16	0	1.84	9.18	9.63	8.71	0	no annotation
comp253198_c0	5.716164911	0.819419319	5.68E-19	2.80E-17	0	0.07	0.08	0.51	8.79	5.13	9.69	9.24	0	no annotation
comp247699_c0	6.798305796	-0.059762181	6.11E-19	3.01E-17	0.21	0	0	0	3.98	7.59	6.38	7	0	no annotation
comp255051_c0	10.63886808	0.424353803	6.18E-19	3.04E-17	0	0	0	0	2.1	15.92	5.97	16.35	0	no annotation
comp255617_c0	4.776938672	1.335776035	6.32E-19	3.11E-17	0.21	0.25	0.6	0.63	7.59	11.26	15.32	8.9	0	no annotation
comp264445_c0	4.589449784	2.619324702	6.38E-19	3.13E-17	0.5	0.62	0.43	0.34	18.75	13.19	2.88	15.19	2	comp264445_c0_seq1	serine protease	941	20	8.28E-117	78.60%	2	F:serine-type endopeptidase activity; P:proteolysis
comp258000_c0	6.269520934	5.126495541	6.51E-19	3.20E-17	1.03	0.63	0.64	1.24	189.9	86.36	3.27	50.17	1	comp258000_c0_seq1	chitinase 2	827	20	4.32E-116	77.00%	5	F:chitinase activity; P:chitin catabolic process; F:cation binding; F:chitin binding; C:extracellular region
comp223339_c0	9.56373953	-0.48656031	6.96E-19	3.42E-17	0	0	0	0	1.91	1.13	1.63	1.71	1	comp223339_c0_seq1	isoform b	889	20	5.44E-18	49.70%	1	F:hydrolase activity
comp268623_c0	3.696464488	3.321570324	7.27E-19	3.56E-17	0.58	0.8	0.92	0.86	8.87	5.4	16.05	9.49	0	no annotation
comp251967_c0	4.661993611	1.264913479	7.35E-19	3.60E-17	0.04	0.17	0.14	0.12	3.82	3.81	1.72	3.12	1	comp251967_c0_seq1	isoform a	1479	20	9.31E-41	47.80%	8	P:proteolysis; F:metalloendopeptidase activity; F:metal ion binding; F:metallopeptidase activity; F:hydrolase activity; F:zinc ion binding; F:peptidase activity; C:extracellular region
comp269739_c0	-3.955471673	2.374068458	7.79E-19	3.81E-17	8.51	9.16	10.34	9.03	0.48	1.06	0.26	0.53	0	no annotation
comp264456_c0	3.241773594	5.319919399	7.83E-19	3.83E-17	6.73	7.79	6.76	7.38	75.64	49.02	106.6	41.81	0	no annotation
comp243531_c0	7.558941147	1.456079893	8.04E-19	3.93E-17	0.12	0.11	0	0.14	41.05	3.28	33.34	7.89	0	no annotation
comp265547_c0	3.724709668	2.983312252	8.14E-19	3.98E-17	1.57	2.06	1.22	1.76	16.46	14.68	19.34	34.99	7	comp265547_c0_seq1	cytosolic purine 5 -nucleotidase-like	799	20	1.66E-21	55.15%	3	"F:metal ion binding; F:5-nucleotidase activity; F:hydrolase activity\r"]
comp251254_c0	4.988499697	1.813276947	8.35E-19	4.08E-17	0.16	0.34	0.49	0.09	5.06	12.61	4.33	11.51	0	no annotation
comp274698_c0	2.922495435	5.724275977	8.52E-19	4.16E-17	2.71	2.79	3.07	3.15	30.43	23.96	20.98	16.85	5	comp274698_c0_seq1	probable chitinase 3-like	4367	20	0	79.95%	5	F:chitinase activity; P:chitin catabolic process; F:cation binding; F:chitin binding; C:extracellular region
comp250366_c0	-5.045766583	5.628623908	8.59E-19	4.19E-17	313.39	247.81	263.4	255.46	12.69	16.09	0.79	5.5	0	no annotation
comp249684_c0	12.11356746	1.837131383	8.59E-19	4.19E-17	0	0	0	0	0.35	24.95	35.25	46.75	0	no annotation
comp234030_c0	6.279033101	0.051571241	9.00E-19	4.38E-17	0	0	0.18	0.1	6.72	5.17	5.16	5.3	0	no annotation
comp245655_c0	9.646490058	-0.407695847	9.02E-19	4.39E-17	0	0	0	0	4.82	2.56	3.67	5.47	0	no annotation
comp259811_c0	3.720976461	2.413455672	9.32E-19	4.54E-17	1.11	0.86	1.17	0.91	14.03	8.1	15.95	15.17	2	comp259811_c0_seq1	tropomyosin	829	20	7.56E-87	63.30%	3	F:molecular_function; P:biological_process; C:cellular_component
comp260371_c0	5.376786301	6.962974924	9.47E-19	4.60E-17	2.1	2.57	1.85	3.87	266.88	112.5	8.57	117.5	1	comp260371_c0_seq1	neurofilament medium polypeptide-like	1910	20	3.72E-12	55.20%	2	P:metabolic process; F:catalytic activity
comp264509_c0	4.631187702	2.528091727	9.68E-19	4.70E-17	0.22	0.37	0.5	0.66	3.18	10.87	10.22	14.72	11	comp264509_c0_seq1	kallikrein related-peptidase 6 precursor	1228	20	2.99E-26	47.85%	1	F:catalytic activity
comp221066_c0	9.653176377	-0.313594271	9.75E-19	4.73E-17	0	0	0	0	6.26	2.87	2.52	3.51	0	no annotation
comp254722_c1	5.565044149	0.753802169	9.84E-19	4.77E-17	0.08	0.41	0	0.18	5.17	8.2	12.95	6.38	0	no annotation
comp193235_c0	10.02716229	-0.16083879	1.02E-18	4.93E-17	0	0	0	0	3.13	6.41	12.08	10.25	0	no annotation
comp253140_c0	6.192770583	0.296107716	1.03E-18	4.97E-17	0.24	0	0	0.09	4.94	6.55	4.14	8.34	4	comp253140_c0_seq1	tropomyosin	426	20	3.09E-43	80.25%	0	-
comp259030_c1	11.49132182	1.226125412	1.04E-18	5.04E-17	0	0	0	0	0.64	26.37	21.13	12.69	2	comp259030_c1_seq1	hypothetical protein DAPPUDRAFT_52062	414	20	4.24E-22	66.70%	3	F:chitin binding; P:chitin metabolic process; C:extracellular region
comp263261_c0	3.243638066	3.177911	1.06E-18	5.12E-17	1.72	2.36	2.6	2.12	23.86	18.79	18.66	23.45	0	no annotation
comp179307_c0	9.535066551	-0.506862327	1.07E-18	5.16E-17	0	0	0	0	1.43	1.14	1.2	0.81	0	no annotation
comp272088_c0	-3.093960136	7.14270731	1.07E-18	5.17E-17	150.9	126.65	186.03	169.67	20.26	23.13	10.66	20.26	2	comp272088_c0_seq1	methylmalonate-semialdehyde dehydrogenase	1670	20	0	82.90%	11	F:fatty-acyl-CoA binding; P:brown fat cell differentiation; P:oxidation-reduction process; F:thiolester hydrolase activity; C:mitochondrion; C:nucleolus; F:methylmalonate-semialdehyde dehydrogenase (acylating) activity; P:beta-alanine catabolic process; P:thymine catabolic process; F:malonate-semialdehyde dehydrogenase (acetylating) activity; P:valine catabolic process
comp255424_c1	6.093779809	0.884163621	1.10E-18	5.31E-17	0.03	0.1	0.06	0	1.22	6.2	3.41	2.84	0	no annotation
comp253893_c0	5.493979566	0.454692079	1.15E-18	5.57E-17	0.1	0	0.2	0.43	10.2	6.98	6.67	8.6	0	no annotation
comp243614_c0	9.498404891	-0.587557109	1.16E-18	5.58E-17	0	0	0	0	3	3.31	2.99	3.38	0	no annotation
comp255755_c0	4.702657251	1.024678377	1.16E-18	5.60E-17	0.16	0.38	0.13	0.05	4.47	4.36	5.48	5.66	0	no annotation
comp268154_c0	6.040710854	4.755568604	1.17E-18	5.61E-17	0.33	0.7	0.31	0.5	81.14	36.63	1.58	29.08	0	no annotation
comp343617_c0	-9.580998101	-0.516422509	1.19E-18	5.71E-17	5.55	5.25	9.01	5.71	0	0	0	0	0	no annotation
comp233687_c0	7.417007535	-0.213829214	1.22E-18	5.86E-17	0.04	0	0	0	2.65	1.23	2.25	2.64	0	no annotation
comp256870_c0	5.939443859	1.564597119	1.23E-18	5.92E-17	0	0	0.23	1.22	16.11	10.85	19.54	32.87	0	no annotation
comp263445_c0	4.369502482	1.70984449	1.25E-18	5.99E-17	0.65	0.81	0.88	1.25	17.88	18.61	26.49	9.61	0	no annotation
comp258410_c0	9.963724096	2.441221428	1.25E-18	5.99E-17	0	0	0	0.06	34.78	0.48	34.92	6.16	0	no annotation
comp269065_c0	3.190022422	4.30614413	1.25E-18	6.00E-17	5.7	3.75	4.9	5.3	31.39	38.88	52.55	47.65	0	no annotation
comp253874_c0	10.4132542	0.228229074	1.26E-18	6.02E-17	0	0	0	0	1.48	1.02	5.97	2.56	2	comp253874_c0_seq1	charged multivesicular body protein 5	825	20	4.40E-14	70.55%	4	C:intracellular membrane-bounded organelle; C:cytoplasmic part; P:cellular process; P:protein transport
comp263511_c0	3.936020295	2.59457364	1.31E-18	6.29E-17	0.69	0.45	0.69	1.56	17.19	10.43	10.72	13.78	2	comp263511_c0_seq1	e3 ubiquitin ligase	866	20	4.10E-40	56.50%	4	F:metal ion binding; F:ligase activity; F:zinc ion binding; F:nucleic acid binding
comp264604_c0	3.116548341	5.812950569	1.32E-18	6.31E-17	4.87	4.55	4.66	4.2	38.61	32.9	60.49	25.04	0	no annotation
comp251481_c0	7.74147739	0.906971742	1.33E-18	6.39E-17	0	0	0.09	0.1	10.03	4.54	22.62	3.36	2	comp251481_c0_seq1	cuticle protein 7	309	20	1.27E-32	69.40%	1	F:structural constituent of cuticle
comp261307_c1	-4.298867748	4.670114643	1.37E-18	6.56E-17	74.03	107.42	151.54	94.81	4.64	2.91	11.84	1.59	0	no annotation
comp259800_c0	5.243336963	3.873761155	1.45E-18	6.92E-17	0.98	2.1	0.75	0.8	72.1	39.83	5.41	79.3	2	comp259800_c0_seq1	hypothetical protein DAPPUDRAFT_225089	578	9	2.62E-18	67.44%	0	-
comp265513_c0	5.354109606	0.614056507	1.47E-18	7.01E-17	0.45	0	0.36	0.25	9.64	12.09	6.8	13.58	1	comp265513_c0_seq2	hypothetical protein DAPPUDRAFT_306237	285	20	2.30E-22	67.95%	3	F:chitin binding; P:chitin metabolic process; C:extracellular region
comp255273_c0	8.22372625	1.232739626	1.49E-18	7.11E-17	0	0.03	0.04	0	0.4	5.76	9.49	7.54	0	no annotation
comp262412_c0	3.00880723	4.233397795	1.51E-18	7.19E-17	5.26	5.95	5.24	5.3	49.88	33.62	48.84	45.52	0	no annotation
comp215226_c0	9.542288398	-0.56588175	1.56E-18	7.46E-17	0	0	0	0	1.79	1.87	2.66	2.32	0	no annotation
comp258634_c0	6.19767296	1.495216529	1.61E-18	7.65E-17	0.07	0.13	0.16	0.25	25.79	16.34	2.75	7.38	2	comp258634_c0_seq1	PREDICTED: hypothetical protein LOC100575713	424	1	1.68E-07	50.00%	0	-
comp197909_c0	5.387143161	0.325167098	1.61E-18	7.68E-17	0.05	0.05	0.06	0.03	2.32	2.03	1.52	2.46	0	no annotation
comp255784_c0	5.297166554	2.482591026	1.68E-18	8.00E-17	0.27	0	0.67	2.44	34.96	27.13	28.47	33.42	0	no annotation
comp245538_c0	6.72648156	-0.108062451	1.69E-18	8.04E-17	0.02	0	0.02	0	0.77	1.54	0.87	0.86	0	no annotation
comp265589_c0	-5.118341724	3.008764248	1.72E-18	8.16E-17	18.64	20.18	31.12	28.74	0.5	1.92	0.18	0.11	0	no annotation
comp257651_c0	5.216037324	1.811696328	1.72E-18	8.16E-17	0	0.18	0.29	1.25	14.29	14.2	13.35	18.14	0	no annotation
comp270868_c0	-3.860614569	5.922860401	1.72E-18	8.17E-17	80.13	52.01	89.71	99.1	11.42	6.47	3.53	3.07	2	comp270868_c0_seq1	mitochondrial uncoupling protein 2	1408	20	1.96E-98	67.10%	2	C:membrane; C:mitochondrion
comp222824_c0	10.02200554	-0.158643156	1.80E-18	8.53E-17	0	0	0	0	1.5	2.55	4.29	6.03	0	no annotation
comp265060_c0	3.796940492	4.110282535	1.83E-18	8.66E-17	2.94	3.23	3.05	3.4	54.75	37.24	14.69	74.14	3	comp265060_c0_seq1	domon domain-containing protein cg14681 precursor	835	20	9.48E-29	60.40%	0	-
comp263886_c0	-4.431043485	4.688724765	1.84E-18	8.72E-17	41.79	33.25	46.05	33.93	1.55	3.89	0.31	1.34	0	no annotation
comp257873_c0	4.812280049	1.794893943	1.86E-18	8.79E-17	0.11	0	0.15	0.3	4.53	3.78	3.91	2.96	5	comp257873_c0_seq1	nad kinase	1755	20	7.96E-31	54.90%	5	F:kinase activity; F:NAD+ kinase activity; P:phosphorylation; P:metabolic process; F:transferase activity
comp1576262_c0	9.67961601	-0.436256469	1.90E-18	8.97E-17	0	0	0	0	1.53	1.73	1.62	3.18	1	comp1576262_c0_seq1	tachylectin-like protein	722	20	5.04E-40	52.90%	9	F:receptor binding; P:signal transduction; P:cell adhesion; F:carbohydrate binding; C:cytoplasmic vesicle; C:cell surface; C:membrane; C:cytoplasmic vesicle membrane; F:ectoine synthase activity
comp253684_c0	7.457769509	-0.233522109	1.90E-18	8.97E-17	0	0	0	0.12	4.58	6.84	5.37	6.42	0	no annotation
comp248040_c0	-5.106251677	1.729016925	1.90E-18	9.00E-17	18.11	19.03	26.89	23.5	0.46	1.74	0	0.24	0	no annotation
comp253054_c0	-3.505801712	4.146488605	1.91E-18	9.00E-17	51.5	41.69	61.14	66.06	4.88	7.47	2.09	4.77	1	comp253054_c0_seq1	protein henna-like	593	20	1.08E-67	84.40%	5	F:phenylalanine 4-monooxygenase activity; F:iron ion binding; F:amino acid binding; P:L-phenylalanine catabolic process; P:oxidation-reduction process
comp271215_c1	-3.025727517	5.715731918	2.02E-18	9.54E-17	55.11	62.47	68.79	71.43	8.87	10.71	5.55	6.84	1	comp271215_c1_seq1	me2	1454	20	0	83.40%	5	F:NAD binding; F:metal ion binding; F:malate dehydrogenase (oxaloacetate-decarboxylating) activity; P:malate metabolic process; P:oxidation-reduction process
comp262744_c0	-6.029531326	-0.057749839	2.07E-18	9.76E-17	4.37	3.59	4.15	4.05	0.1	0.1	0	0.05	0	no annotation
comp245484_c0	9.76851576	-0.387638726	2.08E-18	9.80E-17	0	0	0	0	2.86	5.11	5.9	8.05	0	no annotation
comp251929_c0	6.890392444	-0.001966422	2.09E-18	9.86E-17	0.08	0.07	0	0	2.14	5.28	5.2	6.45	0	no annotation
comp268059_c0	4.590112948	3.085497331	2.10E-18	9.90E-17	0.11	0.18	0.22	0.23	9.8	6.82	1.86	1.95	4	comp268059_c0_seq2	hypothetical protein DAPPUDRAFT_301543	1654	20	5.81E-134	52.45%	0	-
comp266864_c0	-3.289153216	4.982525726	2.11E-18	9.91E-17	42.75	42.21	45.42	41.51	5.38	3.94	2.29	6.45	0	no annotation
comp236563_c0	7.812319103	0.035225778	2.16E-18	1.01E-16	0	0.05	0	0	1.42	3.17	5.46	5.47	2	comp236563_c0_seq1	mannan-binding lectin serine protease 2	650	20	5.44E-14	51.45%	4	P:innate immune response; P:complement activation; F:protein binding; F:serine-type peptidase activity
comp260217_c0	3.48918084	5.979447873	2.16E-18	1.01E-16	12.59	14.12	17.38	14	101.63	176.01	262.16	76.72	20	comp260217_c0_seq3	chitinase 3	1827	15	2.89E-22	69.07%	5	"F:hydrolase activity	hydrolyzing O-glycosyl compounds; F:cation binding; F:chitin binding; C:extracellular region; P:chitin metabolic process"\r']
comp233887_c0	9.591853732	-0.449537317	2.16E-18	1.02E-16	0	0	0	0	4.56	4.99	2.2	3.47	0	no annotation
comp265065_c0	5.888802967	2.892739643	2.20E-18	1.03E-16	0.15	0.08	0.35	0.51	2.51	27.1	7.75	18.33	2	comp265065_c0_seq1	kelch repeat protein	940	20	1.31E-13	44.75%	0	-
comp268538_c0	5.870406415	1.723031247	2.22E-18	1.04E-16	0.51	0	0.36	0.47	4.53	27.81	11.7	24.64	2	comp268538_c0_seq2	cuticle protein	416	3	1.48E-08	63.33%	1	F:structural constituent of cuticle
comp205245_c0	-5.416077568	2.231423619	2.31E-18	1.08E-16	19.5	28	68.7	28.27	0.18	0.48	2.19	0.09	0	no annotation
comp266208_c0	-4.690111705	2.775984106	2.33E-18	1.09E-16	5.55	12.26	6.63	9.69	0.15	0.49	0.57	0.03	5	comp266208_c0_seq1	isoform i	1612	20	1.75E-49	55.05%	1	F:hydrolase activity
comp235573_c1	6.762840601	-0.03214091	2.39E-18	1.12E-16	0	0	0.05	0.06	3.12	2.93	2.11	4.26	1	comp235573_c1_seq1	histone arginine	1029	20	2.47E-15	48.30%	3	"F:methyltransferase activity; P:methylation; F:transferase activity	transferring phosphorus-containing groups"\r']
comp272256_c0	-3.310409764	6.311699842	2.42E-18	1.13E-16	57.22	49.43	64.31	53.86	6.18	8.2	2.4	6.09	1	comp272256_c0_seq2	urocanate hydratase	2572	20	0	81.40%	2	P:histidine catabolic process; F:urocanate hydratase activity
comp263925_c0	-3.253250526	3.33057633	2.42E-18	1.13E-16	21.11	26.5	17.48	17.9	2.25	2.2	1.83	2.56	0	no annotation
comp266833_c0	5.14003809	2.183974166	2.52E-18	1.18E-16	0.29	0	0.93	2.1	28.88	21.18	23.67	35.48	0	no annotation
comp272204_c0	-3.294095108	4.619570944	2.54E-18	1.18E-16	23.27	19.99	26.68	22.23	3.3	1.29	2.91	2.23	0	no annotation
comp272605_c0	5.003667857	3.653422059	2.65E-18	1.24E-16	3.33	1.9	1.22	2.07	118.88	68.47	8.86	101.05	0	no annotation
comp251959_c0	8.204971872	1.384279649	2.69E-18	1.25E-16	0	0.06	0.08	0	10.35	21.04	0.75	15.43	1	comp251959_c0_seq1	cuticle protein 7	558	20	1.48E-19	63.70%	6	F:structural constituent of cuticle; P:oxidation-reduction process; F:oxidoreductase activity; P:metabolic process; F:nucleic acid binding; F:pancreatic ribonuclease activity
comp270728_c1	5.588245356	2.36586854	2.73E-18	1.27E-16	0.18	0.21	0.38	0.67	34.67	24.33	3.08	13.67	0	no annotation
comp272197_c0	4.165069888	4.096212622	2.78E-18	1.29E-16	0.47	1.06	0.69	1.03	18.37	6.18	27.77	7.32	0	no annotation
comp215463_c0	9.584876377	-0.477467142	3.01E-18	1.40E-16	0	0	0	0	3.87	2.55	2.54	5.13	0	no annotation
comp267520_c1	4.265690896	2.683497792	3.04E-18	1.41E-16	0.9	0.58	0.59	0.98	6.12	12.03	24.97	10.27	3	comp267520_c1_seq1	ammonium transporter 1	532	20	1.05E-12	51.70%	4	C:integral to membrane; C:membrane; F:ammonium transmembrane transporter activity; P:ammonium transmembrane transport
comp256298_c0	4.687946554	2.593324847	3.10E-18	1.44E-16	0	2.98	1.32	2.04	41.01	30.67	57.41	37.55	0	no annotation
comp253971_c1	-4.475309643	4.83206163	3.11E-18	1.44E-16	202.35	218.27	263.44	295.81	16.09	3.73	22.32	3.25	0	no annotation
comp255004_c0	7.434618161	-0.145747693	3.12E-18	1.45E-16	0	0.11	0	0	10.09	5.37	3.59	8.65	0	no annotation
comp255534_c2	3.775082092	3.168852734	3.20E-18	1.48E-16	1.98	5.74	3.3	5.51	44.13	41.82	86.41	47.75	3	comp255534_c2_seq1	map kinase-interacting serine threonine-protein kinase 1	227	20	1.33E-26	72.10%	14	P:regulation of growth; P:peptidyl-serine phosphorylation; C:cytosol; P:intracellular protein kinase cascade; F:protein serine/threonine kinase activity; C:microtubule; C:centrosome; P:fibroblast growth factor receptor signaling pathway; F:ATP binding; P:negative regulation of Ras protein signal transduction; F:protein binding; P:microtubule-based process; C:nuclear envelope; P:response to stress
comp257790_c0	3.600705479	2.655132443	3.31E-18	1.54E-16	2.03	2.77	2.91	2.28	26.04	18.58	38.03	36.38	0	no annotation
comp246269_c0	7.209247912	0.286852812	3.37E-18	1.56E-16	0.03	0.02	0	0	0.61	3.39	1.9	2.57	2	comp246269_c0_seq1	galactosamine (n-acetyl)-6-sulfate sulfatase-like	1128	20	3.87E-76	55.80%	3	P:metabolic process; F:catalytic activity; F:sulfuric ester hydrolase activity
comp273771_c0	2.997636937	5.099858016	3.40E-18	1.57E-16	2.28	2.67	2.86	3.01	20.62	16.19	29.28	18.86	2	comp273771_c0_seq1	chorion peroxidase-like	2836	20	0	60.25%	5	P:oxidation-reduction process; F:heme binding; P:response to oxidative stress; F:peroxidase activity; F:oxidoreductase activity
comp249666_c0	6.58575584	0.442620894	3.41E-18	1.58E-16	0	0	0.13	0	6.01	3.17	3.57	1.61	1	comp249666_c0_seq1	tissue factor pathway partial	749	10	8.04E-09	52.40%	14	F:serine-type endopeptidase inhibitor activity; P:proteolysis; F:peptidase activity; C:extracellular region; P:transport; F:transporter activity; F:metalloendopeptidase activity; F:hydrolase activity; F:zinc ion binding; C:proteinaceous extracellular matrix; F:metallopeptidase activity; C:extracellular matrix; F:peptidase inhibitor activity; P:negative regulation of peptidase activity
comp257051_c0	5.578183012	1.127104338	3.41E-18	1.58E-16	0.02	0.11	0.06	0.05	0.88	4.37	3.1	2.42	0	no annotation
comp256026_c0	4.285865131	1.037635623	3.61E-18	1.67E-16	0.34	0.34	0.18	0.19	5.33	4.87	6.08	4.91	0	no annotation
comp263460_c0	4.752953972	2.980816722	3.62E-18	1.67E-16	0.08	0.22	0.25	0.2	9.26	7.02	1.05	4.97	0	no annotation
comp232758_c0	9.786873351	-0.38152657	3.85E-18	1.78E-16	0	0	0	0	2.56	5.2	8.21	4.96	0	no annotation
comp263885_c0	3.557178176	4.284254414	3.91E-18	1.80E-16	2.46	2.04	2.33	1.61	10.39	32.97	29.5	19.63	2	comp263885_c0_seq1	formin isoform b	715	20	1.83E-21	82.90%	7	"P:branch fusion	open tracheal system; F:host cell surface receptor binding; F:actin binding; C:viral envelope; P:actin cytoskeleton organization; F:Rho GTPase binding; P:viral entry into host cell via membrane fusion with the plasma membrane"\r']
comp228156_c0	5.195582941	0.796725057	4.18E-18	1.92E-16	0.03	0.14	0.07	0.14	1.99	3.23	5.21	2.73	0	no annotation
comp259223_c0	6.1863866	5.387668778	4.20E-18	1.94E-16	0.37	1.36	0.79	1.64	173.04	83.06	3.18	91.28	2	comp259223_c0_seq1	chitinase 3	906	17	1.46E-13	43.47%	7	"F:hydrolase activity	hydrolyzing O-glycosyl compounds; F:chitin binding; P:chitin metabolic process; P:carbohydrate metabolic process; F:cation binding; F:catalytic activity; C:extracellular region"\r']
comp240229_c0	5.490160573	0.390382363	4.21E-18	1.94E-16	0.06	0.05	0.06	0.03	1.97	2.73	1.31	2.9	0	no annotation
comp258725_c0	-4.422273624	1.015053756	4.27E-18	1.96E-16	8.05	5.86	7.98	7.88	0.44	0.47	0.27	0.23	5	comp258725_c0_seq1	mgc80550 protein	470	20	4.04E-22	57.55%	4	F:oxidoreductase activity; C:cell part; P:metabolic process; C:membrane part
comp264798_c0	4.374798018	0.892732059	4.27E-18	1.96E-16	0.31	0.32	0.46	0.21	7.55	6.19	6.49	7.35	0	no annotation
comp254632_c0	-3.880848414	1.655444322	4.42E-18	2.03E-16	14.39	11.02	11.11	9.56	0.53	0.95	0.95	0.56	1	comp254632_c0_seq1	carbonic anhydrase	516	20	5.60E-23	53.95%	5	F:metal ion binding; F:zinc ion binding; P:one-carbon metabolic process; F:carbonate dehydratase activity; F:lyase activity
comp247609_c0	8.532539195	1.046020397	4.53E-18	2.08E-16	0	0	0.05	0	10.97	3.66	7.36	0.53	1	comp247609_c0_seq1	tropomyosin	729	20	3.76E-60	61.85%	0	-
comp251729_c0	-4.529839493	5.99927426	4.58E-18	2.10E-16	252.13	233.42	350.31	371.93	17.95	4.09	27.11	3.86	0	no annotation
comp284239_c0	-7.944483047	0.127171652	5.02E-18	2.30E-16	2.96	5.27	13.94	10.71	0	0.09	0	0	0	no annotation
comp233705_c0	6.505200877	-0.313128089	5.03E-18	2.31E-16	0	0.03	0	0.04	1.75	1.77	2.28	2.17	0	no annotation
comp263036_c0	4.24946514	1.718389974	5.05E-18	2.31E-16	0.64	0.45	1.01	0.57	13.47	6.83	17.92	12.06	3	comp263036_c0_seq1	four and a half lim domains	605	20	1.96E-66	74.80%	3	F:metal ion binding; F:sequence-specific DNA binding transcription factor activity; C:nucleus
comp257758_c0	-3.958904195	1.929971659	5.06E-18	2.32E-16	13.55	12.97	20.93	11.95	1.33	1.01	0.63	1	0	no annotation
comp164806_c0	6.617245407	-0.144226771	5.18E-18	2.37E-16	0	0.04	0	0.05	2.75	2.93	1.28	2.33	0	no annotation
comp226528_c0	6.482000295	0.154924805	5.28E-18	2.42E-16	0.04	0	0.04	0.04	1.56	3.44	3.25	1.59	1	comp226528_c0_seq1	chondroitin proteoglycan 2-like	882	4	2.47E-07	51.25%	3	F:chitin binding; P:chitin metabolic process; C:extracellular region
comp266488_c0	-3.294988466	6.153609462	5.37E-18	2.45E-16	95.69	92.92	128.77	121.4	17.55	10.3	6.04	13.43	1	comp266488_c0_seq1	purine nucleoside phosphorylase	1174	20	7.17E-107	72.30%	21	P:inosine catabolic process; P:nicotinamide riboside catabolic process; F:receptor binding; F:drug binding; P:immune response; F:phosphate ion binding; P:positive regulation of T cell proliferation; P:purine nucleobase metabolic process; C:extracellular region; P:purine nucleotide catabolic process; C:cytosol; P:response to drug; F:purine nucleobase binding; F:nucleoside binding; F:purine-nucleos…
comp201776_c0	6.666594276	2.304010434	5.48E-18	2.50E-16	0.15	0.51	0.77	0.33	46.02	40.92	89.82	3.01	0	no annotation
comp238140_c0	9.512960071	1.639758939	5.52E-18	2.52E-16	0	0	0	0.03	0.44	4.11	16.82	2.63	1	comp238140_c0_seq1	spt transcription factor family member	1036	3	3.77E-14	47.00%	2	P:peptide cross-linking; C:cytoplasm
comp203761_c0	9.756146295	-0.306337759	5.62E-18	2.56E-16	0	0	0	0	3.77	4.23	1.35	4.87	0	no annotation
comp256434_c0	5.711890878	0.151025328	5.93E-18	2.70E-16	0.19	0.17	0.1	0	6.94	5.06	9.78	4.91	1	comp256434_c0_seq1	facilitated trehalose transporter tret1-like	313	20	6.88E-10	52.55%	5	P:disaccharide transport; C:plasma membrane; F:sugar transmembrane transporter activity; P:alpha-glucoside transport; C:membrane part
comp256114_c0	4.984687442	1.503505375	5.93E-18	2.70E-16	0.03	0.02	0.19	0.34	5.38	3.38	5.07	3.7	2	comp256114_c0_seq1	serine dehydratase	1246	20	1.10E-51	61.95%	1	F:lyase activity
comp248033_c0	9.903627551	-0.258155392	6.20E-18	2.82E-16	0	0	0	0	2.65	2.83	5.74	8.73	0	no annotation
comp251255_c0	7.24546822	1.195955786	6.30E-18	2.87E-16	0.02	0.03	0.02	0	0.24	2.94	2.86	4.61	0	no annotation
comp259444_c0	4.0078855	1.577859533	6.52E-18	2.96E-16	0.31	0.4	0.36	0.6	7.86	5.68	8.3	5.33	0	no annotation
comp252922_c0	5.817227753	0.728133656	6.58E-18	2.99E-16	0	0	0.09	0.6	9.02	7.75	6.08	13.34	0	no annotation
comp268775_c0	3.253722871	5.972401913	6.71E-18	3.05E-16	2.07	4.11	4.35	4.38	67.45	28.5	24.84	36.01	16	comp268775_c0_seq1	nuclear hormone receptor ftz-f1-like	3665	20	1.41E-167	69.45%	5	"F:metal ion binding; F:receptor activity; F:DNA binding; P:regulation of cellular process; P:transcription	DNA-dependent"\r']
comp265485_c0	5.080532826	2.411804126	6.90E-18	3.13E-16	0.07	0.06	0.28	0.93	13.17	8.3	9	12.62	1	comp265485_c0_seq1	hypothetical protein DAPPUDRAFT_221022	953	7	1.23E-13	45.14%	4	P:base-excision repair; F:catalytic activity; F:alkylbase DNA N-glycosylase activity; F:DNA binding
comp259639_c0	4.533561973	2.024889258	6.91E-18	3.13E-16	0.12	0.09	0.15	0.54	5	3.7	4.78	6.11	2	comp259639_c0_seq3	extended synaptotagmin-1-like	1581	20	1.45E-22	46.20%	3	F:methylated histone residue binding; P:inner cell mass cell proliferation; C:nucleus
comp268461_c0	6.267107596	4.117036676	7.16E-18	3.25E-16	0.79	0.34	1.04	0.66	191.54	50.52	3.92	34.51	0	no annotation
comp249880_c0	4.831640451	0.526370244	7.28E-18	3.30E-16	0.14	0.24	0.15	0.31	6.31	4.53	6.46	6.79	3	comp249880_c0_seq1	ferritin heavy subunit	201	20	8.17E-17	71.40%	1	F:transition metal ion binding
comp255147_c1	-5.18679805	0.385386967	7.68E-18	3.48E-16	9.59	5.82	8.48	5.75	0.27	0.35	0.13	0.07	0	no annotation
comp263526_c0	3.471561001	3.521728659	7.85E-18	3.55E-16	3.77	3.54	3.96	3.82	18.17	48.15	42.98	45.83	4	comp263526_c0_seq1	cg1397-pa	467	20	2.74E-33	60.80%	0	-
comp274232_c0	-3.233951988	10.07186812	7.93E-18	3.59E-16	539.62	454.18	586.6	448.83	67.54	69.79	60.52	23.04	1	comp274232_c0_seq1	atp-citrate synthase-like	3836	20	0	81.65%	18	F:cofactor binding; P:positive regulation of cellular metabolic process; P:citrate metabolic process; P:coenzyme A metabolic process; F:ATP citrate synthase activity; P:energy reserve metabolic process; P:cellular carbohydrate metabolic process; C:nucleolus; C:cytosol; P:triglyceride biosynthetic process; F:metal ion binding; P:long-chain fatty-acyl-CoA biosynthetic process; C:citrate lyase compl…
comp251330_c0	7.20821095	1.400421924	7.94E-18	3.59E-16	0.03	0.03	0.03	0.03	6.72	4.47	0.36	8.79	0	no annotation
comp266245_c0	6.58994382	2.666155561	8.49E-18	3.83E-16	0.4	0.18	0	0.38	50.59	15.43	1.83	37.63	2	comp266245_c0_seq1	carboxypeptidase a2-like	329	3	4.92E-08	50.67%	4	P:proteolysis; F:metallocarboxypeptidase activity; F:carboxypeptidase activity; F:zinc ion binding
comp253623_c0	-4.716811213	0.694866648	8.64E-18	3.90E-16	2.69	3.47	4.57	5.28	0.12	0.09	0.15	0.21	9	comp253623_c0_seq1	sialin	435	20	1.73E-19	54.00%	12	C:integral to membrane; P:transmembrane transport; C:lysosomal membrane; F:sialic acid transmembrane transporter activity; C:cytoplasmic membrane-bounded vesicle; C:plasma membrane; P:sialic acid transport; F:symporter activity; C:lysosome; F:receptor activity; C:membrane; P:transport
comp256149_c0	8.677741608	2.88033801	8.80E-18	3.97E-16	0	0.01	0.05	0	10.41	17.19	0.16	2.99	0	no annotation
comp266941_c0	4.716793092	3.820344309	8.84E-18	3.98E-16	0.37	0.74	0.92	1.62	5.79	34.55	14.39	30.58	0	no annotation
comp252272_c0	-5.261139419	0.312769505	8.84E-18	3.98E-16	5.48	5.03	5.56	5.92	0.21	0.28	0	0.11	0	no annotation
comp260845_c0	-4.304707126	0.832961697	9.04E-18	4.07E-16	9.57	9.79	10.04	10.59	0.4	0.72	0.41	0.42	0	no annotation
comp263540_c1	-2.984225374	5.528211187	9.17E-18	4.13E-16	78.8	90.35	144.6	87.75	14.1	12.22	10.1	14.63	0	no annotation
comp249775_c0	5.690668069	1.334301092	9.18E-18	4.13E-16	0.3	0.13	0.79	0.67	21.78	26.92	38.59	5.95	0	no annotation
comp250417_c0	5.407533878	0.267293001	9.22E-18	4.15E-16	0.26	0.11	0.27	0.29	6.43	10.49	12.29	8.94	0	no annotation
comp257533_c0	-4.814875964	1.982378086	9.39E-18	4.22E-16	6.88	14.42	18.78	19.38	0.8	0.86	0.05	0.52	0	no annotation
comp179434_c0	7.029061366	0.219209973	9.40E-18	4.22E-16	0	0	0	0.3	8.72	17.15	4.72	8.05	0	no annotation
comp267151_c1	-4.717766708	9.309543138	9.73E-18	4.36E-16	1586.44	1202.58	1839.4	1844.46	96.85	106.1	7.38	50.84	2	comp267151_c1_seq1	elongation of very long chain fatty acids protein aael008004-like	758	20	7.02E-80	68.75%	1	P:fatty acid metabolic process
comp249471_c0	-4.542238359	1.069893444	9.88E-18	4.43E-16	10.9	13.92	17.68	17.78	0.34	0.91	0.17	0.99	0	no annotation
comp265716_c1	6.14413683	-0.113043346	1.03E-17	4.60E-16	0	0	0.13	0.27	6.84	7.01	6.15	7.56	0	no annotation
comp212409_c0	9.429970544	-0.607688978	1.04E-17	4.65E-16	0	0	0	0	1.63	1.39	0.81	1.47	0	no annotation
comp245953_c0	-4.231729615	1.831326743	1.05E-17	4.68E-16	7.84	5.76	6.62	4.6	0.13	0.38	0.13	0.59	0	no annotation
comp268575_c0	-5.144911333	2.769968047	1.09E-17	4.88E-16	14.14	13.83	25.67	20.57	0.19	1.5	0.1	0.13	0	no annotation
comp268322_c0	3.272584539	5.351950762	1.10E-17	4.93E-16	4.6	6.14	5.24	6.67	29.89	61.75	36.32	78.97	2	comp268322_c0_seq2	hypothetical protein CAPTEDRAFT_206412	1347	1	7.09E-09	43.00%	0	-
comp272789_c0	3.059563156	5.329638984	1.11E-17	4.94E-16	6.16	6.79	8.47	9.04	46.47	52.69	89.77	52.6	0	no annotation
comp250979_c0	5.183757786	0.270046051	1.12E-17	5.02E-16	0.14	0.04	0.1	0.11	3.08	4.1	3.98	2.98	0	no annotation
comp249587_c0	4.260387247	1.008214953	1.12E-17	5.02E-16	0.49	0.28	0.23	0.37	6.15	7.48	6.37	6.05	0	no annotation
comp266814_c0	5.343887972	2.422074956	1.15E-17	5.12E-16	0.14	0.25	0.75	3.68	60.02	25.48	48.97	52.76	11	comp266814_c0_seq1	peroxiredoxin	290	20	9.90E-15	55.90%	5	P:hydrogen peroxide catabolic process; F:protein binding; F:thioredoxin peroxidase activity; C:nucleus; C:mitochondrion
comp1105810_c0	6.938114786	0.911776949	1.21E-17	5.40E-16	0	0.05	0	0.07	0.77	2.19	4.21	7.35	1	comp1105810_c0_seq1	hypothetical protein VOLCADRAFT_102626	1019	2	2.48E-14	47.00%	2	P:proteolysis; F:cysteine-type peptidase activity
comp260809_c0	5.825094347	1.391519952	1.23E-17	5.47E-16	0.07	0.1	0.08	0.12	10.43	7.38	0.98	5.15	3	comp260809_c0_seq1	delta-like protein 1-like	266	20	1.74E-24	68.80%	3	C:membrane; P:cell communication; P:lipid metabolic process
comp238328_c0	-6.96470439	7.350298195	1.24E-17	5.54E-16	1003.01	1541.95	1944.85	818.66	47.08	2.38	8.7	1.78	0	no annotation
comp265956_c0	3.910205618	2.665577793	1.26E-17	5.61E-16	0.38	0.56	0.61	0.61	3.09	9.67	9.72	7.46	8	comp265956_c0_seq1	carboxypeptidase	1426	20	8.98E-63	55.10%	4	P:proteolysis; F:metallocarboxypeptidase activity; F:carboxypeptidase activity; F:zinc ion binding
comp228893_c0	10.04252286	-0.079796688	1.29E-17	5.76E-16	0	0	0	0	6.84	4.73	16.21	3.19	0	no annotation
comp265380_c0	5.292850114	4.356867169	1.30E-17	5.76E-16	0.2	0.55	0.4	1.48	50.24	36.1	4.29	21.54	2	comp265380_c0_seq1	cg13310 cg13310-pa	1414	20	8.90E-55	49.25%	4	C:membrane; F:actin binding; P:cellular component organization; P:actin cytoskeleton organization
comp252616_c0	6.492464567	2.102233543	1.31E-17	5.82E-16	0.07	0.03	0.11	0.16	18.94	6.34	0.75	12.58	5	comp252616_c0_seq2	transmembrane protease serine 9	954	20	2.35E-18	49.10%	1	F:catalytic activity
comp261429_c0	5.293110074	1.909335422	1.32E-17	5.85E-16	0.04	0	0.23	0.83	10.67	9.76	7.72	11.99	2	comp261429_c0_seq1	uncharacterized conserved protein tex2	1238	5	3.89E-09	45.60%	2	C:membrane; F:phospholipid binding
comp261398_c0	-4.555941251	2.137109176	1.33E-17	5.90E-16	17.11	13.29	21.31	16.1	0.64	1.71	0.23	0.24	2	comp261398_c0_seq1	isoform e	510	20	1.45E-15	62.50%	3	F:chitin binding; P:chitin metabolic process; C:extracellular region
comp246460_c0	5.816774994	0.218499251	1.35E-17	6.00E-16	0.08	0	0.08	0.27	4.15	6.38	4.15	7.94	0	no annotation
comp173185_c0	9.542288398	-0.585434125	1.37E-17	6.06E-16	0	0	0	0	1.83	1.86	2.98	3.76	0	no annotation
comp247547_c0	10.25961711	0.046924941	1.38E-17	6.12E-16	0	0	0	0	1.81	16.04	7.64	9.58	0	no annotation
comp260933_c0	5.812051322	1.728601566	1.41E-17	6.25E-16	0	0.34	0.23	0.25	6.79	17.1	2.63	19.03	0	no annotation
comp224051_c0	9.316612827	-0.741326046	1.43E-17	6.32E-16	0	0	0	0	1.86	1.85	1.5	1.42	0	no annotation
comp255529_c1	3.373358748	7.797502538	1.43E-17	6.34E-16	88.91	112.29	165.22	93.36	1305.57	524.27	1945.51	986.02	0	no annotation
comp272384_c0	-2.736590069	5.73166361	1.45E-17	6.42E-16	95.17	105.49	110.88	109.2	14.86	13.48	16.02	17.96	0	no annotation
comp247873_c0	5.596437193	0.719688744	1.46E-17	6.44E-16	0	0	0.06	0.41	5.93	4.82	3.94	6.52	0	no annotation
comp262688_c2	-4.620889703	6.781838817	1.47E-17	6.48E-16	218.38	201.83	311.1	352.88	26.49	10.4	2.13	11.78	0	no annotation
comp243082_c0	7.350531233	-0.358214457	1.51E-17	6.67E-16	0	0	0.09	0	2.65	5.66	2.88	4.82	0	no annotation
comp270610_c0	-3.640331346	3.818281211	1.58E-17	6.95E-16	22.11	20.89	22.36	25.97	1.24	2.98	0.57	2.25	4	comp270610_c0_seq1	alpha-carbonic anhydrase	758	20	1.44E-40	54.10%	5	F:metal ion binding; F:zinc ion binding; P:one-carbon metabolic process; F:lyase activity; F:carbonate dehydratase activity
comp230251_c0	5.833537618	0.326122132	1.60E-17	7.03E-16	0	0	0	0.37	6.65	4.03	4.53	5.29	0	no annotation
comp250618_c0	10.31969007	0.111957669	1.62E-17	7.12E-16	0	0	0	0	0.81	1.07	4.71	1.32	0	no annotation
comp246421_c0	6.536883329	0.32757169	1.63E-17	7.17E-16	0	0.03	0	0.08	3.35	2.65	0.92	3.68	0	no annotation
comp264628_c1	-3.302860183	2.881764981	1.66E-17	7.31E-16	30.24	23.84	33.84	27.91	3.77	3.17	2.22	2.87	2	comp264628_c1_seq1	fatty acyl- partial	226	20	8.82E-26	80.85%	3	"F:oxidoreductase activity	acting on the aldehyde or oxo group of donors
comp265385_c0	-5.376858042	8.136835622	1.73E-17	7.61E-16	735.88	575.38	643.55	592.71	16.73	33.04	0.78	11.86	0	no annotation
comp262477_c0	3.734176002	2.916473424	1.76E-17	7.71E-16	0.25	0.82	0.52	0.63	5.6	9.85	4.59	8.95	0	no annotation
comp252653_c2	-4.499459837	1.676302117	1.76E-17	7.73E-16	7.19	4.52	8.87	5.93	0.4	0.26	0.05	0.49	0	no annotation
comp262670_c0	-4.29200328	3.478894652	1.82E-17	8.00E-16	22.54	32.26	40.42	35.86	2.99	2.88	0.43	1.01	16	comp262670_c0_seq2	trypsin-like serine protease	1440	1	6.74E-07	44.00%	4	P:proteolysis; F:serine-type endopeptidase activity; F:catalytic activity; F:peptidase activity
comp266801_c0	3.091415601	7.817598467	1.83E-17	8.00E-16	39.17	40.62	52.8	60.64	373.14	216.89	569.62	434.92	0	no annotation
comp246092_c0	5.349697485	0.253344571	1.83E-17	8.01E-16	0.08	0	0.09	0.14	2.78	3.66	3.39	2.25	1	comp246092_c0_seq1	hypothetical protein PTSG_12441	761	1	1.66E-08	43.00%	4	F:metal ion binding; F:zinc ion binding; P:protein ubiquitination; F:ubiquitin-protein ligase activity
comp249528_c0	5.787429788	-0.066021701	1.87E-17	8.18E-16	0.08	0	0.09	0.18	5.04	4.14	4.56	5.22	3	comp249528_c0_seq1	mitochondrial glutamate carrier 1-like	453	20	3.45E-29	65.15%	6	C:integral to membrane; C:membrane; P:transmembrane transport; P:transport; C:mitochondrial envelope; F:transmembrane transporter activity
comp259755_c0	5.79745631	3.541933994	1.87E-17	8.19E-16	0.11	0.14	0.09	0.12	6.46	17.21	1.04	1.62	1	comp259755_c0_seq1	zinc finger protein 596-like	3463	20	7.55E-18	55.70%	6	F:nucleic acid binding; F:zinc ion binding; C:intracellular; F:molecular_function; P:biological_process; C:cellular_component
comp261731_c0	6.371018716	5.194739617	1.88E-17	8.21E-16	0.92	0.64	0.74	0.76	114.54	62.55	1.09	100.71	0	no annotation
comp249792_c0	7.399179281	-0.344009437	1.88E-17	8.21E-16	0	0.06	0	0	1.59	4.08	3.44	4.19	0	no annotation
comp265834_c0	5.483337391	4.65091052	1.91E-17	8.35E-16	0.32	0.75	1.07	1.03	3.13	51.23	51.65	17.89	2	comp265834_c0_seq1	spt transcription factor family member	397	2	6.24E-12	62.00%	2	P:peptide cross-linking; C:cytoplasm
comp127652_c0	9.349919708	-0.758429034	1.92E-17	8.36E-16	0	0	0	0	0.77	1.09	1.06	0.98	1	comp127652_c0_seq1	serine proteinase stubble-like	1187	20	1.41E-13	63.65%	1	F:serine-type peptidase activity
comp260846_c0	-3.153957885	3.192352059	1.92E-17	8.37E-16	22.66	32.36	33.02	23.36	2.09	3.5	3.61	2.85	0	no annotation
comp263956_c0	-4.804713354	1.765475613	1.92E-17	8.38E-16	8.63	24.71	15.25	14.45	0.66	0.18	1.23	0.23	0	no annotation
comp246869_c0	10.01683029	-0.043698392	1.95E-17	8.48E-16	0	0	0	0	8.6	1.47	10.05	8.77	0	no annotation
comp275251_c0	-3.633769248	4.802904857	1.95E-17	8.50E-16	22.08	16.13	24.07	33.47	2.98	2.6	0.75	1.75	2	comp275251_c0_seq1	branched-chain-amino-acid cytosolic-like	2160	20	3.44E-130	67.15%	3	P:cellular amino acid biosynthetic process; P:branched-chain amino acid metabolic process; F:branched-chain-amino-acid transaminase activity
comp268979_c0	-2.699300116	7.173060341	2.00E-17	8.69E-16	154.26	168.03	202.38	172.36	27.64	27.54	27.05	24.81	2	comp268979_c0_seq3	low quality protein: glutathione peroxidase 2	1955	20	2.91E-63	73.70%	2	C:intracellular part; F:peroxidase activity
comp214737_c0	9.445461173	-0.564193622	2.01E-17	8.73E-16	0	0	0	0	2.08	1.54	0.77	1.57	0	no annotation
comp271889_c0	4.205993385	3.547998647	2.04E-17	8.86E-16	0.35	0.49	0.48	0.41	11.43	15.96	3.52	2.94	0	no annotation
comp272102_c0	6.375554984	3.383109825	2.05E-17	8.92E-16	0.05	0.08	0.07	0.08	19.28	6.91	0.32	3.42	0	no annotation
comp259198_c0	6.380960998	1.304326341	2.11E-17	9.14E-16	0.08	0.14	0.25	0.18	2.78	8.53	28.74	8.9	0	no annotation
comp248328_c0	7.155616142	1.508838746	2.12E-17	9.22E-16	0.09	0	0.09	0.19	31.38	22.24	2.4	4.9	0	no annotation
comp272883_c0	2.96612698	4.302826628	2.24E-17	9.73E-16	1.45	1.16	1.46	1.62	9.27	13.43	9.32	11.14	0	no annotation
comp260490_c0	4.12289705	2.097952507	2.27E-17	9.82E-16	0.94	0.44	0.31	0.53	5.58	10.67	7.13	13.52	1	comp260490_c0_seq2	membrane protein	916	7	1.00E-08	63.43%	1	C:membrane
comp259489_c0	3.963565196	7.642780622	2.30E-17	9.95E-16	11.02	12.11	17.48	21.16	287.1	142.74	457.68	69.15	4	comp259489_c0_seq1	cuticular protein isoform b	1391	20	1.34E-17	83.60%	1	F:structural constituent of cuticle
comp272402_c0	3.09703868	4.397169594	2.31E-17	9.99E-16	2.12	3.7	2.43	3.61	18.71	24.35	23.27	32.22	4	comp272402_c0_seq1	bestrophin 2	742	20	1.20E-29	71.90%	4	P:anion transport; C:peroxisome; F:anion channel activity; C:integral to membrane
comp229813_c0	11.6897231	1.608409892	2.42E-17	1.05E-15	0	0	0	0	28.53	0.56	18.46	63.19	0	no annotation
comp259501_c0	-4.75020197	2.032539925	2.46E-17	1.07E-15	11.81	30.42	28.72	24.26	1.25	1.84	0.21	0.44	0	no annotation
comp207348_c0	7.173063326	-0.508303276	2.49E-17	1.07E-15	0.07	0	0	0	2.79	2.54	4.33	2.77	1	comp207348_c0_seq1	tropomyosin	444	20	1.08E-40	70.25%	0	-
comp273946_c0	3.52231201	4.388904441	2.49E-17	1.08E-15	2.64	2.5	2.17	2.75	9.69	31.25	36.6	28.24	6	comp273946_c0_seq1	acetyl-coenzyme a synthetase 2- mitochondrial-like	1374	20	0	80.25%	4	P:acetyl-CoA biosynthetic process; F:AMP binding; C:mitochondrial matrix; F:acetate-CoA ligase activity
comp273284_c0	3.061691748	6.196109922	2.53E-17	1.09E-15	5.99	9.92	6.5	5.21	37.36	52.94	52.82	82.01	0	no annotation
comp267044_c0	3.201947998	3.451086585	2.53E-17	1.09E-15	0.44	0.55	0.67	0.44	5.24	6.72	4.36	3.25	0	no annotation
comp246951_c0	-4.990458652	0.197877363	2.61E-17	1.13E-15	2.37	2.47	2.99	3.22	0.06	0.12	0.09	0.06	2	comp246951_c0_seq1	mitochondrial carnitine acylcarnitine carrier protein cacl	846	20	1.65E-50	54.55%	2	P:transport; C:mitochondrion
comp259308_c0	4.28124696	1.610950722	2.64E-17	1.14E-15	0.27	0.14	0.33	0.78	7.5	6.88	6.73	7.2	1	comp259308_c0_seq1	protein kinase domain containing protein	815	3	2.56E-07	60.00%	1	"F:transferase activity	transferring phosphorus-containing groups"\r']
comp256438_c0	-7.997097552	0.180253964	2.76E-17	1.19E-15	1.21	4.42	5.48	9.46	0	0.06	0	0	0	no annotation
comp264599_c0	5.760170284	2.300858004	2.79E-17	1.20E-15	0.42	0.24	0.44	0.24	1.45	25.24	19.06	18.46	0	no annotation
comp260427_c0	4.630946102	2.01008473	2.84E-17	1.22E-15	0.28	0.12	0.89	1.66	16.92	20.27	14.42	16.97	12	comp260427_c0_seq1	branched-chain amino acid aminotransferase	380	20	1.22E-17	68.90%	10	C:cytosol; F:L-valine transaminase activity; P:branched-chain amino acid catabolic process; C:mitochondrion; F:L-isoleucine transaminase activity; F:identical protein binding; P:branched-chain amino acid biosynthetic process; P:cellular response to UV; F:L-leucine transaminase activity; P:mitotic G1 DNA damage checkpoint
comp254722_c0	4.789924047	1.940598469	2.92E-17	1.26E-15	0.62	0.79	0.05	0.11	8.15	9.87	18.21	8.53	0	no annotation
comp216633_c0	9.390500277	-0.714160869	3.00E-17	1.29E-15	0	0	0	0	1.76	1.49	2.36	2.73	0	no annotation
comp242719_c0	9.490959421	-0.491362891	3.03E-17	1.30E-15	0	0	0	0	8.13	2.43	5.28	4.36	0	no annotation
comp257445_c0	6.175260619	2.235063926	3.09E-17	1.32E-15	0.21	0.09	0.33	0.35	1.13	16.75	18.54	24.11	0	no annotation
comp245801_c1	-3.347446147	4.224839201	3.10E-17	1.33E-15	52.52	46.96	54.62	32.03	7.95	3.9	4.45	3.62	1	comp245801_c1_seq1	acetyl- carboxylase 1	728	20	5.17E-63	75.90%	22	P:positive regulation of cellular metabolic process; P:response to chemical stimulus; F:protein binding; P:homeostatic process; F:acetyl-CoA carboxylase activity; C:membrane; P:protein homotetramerization; F:biotin carboxylase activity; P:energy reserve metabolic process; P:malonyl-CoA biosynthetic process; C:Golgi apparatus; C:cytosol; P:fatty acid biosynthetic process; P:triglyceride biosynthet…
comp251828_c1	10.45594421	0.227087465	3.10E-17	1.33E-15	0	0	0	0	1.1	9.33	6.14	14.89	0	no annotation
comp249952_c0	-3.83353003	2.473285851	3.16E-17	1.35E-15	29.83	35.51	57.27	30.63	4.07	2.62	3.27	1.34	0	no annotation
comp256623_c0	7.162326455	1.011858315	3.18E-17	1.36E-15	0	0.08	0.05	0	8.75	5.66	0.53	7.56	0	no annotation
comp258670_c0	3.515493236	2.349466884	3.29E-17	1.41E-15	0.87	1.38	0.56	1.02	11.5	9.02	13.4	10.62	0	no annotation
comp261681_c1	2.957245195	5.622367889	3.31E-17	1.42E-15	8.04	12.06	15.05	12.42	67.97	95.74	78.31	113.96	8	comp261681_c1_seq1	aggrecan core protein	262	20	8.23E-43	85.90%	2	F:carbohydrate binding; F:receptor activity
comp213934_c0	6.82311471	0.026418437	3.39E-17	1.45E-15	0	0.08	0	0	3.24	1.01	4.15	3.42	0	no annotation
comp249363_c0	5.043059804	0.341808899	3.40E-17	1.45E-15	0.04	0.04	0.21	0.09	3.45	3.47	2.59	2.95	0	no annotation
comp262240_c0	-2.744805649	5.366884884	3.41E-17	1.45E-15	80.49	85.43	101.8	89.54	9.98	12.57	16.73	11.95	2	comp262240_c0_seq1	cuticle protein 7	811	2	2.34E-15	71.50%	1	F:structural constituent of cuticle
comp271852_c0	-3.230239449	6.133052524	3.42E-17	1.46E-15	60.24	53.05	65.45	59.91	7.45	10.6	3.22	4.63	0	no annotation
comp142200_c0	9.366289164	-0.724108768	3.47E-17	1.48E-15	0	0	0	0	2.31	3.1	1.78	3.22	0	no annotation
comp108093_c0	5.623086962	0.08762171	3.52E-17	1.50E-15	0.07	0	0	0.13	2.73	2.03	2.13	2.92	1	comp108093_c0_seq1	hypothetical protein SNE_A07870	843	2	9.63E-34	50.00%	2	P:metabolic process; F:catalytic activity
comp267296_c0	5.203498802	5.045584952	3.53E-17	1.50E-15	0.47	1.64	0.48	1.02	18.29	18.12	83.45	7.62	2	comp267296_c0_seq1	incilarin a	1859	8	4.36E-09	49.38%	11	F:carbohydrate binding; F:polysaccharide binding; F:transmembrane signaling receptor activity; C:integral to membrane; C:membrane; F:G-protein coupled receptor activity; P:cell surface receptor signaling pathway; F:scavenger receptor activity; F:receptor activity; P:G-protein coupled receptor signaling pathway; P:immune response
comp263671_c0	4.188273877	1.807392117	3.56E-17	1.51E-15	0.3	0.26	0.83	0.38	7.54	5.05	11.44	7.1	2	comp263671_c0_seq1	cuticle protein 6	864	16	2.20E-11	65.88%	1	F:structural constituent of cuticle
comp266314_c1	-5.059176481	8.944834834	3.82E-17	1.63E-15	1279.15	1024.23	1152.15	1048.19	52.73	70.56	3.29	18.41	0	no annotation
comp248804_c0	-9.488556799	-0.641334954	3.89E-17	1.65E-15	3.75	3.4	3.2	1.46	0	0	0	0	0	no annotation
comp64012_c0	6.932042429	0.051390789	4.02E-17	1.71E-15	0	0	0.1	0.11	3.16	4.62	5.52	10.92	0	no annotation
comp268334_c0	3.425184889	5.478180369	4.04E-17	1.72E-15	5.65	2.74	2.96	6.82	46.71	71.7	25.18	46.96	4	comp268334_c0_seq2	cystathionine beta-synthase	1353	20	1.27E-115	68.75%	2	P:cysteine biosynthetic process; F:carbon-oxygen lyase activity
comp235642_c0	9.65983185	-0.420634939	4.05E-17	1.72E-15	0	0	0	0	2.91	2.6	1.33	5.22	0	no annotation
comp257333_c0	4.103557678	1.086846159	4.10E-17	1.74E-15	0.64	0.8	0.39	0.82	11.88	12.34	9.12	12.88	0	no annotation
comp270552_c0	3.438836743	5.766806124	4.15E-17	1.76E-15	10.81	14.87	15.66	14.75	49.33	184.1	137.95	186.92	4	comp270552_c0_seq1	peptide transporter family 1-like	678	20	2.51E-59	80.70%	3	C:integral to membrane; P:oligopeptide transport; F:proton-dependent oligopeptide secondary active transmembrane transporter activity
comp275279_c0	3.310307347	4.898469751	4.25E-17	1.80E-15	1.35	1.66	2.02	2.66	10.56	17.64	14.71	28.07	2	comp275279_c0_seq1	PREDICTED: uncharacterized protein C05D11.1-like	925	20	7.48E-25	51.25%	7	F:metal ion binding; P:proteolysis; F:catalytic activity; F:zinc ion binding; F:metalloendopeptidase activity; F:serine-type peptidase activity; C:membrane
comp265136_c0	4.660238397	3.33063811	4.46E-17	1.89E-15	0.38	0.66	1.58	4.9	55.95	40.63	39.52	46.75	0	no annotation
comp246239_c0	7.101368488	-0.568748865	4.61E-17	1.95E-15	0	0	0.1	0	3.85	4.71	4.85	3	0	no annotation
comp247479_c0	6.51741328	-0.216110792	4.69E-17	1.98E-15	0.05	0.04	0	0	3.29	2.39	1.17	2.91	0	no annotation
comp260126_c0	5.296326605	3.293062835	4.70E-17	1.99E-15	0.13	0.04	0.69	2.01	29.17	23.06	24.69	28.13	0	no annotation
comp262165_c0	3.095024274	6.259535912	4.72E-17	1.99E-15	19.37	30.61	19.38	27.49	189	152.54	335.83	140.04	0	no annotation
comp255681_c0	4.044531159	1.455386165	4.80E-17	2.03E-15	0.45	0.26	0.43	0.29	7.41	6.59	3.5	6.96	0	no annotation
comp251526_c0	4.553051368	0.661461537	4.82E-17	2.03E-15	0.13	0.11	0.07	0.22	3.06	2.94	2.65	3.69	1	comp251526_c0_seq1	transmembrane protein 63a-like	976	20	4.27E-13	42.15%	2	C:membrane; C:integral to membrane
comp264490_c0	6.422780757	1.804005382	4.86E-17	2.05E-15	0	0.26	0.05	0.11	17.34	15.4	0.89	10.11	10	comp264490_c0_seq1	hypothetical protein	674	4	1.39E-44	73.00%	0	-
comp269747_c0	-4.304050415	3.810939993	5.00E-17	2.11E-15	15.9	18.15	20.2	18.33	1.59	1.32	0.11	0.99	0	no annotation
comp259885_c0	4.595303211	3.980648703	5.09E-17	2.14E-15	2.29	0.41	0.65	1.13	9.3	47.95	19.46	21.8	0	no annotation
comp257630_c0	4.24476033	1.360506566	5.19E-17	2.18E-15	0.29	0.3	0.18	0.19	2.39	5.82	5.31	4.07	1	comp257630_c0_seq1	spt transcription factor family member	1098	3	2.68E-10	47.33%	2	P:peptide cross-linking; C:cytoplasm
comp255600_c0	6.971267027	1.069099274	5.32E-17	2.24E-15	0.18	0.16	0	0	11.19	16.91	18.27	1.18	10	comp255600_c0_seq5	hypothetical protein VOLCADRAFT_70247	892	6	6.57E-25	44.33%	0	-
comp249509_c1	7.350531233	-0.280402816	5.44E-17	2.29E-15	0	0	0	0.05	2.64	3.06	0.9	2.74	0	no annotation
comp262780_c0	4.227374441	2.156785398	5.57E-17	2.34E-15	0.56	0.57	0.93	0.86	5.46	14.25	20.52	8.96	3	comp262780_c0_seq1	wee1-like protein kinase	356	20	8.05E-17	55.35%	7	P:interphase of mitotic cell cycle; F:binding; F:protein kinase activity; P:biological regulation; P:phosphorylation; C:intracellular part;
comp243632_c0	9.325011913	-0.75953697	5.76E-17	2.42E-15	0	0	0	0	2.53	1.67	3.03	3.03	2	comp243632_c0_seq1	allergen v5 tpx-1 family protein	456	4	3.66E-14	46.00%	0	-
comp264714_c0	3.364570165	3.510747093	5.85E-17	2.45E-15	0.73	1.12	1.21	1.5	19.43	14.51	7.29	8.88	1	comp264714_c0_seq1	cg10348 cg10348-pa	1658	20	7.67E-51	87.75%	16	"P:white fat cell differentiation; P:palate development; P:negative regulation of transcription from RNA polymerase II promoter; P:negative regulation of transforming growth factor beta receptor signaling pathway; F:zinc ion binding; P:brown fat cell differentiation; C:transcriptional repressor complex; P:negative regulation of granulocyte differentiation; P:somatic stem cell maintenance; P:tongu…	DNA-dependent; P:neurogenesis; F:SMAD binding"\r']
comp238253_c0	9.556624533	-0.468406234	6.09E-17	2.56E-15	0	0	0	0	5.51	6.38	3.14	1.84	1	comp238253_c0_seq1	amyloid beta a4	342	15	1.29E-08	58.33%	26	C:cell surface; C:dendritic shaft; C:intracellular organelle part; P:regulation of gene expression; F:serine-type endopeptidase inhibitor activity; P:axonogenesis; P:neurological system process; P:neuron apoptotic process; P:growth; C:plasma membrane; C:membrane part; P:regulation of primary metabolic process; P:regulation of cellular metabolic process; F:acetylcholine receptor binding; F:identic…
comp251526_c1	4.403696008	1.793485436	6.11E-17	2.56E-15	0.23	0.2	0.16	0.93	9.53	7.12	7.62	7.11	4	comp251526_c1_seq1	GK23079	798	4	9.26E-08	45.75%	1	C:membrane
comp264671_c0	3.701537071	5.872388696	6.23E-17	2.61E-15	5.23	4.85	5.17	5.86	15.59	83.14	86.84	60.96	2	comp264671_c0_seq2	alpha-galactosidase alpha-n-acetylgalactosaminidase	1880	20	0	83.90%	3	F:alpha-N-acetylgalactosaminidase activity; P:carbohydrate metabolic process; F:cation binding
comp235492_c0	6.600122489	-0.144860284	6.27E-17	2.63E-15	0	0	0	0.15	5.08	2.14	4.07	3.91	0	no annotation
comp255375_c0	5.593446944	0.426393179	6.37E-17	2.67E-15	0	0.1	0.12	0.04	1.78	3.76	4.67	1.98	2	comp255375_c0_seq1	protein nas- isoform a	944	20	1.07E-14	45.10%	10	F:metal ion binding; P:proteolysis; F:metallopeptidase activity; F:hydrolase activity; F:zinc ion binding; F:peptidase activity; F:metalloendopeptidase activity; C:integral to membrane; P:tRNA processing; C:cytoplasm
comp226242_c0	8.343498838	0.516587564	6.40E-17	2.68E-15	0	0	0.1	0	0.86	10.19	8.62	15.38	0	no annotation
comp254281_c0	7.975880234	1.758489348	6.50E-17	2.72E-15	0.07	0.12	0	0	18.26	32.26	0.58	9.43	7	comp254281_c0_seq1	hypothetical protein	481	3	2.40E-27	67.33%	0	-
comp217685_c0	9.282518796	-0.741177475	6.66E-17	2.78E-15	0	0	0	0	3.93	3.23	2.62	1.89	0	no annotation
comp250773_c0	-3.061691622	3.913946618	6.70E-17	2.80E-15	52.71	47.81	56.15	50.92	5.75	5.36	4.09	9.34	1	comp250773_c0_seq1	serine protease -like	521	20	3.74E-51	66.55%	1	F:serine-type peptidase activity
comp136019_c0	9.256408885	-0.787215315	6.71E-17	2.80E-15	0	0	0	0	1.38	1.35	0.78	1.05	1	comp136019_c0_seq1	protein ceh-9	1014	20	8.81E-17	77.70%	4	"F:sequence-specific DNA binding transcription factor activity; F:transcription regulatory region sequence-specific DNA binding; C:nucleus; P:regulation of transcription	DNA-dependent"\r']
comp229090_c0	7.221210679	-0.327621926	6.77E-17	2.82E-15	0	0	0.1	0	7.68	4.68	2.3	4.33	0	no annotation
comp219764_c0	7.08659184	-0.506235044	6.86E-17	2.86E-15	0	0	0	0.05	2.47	1.79	1.09	1.8	2	comp219764_c0_seq1	achain crystal structure of thrombospondin-1 tsr domains 2 and 3	1089	20	1.06E-11	56.40%	38	P:cell activation; P:regulation of gene expression; P:negative regulation of multicellular organismal process; P:positive regulation of macromolecule biosynthetic process; P:positive regulation of endothelial cell migration; P:regulation of angiogenesis; P:second-messenger-mediated signaling; P:positive regulation of blood coagulation; F:carbohydrate binding; F:receptor activity; P:cellular compo…
comp261034_c0	-3.167294425	5.379122654	6.86E-17	2.86E-15	105.29	79.16	130.2	137.42	12.01	14.86	5.5	16.94	3	comp261034_c0_seq1	cysteine and glycine-rich protein 1	703	20	2.12E-38	48.15%	5	F:metal ion binding; F:zinc ion binding; C:nucleus; P:sarcomere organization; P:heart contraction
comp258110_c0	2.926426049	5.266754945	6.89E-17	2.87E-15	7.2	12.3	8.11	12.92	60.28	71.96	91.96	75.18	0	no annotation
comp251385_c0	3.60261556	3.074159043	7.04E-17	2.93E-15	3.19	3.17	1.8	2.92	54.68	48.85	15.39	27.21	0	no annotation
comp255021_c0	4.814833753	1.086100205	7.46E-17	3.10E-15	0.44	0.58	0.12	0.93	9.34	12.29	23.74	11.24	0	no annotation
comp254902_c0	4.462324807	2.101978186	7.64E-17	3.18E-15	0.63	0.38	0.61	0.87	5.19	11.31	9.48	23.68	0	no annotation
comp244348_c0	9.308164557	-0.747716827	7.64E-17	3.18E-15	0	0	0	0	2.21	1.59	1.36	2.7	0	no annotation
comp168217_c0	9.460787241	-0.670896773	8.43E-17	3.50E-15	0	0	0	0	1.11	1.11	1.84	2.52	0	no annotation
comp245287_c0	5.021077619	1.584763512	8.47E-17	3.51E-15	0.1	0.28	0.24	0.14	2.48	3.64	4.84	12.53	1	comp245287_c0_seq1	a chain structural studies of nucleoside analog and feedback inhibitor binding to drosophila melanogaster multisubstrate deoxyribonucleoside kinase	983	20	2.64E-42	63.70%	3	P:nucleoside diphosphate phosphorylation; P:nucleoside monophosphate biosynthetic process; F:deoxynucleoside kinase activity
comp251775_c0	6.447158111	0.09233144	8.56E-17	3.55E-15	0.09	0	0.09	0.1	2.85	3.78	9.37	6.36	0	no annotation
comp247946_c0	9.341664798	-0.670861051	9.29E-17	3.85E-15	0	0	0	0	3.96	2.23	1.64	3.55	0	no annotation
comp255358_c0	-6.687587305	4.626699804	9.35E-17	3.88E-15	1.11	55.76	17.25	57.91	0.28	0.61	0.31	0.07	0	no annotation
comp255197_c1	5.51809234	2.533592124	9.84E-17	4.08E-15	0.17	0.12	0.13	0.21	17.75	8.8	0.68	6.57	0	no annotation
comp174418_c0	10.72707014	0.766190533	9.96E-17	4.12E-15	0	0	0	0	10.33	5.22	0.32	10.58	0	no annotation
comp258690_c0	4.044638841	1.949085348	1.00E-16	4.14E-15	0.29	0.18	0.4	0.46	3.61	7.09	3.19	6.73	2	comp258690_c0_seq1	cg13310 cg13310-pa	1399	20	9.24E-37	45.95%	2	C:membrane; C:flagellum
comp239960_c0	9.325011913	-0.750297535	1.01E-16	4.18E-15	0	0	0	0	3.78	5.4	2.38	3.9	0	no annotation
comp255134_c0	4.848873543	1.312816123	1.02E-16	4.20E-15	0.05	0.12	0.1	0.19	5.76	3.43	1.14	4.06	0	no annotation
comp241767_c0	9.27386789	-0.750266732	1.02E-16	4.21E-15	0	0	0	0	3.11	2.42	2.31	1.36	0	no annotation
comp750509_c0	-5.305985309	0.922102617	1.04E-16	4.30E-15	4.65	1.45	2.01	6.63	0.09	0.1	0.12	0.05	0	no annotation
comp257093_c0	5.562197296	0.838941482	1.05E-16	4.34E-15	0.16	0.36	0.17	0	9.31	10.84	2.37	13.73	0	no annotation
comp157451_c0	9.505812134	-0.655494579	1.05E-16	4.35E-15	0	0	0	0	0.64	1.14	1.72	1.77	0	no annotation
comp257270_c0	3.546352757	1.794967182	1.07E-16	4.41E-15	1.06	1.02	0.88	0.81	12.37	9.86	13.34	9.26	2	comp257270_c0_seq2	sh3 domain-binding glutamic acid-rich protein homolog	588	4	5.78E-11	69.25%	0	-
comp245172_c0	9.349919708	-0.756751517	1.08E-16	4.44E-15	0	0	0	0	1.59	1.87	1.54	3.06	0	no annotation
comp235782_c0	7.474892427	-0.113915134	1.08E-16	4.44E-15	0	0	0	0.06	4.24	3.84	2.98	0.82	2	comp235782_c0_seq2	seminal fluid protein hacp037	958	20	8.61E-17	48.30%	1	F:catalytic activity
comp230450_c0	9.238736006	-0.792047469	1.12E-16	4.59E-15	0	0	0	0	3.78	3.4	1.92	2.73	0	no annotation
comp258046_c0	-4.684435415	1.339307328	1.16E-16	4.76E-15	5.24	6.94	7.58	2.52	0.41	0.22	0.11	0.22	0	no annotation
comp248345_c0	6.994605148	-0.664430403	1.18E-16	4.83E-15	0	0.11	0	0	4.68	5.44	5.08	3.71	0	no annotation
comp274803_c0	2.7076854	5.797077435	1.19E-16	4.90E-15	9.89	10.64	12.45	12.63	75.87	63.55	91.56	64.22	0	no annotation
comp266572_c0	-4.860955373	0.521664875	1.21E-16	4.95E-15	4.13	3.35	3.52	1.82	0.05	0.2	0.03	0.14	1	comp266572_c0_seq1	rh-related protein	872	20	7.68E-62	59.40%	9	P:ammonium transmembrane transport; C:integral to plasma membrane; C:basolateral plasma membrane; C:anchored to plasma membrane; C:spectrin-associated cytoskeleton; F:ammonia transmembrane transporter activity; P:transepithelial ammonium transport; F:ammonium transmembrane transporter activity; F:ankyrin binding
comp218112_c0	9.333362383	-0.696013059	1.21E-16	4.97E-15	0	0	0	0	2.94	2.72	1.14	2.45	0	no annotation
comp168774_c0	9.358127653	-0.757868053	1.21E-16	4.98E-15	0	0	0	0	1.02	1.76	1.01	1.95	1	comp168774_c0_seq1	PREDICTED: uncharacterized protein LOC100210470	807	20	6.76E-28	57.10%	0	-
comp238564_c0	9.193582801	-0.887808261	1.22E-16	5.00E-15	0	0	0	0	1.78	2.33	1.6	1.79	0	no annotation
comp260716_c0	5.41772573	2.122379677	1.23E-16	5.03E-15	0.2	0.11	0.69	0.66	20.62	16	2.99	30.32	6	comp260716_c0_seq1	vitamin k-dependent protein c	618	20	9.02E-13	56.65%	4	F:peptidase activity; C:extracellular space; P:negative regulation of blood coagulation; P:metabolic process
comp266124_c2	5.995880309	4.70948603	1.23E-16	5.03E-15	0.84	1.32	1.64	1.21	218.24	62.65	2.39	103.66	2	comp266124_c2_seq4	techylectin-5b precursor	1198	20	2.76E-63	61.80%	2	P:cell-cell adhesion; F:carbohydrate binding
comp257182_c0	4.87097498	1.043193516	1.25E-16	5.10E-15	0.27	0.08	0.38	0.9	10.35	7.59	9.07	17.48	0	no annotation
comp261055_c0	4.000140542	5.235736991	1.29E-16	5.29E-15	1.46	1.54	1.15	1.67	4.26	23.55	35.93	19.58	1	comp261055_c0_seq1	chorion peroxidase	3388	20	1.98E-102	52.75%	5	P:oxidation-reduction process; F:heme binding; P:response to oxidative stress; F:peroxidase activity; F:oxidoreductase activity
comp267241_c0	3.221499179	7.639039465	1.32E-16	5.39E-15	35.37	24.86	31.76	35.34	117.43	368.33	233.65	370.78	2	comp267241_c0_seq1	probable chitinase 3-like	1438	20	9.83E-65	52.10%	3	F:chitin binding; P:chitin metabolic process; C:extracellular region
comp248221_c0	5.484196692	1.701230898	1.33E-16	5.42E-15	0	0	0.15	0.77	12.08	8.5	5.56	12.96	0	no annotation
comp224037_c0	9.453144559	-0.60603519	1.33E-16	5.42E-15	0	0	0	0	3.9	3.02	1.72	5.62	0	no annotation
comp237192_c0	-4.479577134	0.885466052	1.34E-16	5.47E-15	2.82	5.84	7.78	5.9	0.22	0.31	0.18	0.26	0	no annotation
comp265958_c0	-3.505977197	4.281966562	1.35E-16	5.51E-15	38.58	26.34	37.18	40.95	4.14	4.99	1.14	2.68	0	no annotation
comp242211_c0	9.256408885	-0.803268194	1.36E-16	5.53E-15	0	0	0	0	2.09	2.14	2.04	1.1	0	no annotation
comp256276_c0	4.13649794	2.116690007	1.39E-16	5.65E-15	0.12	0.16	0.16	0.12	5.28	2.19	0.99	3.09	0	no annotation
comp249918_c0	6.861876974	1.08061702	1.40E-16	5.68E-15	0.16	0	0	0.06	11.05	3.36	12.12	1.2	2	comp249918_c0_seq1	antigen 5 scp domain-containing	612	20	8.24E-16	59.10%	3	C:extracellular region; F:molecular_function; P:biological_process
comp245627_c0	5.531423982	0.928497935	1.41E-16	5.75E-15	0.09	0	0.1	0.84	9.87	6.26	9.2	18.11	0	no annotation
comp254526_c0	6.636897077	0.253187453	1.43E-16	5.81E-15	0.02	0	0.02	0.03	0.46	2.5	1.52	2.15	0	no annotation
comp251939_c0	9.184380066	-0.863437827	1.43E-16	5.82E-15	0	0	0	0	2.71	2.11	1.67	2.69	0	no annotation
comp249131_c0	5.332737805	0.208251549	1.55E-16	6.30E-15	0	0	0.13	0.1	1.63	2.36	2.5	2.26	1	comp249131_c0_seq1	juvenile hormone-inducible protein	1017	20	7.55E-17	45.35%	4	"F:transferase activity	transferring phosphorus-containing groups; F:molecular_function; P:biological_process; C:cellular_component"\r']
comp255340_c0	2.873148349	4.170644139	1.55E-16	6.30E-15	6.46	8.72	7.09	7.56	42.38	53.47	65.6	51.45	1	comp255340_c0_seq1	chitin deacetylase 1	592	20	7.37E-126	93.55%	7	"C:cytoplasm; F:pullulanase activity; P:regulation of tube length	open tracheal system; F:chitin binding; C:extracellular region; F:chitin deacetylase activity; P:chitin metabolic process"\r']
comp245469_c0	5.989271754	-0.233904405	1.57E-16	6.37E-15	0.17	0	0.09	0	5.33	4.36	3.27	5.02	0	no annotation
comp268606_c0	-3.054385647	3.686130348	1.61E-16	6.54E-15	13.53	11.05	15.37	12.09	1.74	2.14	1.04	1.39	4	comp268606_c0_seq5	fam139a protein fam139a	1251	6	2.42E-11	45.00%	0	-
comp257495_c0	5.901215078	0.461768034	1.62E-16	6.55E-15	0	0.25	0.2	0.11	2.08	8.92	10.26	10.93	0	no annotation
comp267699_c0	3.261236447	5.080791893	1.62E-16	6.57E-15	10.93	20.5	10.7	13.33	195.76	68.09	205.59	97.23	0	no annotation
comp264601_c0	3.620488269	6.619245834	1.63E-16	6.58E-15	5.09	4.46	4.74	6.45	99	75.83	13.91	81.66	1	comp264601_c0_seq1	venom serine carboxypeptidase-like	2681	20	1.09E-180	69.20%	1	F:carboxypeptidase activity
comp266817_c0	4.929498963	2.576840135	1.63E-16	6.59E-15	0.08	0.12	0.12	1.08	12.41	9.32	8.5	10.68	3	comp266817_c0_seq3	cytochrome c	703	20	3.79E-45	87.70%	15	"P:response to oxidative stress; C:cytosol; P:glial cell apoptotic process; P:apoptotic DNA fragmentation; C:mitochondrial respiratory chain; C:soluble fraction; P:activation of cysteine-type endopeptidase activity involved in apoptotic process by cytochrome c; F:lipid binding; P:positive regulation of apoptotic process; F:electron transporter	transferring electrons from CoQH2-cytochrome c reductase complex and cytochrome c oxidase complex activity; C:mitochondrial intermembrane space; F:heme binding; P:hydrogen peroxide metabolic process; P:mitochondrial electron transport
comp269360_c0	2.864544707	4.276668535	1.67E-16	6.77E-15	4.24	4.98	3.72	3.31	27.24	25.78	26.81	38.62	4	comp269360_c0_seq1	peptidyl-prolyl cis-trans isomerase fkbp10	245	20	9.82E-20	68.80%	4	F:FK506 binding; P:protein peptidyl-prolyl isomerization; C:membrane; F:peptidyl-prolyl cis-trans isomerase activity
comp261987_c0	5.968945554	1.967186	1.78E-16	7.20E-15	0.19	0.08	0	0.11	19.61	4.7	1.19	5.73	0	no annotation
comp268790_c0	5.335832465	3.171744222	1.79E-16	7.21E-15	0.17	0	0.76	2.35	32.95	24.86	33.17	30.94	5	comp268790_c0_seq1	camk camkl	715	20	2.70E-39	60.00%	1	"F:transferase activity	transferring phosphorus-containing groups"\r']
comp232051_c0	5.235053639	0.682188532	1.80E-16	7.28E-15	0	0.02	0.03	0.21	2.74	2.03	2.77	1.84	1	comp232051_c0_seq1	sodium-dependent glucose transporter 1	1325	7	5.53E-22	43.14%	10	C:integral to membrane; P:transmembrane transport; C:membrane; P:sodium ion transport; P:carbohydrate transport; P:ion transport; F:symporter activity; P:transport; C:apical plasma membrane; C:plasma membrane
comp259874_c0	5.524172948	0.478427275	1.86E-16	7.53E-15	0	0.18	0.04	0	3.59	4.63	1.82	1.78	0	no annotation
comp260602_c0	5.494395825	1.687339596	1.93E-16	7.77E-15	0.16	0.09	0.22	0.58	3.99	5.22	22.25	9.54	6	comp260602_c0_seq1	monocarboxylate transporter	545	20	1.98E-20	56.50%	3	C:integral to membrane; P:transmembrane transport; F:secondary active monocarboxylate transmembrane transporter activity
comp260047_c0	-4.592708703	1.377067121	2.07E-16	8.34E-15	4.42	10.9	13.12	13.01	0.09	0.86	0.19	0.4	0	no annotation
comp271881_c0	2.919418205	4.784735824	2.18E-16	8.79E-15	3.61	4.92	5.83	6.35	30.81	33.5	50.62	35.49	11	comp271881_c0_seq2	crisp3: cysteine-rich secretory	1343	20	1.06E-53	60.20%	1	C:extracellular region
comp262633_c0	4.355826678	4.042978549	2.19E-16	8.81E-15	1.35	4.03	4.36	3.17	46.04	76.33	117.46	14.35	0	no annotation
comp249638_c0	5.976568094	0.055501001	2.25E-16	9.05E-15	0	0	0.11	0.35	4.43	5.69	5.81	10.82	1	comp249638_c0_seq1	ubiquitin	361	7	6.47E-08	61.14%	3	F:structural constituent of ribosome; P:translation; C:ribosome
comp274770_c0	-3.533841553	3.451311939	2.27E-16	9.12E-15	12.37	15.78	18.77	16.21	1.62	0.84	2.42	0.6	4	comp274770_c0_seq1	spt transcription factor family member	1758	3	1.82E-09	51.33%	2	P:peptide cross-linking; C:cytoplasm
comp263895_c0	2.94401626	3.900411582	2.34E-16	9.40E-15	3.9	4.57	3.05	4.84	26.4	28.82	28.15	40.11	2	comp263895_c0_seq1	calmodulin	872	20	2.30E-38	58.85%	4	F:calcium ion binding; C:soluble fraction; P:biological_process; C:cellular_component
comp244584_c0	5.337310225	0.361516343	2.36E-16	9.46E-15	0.21	0.18	0.07	0.08	2.85	5.02	4.9	9.08	0	no annotation
comp268802_c0	-2.838119346	7.264921457	2.37E-16	9.51E-15	180.44	191.29	246.38	194.48	28.88	23.82	18.85	41.82	2	comp268802_c0_seq1	carboxypeptidase	1331	20	6.21E-97	57.30%	1	"F:peptidase activity	acting on L-amino acid peptides"\r']
comp274255_c0	-3.33168353	4.245081094	2.39E-16	9.59E-15	16.34	14.22	15.57	16.03	2.54	1.86	0.7	1.54	4	comp274255_c0_seq1	isoform e	780	20	2.71E-28	64.50%	1	P:imaginal disc-derived wing morphogenesis
comp224558_c0	9.256408885	-0.712863746	2.40E-16	9.65E-15	0	0	0	0	4.18	2.33	1.5	2.15	0	no annotation
comp264598_c0	-4.958062715	4.656390092	2.44E-16	9.76E-15	7.48	104.23	46.7	113.72	2.49	3.48	0.97	2.02	0	no annotation
comp229916_c0	9.673051389	-0.483882406	2.50E-16	1.00E-14	0	0	0	0	3.08	2.6	6.61	9.79	0	no annotation
comp259050_c1	3.587947323	2.313378527	2.52E-16	1.01E-14	1.37	1.15	1.19	0.82	18.34	7.99	19.89	10.49	18	comp259050_c1_seq1	cysteine-rich motor neuron 1 protein	1116	2	1.58E-57	54.50%	3	P:regulation of cell growth; F:insulin-like growth factor binding; C:extracellular region
comp210597_c0	9.265164798	-0.781655439	2.53E-16	1.01E-14	0	0	0	0	2.02	2.29	1.5	0.95	1	comp210597_c0_seq1	ionotropic receptor 25a	683	20	8.03E-53	66.45%	2	C:membrane; F:ion channel activity
comp270217_c1	5.621405648	3.664594532	2.57E-16	1.03E-14	0.53	0.8	1.13	1.09	1.69	45.05	56.58	49.1	3	comp270217_c1_seq1	hypothetical protein	516	2	1.50E-41	63.00%	0	-
comp269832_c0	-3.883899223	2.657867809	2.59E-16	1.04E-14	17.13	17.32	12.54	13.22	1.7	0.69	1.64	0.37	2	comp269832_c0_seq2	transforming growth factor-beta-induced protein ig-h3	803	20	9.58E-48	52.95%	1	P:cell adhesion
comp267151_c3	-4.739082139	4.608805899	2.62E-16	1.05E-14	202.84	137.68	259.33	220.39	13.42	13.13	0.51	6.11	0	no annotation
comp247925_c0	5.100519498	0.656287605	2.70E-16	1.08E-14	0.05	0.04	0.1	0.39	4.59	3.49	3.64	7.23	0	no annotation
comp261031_c0	-3.266725444	3.979614148	2.77E-16	1.10E-14	55.64	59.71	75.25	53.19	6.81	6.15	2.73	9.87	0	no annotation
comp255084_c0	-4.427017883	0.836328168	2.84E-16	1.13E-14	10.9	10.39	10.86	11.23	0.73	0.93	0.15	0.31	0	no annotation
comp266243_c0	3.030894339	4.985902735	2.85E-16	1.14E-14	3.33	6.27	5.44	5.34	49.13	24.2	61.2	35.09	5	comp266243_c0_seq1	cysteine-rich motor neuron 1 protein	1392	4	4.80E-69	52.50%	3	P:regulation of cell growth; F:insulin-like growth factor binding; C:extracellular region
comp173604_c1	7.321458579	0.791696622	2.89E-16	1.15E-14	0.09	0.08	0	0	22.04	1.21	5.75	8.67	0	no annotation
comp255340_c2	2.815668507	4.385802541	2.93E-16	1.17E-14	7.36	9.69	8.32	10.04	49.46	59.76	73.21	59.67	1	comp255340_c2_seq1	isoform b	601	20	8.35E-52	81.25%	6	"C:cytoplasm; P:regulation of tube length	open tracheal system; F:chitin binding; C:extracellular region; F:chitin deacetylase activity; P:chitin metabolic process"\r']
comp262008_c0	-2.844929986	4.244545038	3.00E-16	1.19E-14	35.45	40	46.95	44.55	5.5	7.49	5.8	4.13	6	comp262008_c0_seq1	cuticle protein 6	826	20	6.66E-28	65.15%	1	F:structural constituent of cuticle
comp268858_c0	-3.114894131	3.853606556	3.06E-16	1.22E-14	16.67	18.53	26.33	27.44	2.04	2.19	1.63	4.01	3	comp268858_c0_seq1	glycosyl hydrolase family7	213	20	1.17E-27	76.75%	2	"F:hydrolase activity	hydrolyzing O-glycosyl compounds; P:polysaccharide catabolic process"\r']
comp269753_c0	2.806077358	4.29977837	3.06E-16	1.22E-14	4.64	4.51	4.86	5.45	31.68	35.67	26.18	40.52	0	no annotation
comp256519_c0	-3.916209327	2.545067513	3.07E-16	1.22E-14	17.2	15.63	15.2	7.18	0.81	1.54	0.29	1.02	0	no annotation
comp271482_c0	-2.894750035	6.981852478	3.10E-16	1.23E-14	126.64	101.49	124.44	110.25	17.64	22.15	8.63	14.67	1	comp271482_c0_seq1	homogentisate -dioxygenase	1927	20	0	81.90%	4	"F:homogentisate 1	2-dioxygenase activity; P:oxidation-reduction process; P:tyrosine catabolic process; P:L-phenylalanine catabolic process"\r']
comp251139_c0	5.008245429	0.915232868	3.11E-16	1.23E-14	0.04	0	0.16	0.35	7.1	3.16	3.35	4.46	0	no annotation
comp144690_c0	-6.003615499	0.173756727	3.20E-16	1.27E-14	0.72	2.71	1.3	1.24	0.03	0.02	0	0.05	0	no annotation
comp241103_c0	7.306575502	-0.441731806	3.40E-16	1.35E-14	0.05	0	0	0	1	3.48	2.1	3.11	1	comp241103_c0_seq1	isoform a	590	20	2.46E-28	60.85%	7	F:structural constituent of cuticle; F:transmembrane transporter activity; C:integral to membrane; C:membrane; P:transmembrane transport; P:transport; F:transporter activity
comp252417_c0	10.04760692	0.043149459	3.43E-16	1.36E-14	0	0	0	0	9.34	6.28	0.86	10.88	0	no annotation
comp115466_c0	6.356783064	-0.381473352	3.48E-16	1.38E-14	0	0	0.06	0.07	3.7	2.33	2.09	2.96	1	comp115466_c0_seq1	phosphatidylinositol transfer protein retinal degeneration b protein	546	20	6.23E-22	58.95%	2	P:transport; C:intracellular
comp232137_c0	9.505812134	-0.521677431	3.49E-16	1.38E-14	0	0	0	0	2.68	2.74	0.64	2.45	0	no annotation
comp252387_c0	9.445461173	-0.723418443	3.49E-16	1.38E-14	0	0	0	0	2.19	5.22	7.03	5.62	0	no annotation
comp268566_c0	-3.154401633	3.591253246	3.53E-16	1.40E-14	16.69	18.18	23.61	16.18	1.57	3.23	2.2	1.12	3	comp268566_c0_seq1	protein notum homolog	498	20	2.87E-25	53.85%	0	-
comp251695_c0	4.920714405	1.266206795	3.58E-16	1.42E-14	0.09	0.08	0.19	0.62	3.92	8.21	4.72	9.78	2	comp251695_c0_seq2	set domain-containing protein	470	1	9.96E-07	57.00%	0	-
comp257221_c0	4.700309785	0.514938684	3.64E-16	1.44E-14	0.22	0.13	0.16	0.5	6.5	6.58	4.46	8.2	2	comp257221_c0_seq1	carboxypeptidase d-like	424	20	2.36E-35	62.50%	5	"F:metallocarboxypeptidase activity; P:imaginal disc-derived wing morphogenesis; P:phagocytosis	engulfment; P:long-term memory; C:perinuclear region of cytoplasm"\r']
comp272273_c0	-2.720050434	7.928662112	3.64E-16	1.44E-14	177.27	178.93	198.89	163.34	33.52	23.6	20.71	34.08	2	comp272273_c0_seq1	long-chain-fatty-acid-- ligase 3	2287	20	0	68.95%	7	P:axon guidance; P:positive regulation of sequestering of triglyceride; P:segmentation; P:synaptic transmission; F:long-chain fatty acid-CoA ligase activity; C:lipid particle; C:endoplasmic reticulum
comp254580_c1	-2.772223652	5.391772997	3.74E-16	1.48E-14	309.64	281.19	308.16	304.58	41.67	55.76	26.94	50.34	0	no annotation
comp252710_c0	-4.854813702	11.69570506	3.76E-16	1.48E-14	8779.18	7465.89	8641.36	8094.98	350.31	608.67	22.22	195.81	0	no annotation
comp273442_c0	3.121390975	3.4393969	3.79E-16	1.50E-14	1.79	2.72	1.24	2.77	21.69	20.32	20.66	13.2	4	comp273442_c0_seq1	protein	719	20	1.23E-56	62.95%	4	C:integral to membrane; C:membrane; F:ammonium transmembrane transporter activity; P:ammonium transmembrane transport
comp264842_c0	-3.231285735	2.924845789	3.80E-16	1.50E-14	16.69	12.4	25.25	25.56	1.79	1.66	1.78	2.89	0	no annotation
comp270774_c1	3.500353601	3.472867016	3.83E-16	1.51E-14	1.75	1.8	3.7	2.88	25.05	16.56	47.22	20.85	0	no annotation
comp258201_c1	6.105555169	-0.099199045	3.84E-16	1.51E-14	0	0	0	0.3	6.62	5.23	2.92	6.06	0	no annotation
comp269878_c0	3.900679187	3.720644412	3.88E-16	1.53E-14	4.1	4.26	3.61	3.76	11.69	58.54	71.59	70.57	0	no annotation
comp272144_c0	-2.840977233	4.454888283	3.92E-16	1.54E-14	26.54	23.35	35.66	37.3	3.71	5.14	4.73	2.97	4	comp272144_c0_seq1	guanine deaminase	801	20	1.30E-92	70.40%	10	C:cytosol; P:transport; P:purine nucleotide catabolic process; P:purine nucleobase metabolic process; F:guanine deaminase activity; ; P:coenzyme biosynthetic process; C:mitochondrial inner membrane; P:nervous system development; P:pantothenate metabolic process
comp268420_c0	-3.558734589	5.612123434	3.93E-16	1.55E-14	111	87.12	120.11	124.89	10.99	14.51	2.23	10.4	10	comp268420_c0_seq1	phenylalanine hydroxylase	1225	20	0	85.50%	6	F:phenylalanine 4-monooxygenase activity; F:iron ion binding; F:tryptophan 5-monooxygenase activity; F:amino acid binding; P:L-phenylalanine catabolic process; P:oxidation-reduction process
comp274162_c0	5.241964752	5.023087725	3.99E-16	1.57E-14	1.16	0.63	1.18	0.54	119.18	31.61	3.43	19.87	0	no annotation
comp265088_c0	4.603690085	1.868717263	3.99E-16	1.57E-14	0.25	0.11	0.39	1.6	16.57	12.58	12.9	12.6	0	no annotation
comp237094_c0	5.952477045	-0.282267927	4.00E-16	1.57E-14	0	0	0.1	0.05	2.61	2.28	2.67	1.63	0	no annotation
comp253450_c0	7.852178934	0.048026576	4.02E-16	1.58E-14	0.06	0	0	0	0.75	2.72	4.28	6.98	0	no annotation
comp249130_c1	5.128713657	0.340915546	4.11E-16	1.61E-14	0.38	0.25	0.1	0	12.01	4.41	8.2	5.08	2	comp249130_c1_seq1	pdz and lim domain protein 3	210	5	3.00E-14	63.00%	0	-
comp249950_c0	4.690277032	1.071632871	4.22E-16	1.65E-14	0.46	0.06	0.48	0.37	6.86	9.24	12.96	4.21	0	no annotation
comp217600_c0	9.137464693	-0.971200792	4.30E-16	1.68E-14	0	0	0	0	1.62	2.28	2.46	1.9	0	no annotation
comp264041_c0	-3.862528133	1.208553513	4.34E-16	1.70E-14	12.99	11.49	12.36	16.9	1.14	1.21	0.72	0.67	0	no annotation
comp274340_c0	3.020257571	5.407845432	4.40E-16	1.72E-14	1.78	2.51	2.45	2.38	11.53	23.16	24.39	11.23	1	comp274340_c0_seq1	sodium hydrogen exchanger 3	4272	20	0	66.85%	3	F:solute:hydrogen antiporter activity; P:ion transport; P:cellular ion homeostasis
comp239707_c0	9.146970614	-0.852403256	4.41E-16	1.73E-14	0	0	0	0	1.97	1.4	1	0.92	0	no annotation
comp237133_c0	5.030493323	0.192419051	4.45E-16	1.74E-14	0.09	0.23	0.09	0.29	8.14	4.54	7.5	4.35	0	no annotation
comp241820_c0	9.556624533	-0.510012591	4.53E-16	1.77E-14	0	0	0	0	4.09	3.31	5.7	1.11	0	no annotation
comp258787_c0	3.998579092	2.02476935	4.55E-16	1.77E-14	0.17	0.28	0.15	0.2	5.22	4.76	1.24	2.82	1	comp258787_c0_seq1	chorion peroxidase	2181	20	0	63.85%	5	P:oxidation-reduction process; F:heme binding; P:response to oxidative stress; F:peroxidase activity; F:oxidoreductase activity
comp272014_c0	-2.731120509	6.477524771	4.55E-16	1.78E-14	51.44	47.93	67.78	61.9	10.5	10.3	6.8	7.44	2	comp272014_c0_seq1	isoform b	642	20	3.76E-75	74.20%	2	F:oxoglutarate dehydrogenase (succinyl-transferring) activity; P:oxidation-reduction process
comp270721_c0	3.379580806	5.183643542	4.77E-16	1.86E-14	3.6	10.15	4.66	4.87	30.71	94.36	52.91	57.57	3	comp270721_c0_seq1	pan domain-containing	614	15	2.91E-13	45.80%	4	P:proteolysis; P:blood coagulation; C:extracellular region; F:hydrolase activity
comp217437_c0	-4.319998942	0.963834573	4.82E-16	1.88E-14	1.85	2.12	1.82	2.19	0.2	0.09	0.04	0.12	1	comp217437_c0_seq1	l-amino-acid oxidase-like	1863	20	4.79E-47	44.70%	14	P:oxidation-reduction process; F:oxidoreductase activity; F:L-amino-acid oxidase activity; C:extracellular region; P:innate immune response; P:defense response to bacterium; P:hemostasis; P:apoptotic process; P:blood coagulation; P:hemolysis in other organism; P:cytolysis; C:nuclear membrane; C:lysosome; C:intracellular membrane-bounded organelle
comp253987_c0	4.056832334	1.239419236	4.95E-16	1.93E-14	0.63	0.67	0.37	0.71	8.05	13.3	5.9	11.96	2	comp253987_c0_seq1	arylsulfatase j-like	393	20	2.36E-19	56.25%	5	F:sulfuric ester hydrolase activity; P:response to stimulus; C:intracellular membrane-bounded organelle; C:cytoplasmic part; P:metabolic process
comp266873_c0	-3.362797525	6.509301187	4.96E-16	1.93E-14	63.12	49.66	85.29	88.57	9.16	11.13	2.64	5.6	1	comp266873_c0_seq2	histidine ammonia-lyase-like	2342	20	0	80.40%	6	C:soluble fraction; P:histidine catabolic process to glutamate and formate; P:biosynthetic process; C:cytosol; F:histidine ammonia-lyase activity; P:histidine catabolic process to glutamate and formamide
comp274368_c0	7.257949812	5.617503882	4.97E-16	1.93E-14	0.08	0.1	0.24	0.2	79.83	27.98	0.23	12.84	2	comp274368_c0_seq1	domon domain-containing protein cg14681 precursor	3298	20	9.57E-24	58.65%	6	C:nuclear matrix; P:spindle assembly; C:nuclear lamina; C:polytene chromosome; C:spindle; F:structural molecule activity
comp253935_c0	5.002395889	0.833396689	4.99E-16	1.94E-14	0.04	0	0.08	0.41	4.64	4.09	3.28	3.93	0	no annotation
comp152210_c0	6.287164462	-0.466138656	5.00E-16	1.94E-14	0	0	0.03	0.03	1.72	1.2	1.34	1.21	1	comp152210_c0_seq1	prophenoloxidase 8	1041	4	1.16E-08	45.00%	11	P:oxidation-reduction process; F:oxidoreductase activity; P:metabolic process; F:copper ion binding; F:oxygen transporter activity; P:transport; C:extracellular region; F:chloride ion binding; F:metal ion binding; C:extracellular space; P:oxygen transport
comp237507_c0	9.931397259	-0.065749226	5.08E-16	1.98E-14	0	0	0	0	6.67	2.53	0.98	8.56	0	no annotation
comp267544_c0	3.166037708	2.69558401	5.19E-16	2.02E-14	1.06	0.95	0.97	1.08	7.3	6.75	9.84	11.47	3	comp267544_c0_seq1	angiopoietin-like 1 precursor	668	20	1.00E-33	55.80%	3	F:receptor binding; C:extracellular space; P:signal transduction
comp260215_c0	8.439086514	4.025887746	5.35E-16	2.08E-14	0.06	0.3	0.18	0.19	8.05	1.16	45.63	182.69	4	comp260215_c0_seq1	pf03928 family protein	366	20	1.59E-14	60.25%	0	-
comp229705_c0	9.974746076	-0.24255278	5.50E-16	2.13E-14	0	0	0	0	0.78	5.98	4.31	7.76	0	no annotation
comp266550_c0	-2.689880256	5.230239842	5.54E-16	2.15E-14	29.44	27.84	33.12	32.14	5.56	4	4.18	5.49	2	comp266550_c0_seq1	organic cation transporter protein	2141	20	9.53E-64	50.10%	4	F:transmembrane transporter activity; C:integral to membrane; P:transmembrane transport; F:carnitine transmembrane transporter activity
comp267677_c0	-3.435274981	6.29870284	5.74E-16	2.22E-14	66.14	57.23	77.08	71.67	7.52	9.02	1.63	7.48	1	comp267677_c0_seq1	probable hydroxyacid-oxoacid mitochondrial-like	2120	20	0	78.70%	5	F:metal ion binding; F:hydroxyacid-oxoacid transhydrogenase activity; C:mitochondrion; P:molecular hydrogen transport; P:oxidation-reduction process
comp221178_c0	9.038792974	-1.029443265	5.83E-16	2.26E-14	0	0	0	0	1.69	1.68	1.48	1.61	0	no annotation
comp256830_c0	3.688571417	2.350045989	5.93E-16	2.29E-14	0.79	0.54	0.4	1.59	9.38	10.74	10.82	10.04	2	comp256830_c0_seq1	organic cation	922	20	5.45E-21	43.70%	8	F:transmembrane transporter activity; C:integral to membrane; P:transmembrane transport; C:membrane; P:transport; F:transporter activity; P:carbohydrate transport; F:secondary active organic cation transmembrane transporter activity
comp248730_c0	6.921549332	-0.709397572	6.14E-16	2.38E-14	0.08	0	0	0	3.42	3.04	1.91	3.57	0	no annotation
comp922614_c0	9.07907504	-1.011365658	6.57E-16	2.54E-14	0	0	0	0	1.62	1.59	1.73	2.28	0	no annotation
comp256324_c0	4.433711823	1.765303927	6.59E-16	2.55E-14	0.13	0.16	0.19	0.2	0.95	3.76	3.42	5.2	2	comp256324_c0_seq1	conserved hypothetical protein	1904	1	1.90E-07	50.00%	0	-
comp250572_c0	4.625532309	1.298365672	6.60E-16	2.55E-14	0.08	0.07	0.08	0.42	3.39	5.41	2.96	3.13	1	comp250572_c0_seq1	glutamate-gated chloride channel	1259	20	2.23E-34	48.00%	2	C:membrane; F:ion channel activity
comp252768_c0	6.832920041	-0.073006953	6.62E-16	2.56E-14	0.19	0	0	0	1.91	5.83	4.17	10.13	1	comp252768_c0_seq1	isoform a	336	20	2.07E-41	75.20%	1	F:carbohydrate binding
comp235551_c0	9.038792974	-0.99430309	6.68E-16	2.58E-14	0	0	0	0	2.2	1.55	1.4	1.7	0	no annotation
comp256309_c0	4.735737321	0.495637669	6.71E-16	2.59E-14	0.32	0.28	0.45	0.24	13.03	7.65	11.42	4.6	2	comp256309_c0_seq2	mical-like protein 2	301	20	6.00E-11	80.55%	3	F:protein tyrosine phosphatase activity; F:zinc ion binding; P:peptidyl-tyrosine dephosphorylation
comp264460_c0	3.21476594	4.47539834	6.73E-16	2.59E-14	0.91	0.98	0.72	0.83	14.58	10.62	3.31	6.87	6	comp264460_c0_seq1	probable nuclear hormone receptor hr3-like	3460	20	9.41E-134	66.95%	3	P:cellular process; F:binding; F:receptor activity
comp246876_c0	9.247599507	-0.895631647	6.75E-16	2.60E-14	0	0	0	0	2.39	4.11	5.69	4.54	0	no annotation
comp233939_c0	5.671185019	-0.246095183	6.84E-16	2.64E-14	0	0.12	0.07	0.08	2.25	5.23	3.01	3.98	0	no annotation
comp248232_c1	9.846431212	-0.359287854	6.85E-16	2.64E-14	0	0	0	0	0.84	6.89	3.71	4.47	1	comp248232_c1_seq1	serine-rich adhesin for platelets-like	384	20	5.75E-23	64.95%	3	F:chitin binding; P:chitin metabolic process; C:extracellular region
comp268503_c0	3.271448862	2.208291493	6.90E-16	2.65E-14	2.78	1.89	1.98	1.52	20	17.24	20.33	21.77	12	comp268503_c0_seq1	protein	305	20	5.35E-20	64.00%	1	C:cytosol
comp248551_c0	7.873856493	0.112534295	6.92E-16	2.66E-14	0	0	0.05	0	1.34	4.64	1.02	6.77	0	no annotation
comp265045_c0	3.88057155	3.415942016	6.92E-16	2.66E-14	0.68	0.47	1.05	2.93	17.83	17.57	17.15	18.52	4	comp265045_c0_seq1	organic cation transporter protein	1864	20	3.52E-75	49.60%	4	F:transmembrane transporter activity; C:integral to membrane; P:transmembrane transport; P:carbohydrate transport
comp249207_c0	4.446097777	0.713351943	6.97E-16	2.68E-14	0.42	0.07	0.18	0.09	3.9	3.25	4.55	4.8	1	comp249207_c0_seq2	serine protease like protein	1373	20	8.63E-18	44.65%	1	F:catalytic activity
comp254392_c0	4.758220796	0.874594294	7.01E-16	2.69E-14	0.12	0.14	0.16	0.1	1.91	4.7	1.77	5.4	1	comp254392_c0_seq1	serine proteinase stubble-like	1016	20	1.05E-49	56.20%	1	F:hydrolase activity
comp266136_c0	3.271270523	4.945086375	7.03E-16	2.70E-14	3.44	5.72	9.69	8.28	62.58	41.92	102.02	47.57	2	comp266136_c0_seq1	peptidyl-prolyl cis-trans isomerase	953	20	6.53E-15	55.85%	2	P:primary metabolic process; F:catalytic activity
comp250274_c0	6.036915607	-0.282304587	7.10E-16	2.72E-14	0	0.07	0.08	0.09	2.28	4.95	4.66	3.37	5	comp250274_c0_seq1	mitochondrial metalloendopeptidase oma1	422	20	1.67E-10	55.35%	1	F:hydrolase activity
comp265852_c0	-3.752276867	6.717452094	7.12E-16	2.73E-14	173.63	178.74	351.64	323.59	24.73	7.65	35.84	8.18	6	comp265852_c0_seq1	cuticle protein 6	728	10	6.26E-11	67.60%	1	F:structural constituent of cuticle
comp248076_c0	4.471663429	0.832203975	7.36E-16	2.82E-14	0.11	0.12	0.03	0.27	2.96	2.34	2.39	3.95	0	no annotation
comp258417_c2	-2.91046147	3.078221317	7.43E-16	2.85E-14	36.68	35.36	44.85	44.44	3.7	6.37	5.63	4.73	0	no annotation
comp267705_c0	3.916215322	2.986357264	7.59E-16	2.91E-14	0.63	0.61	0.69	0.5	14.82	8.83	2.17	13.86	0	no annotation
comp257288_c0	4.86826456	0.978898106	7.89E-16	3.02E-14	0	0.11	0.52	1.53	15.88	14.63	14	14.89	0	no annotation
comp263887_c0	-2.794932213	5.103645705	7.95E-16	3.04E-14	45.09	36.87	46.98	36.97	8.24	5.64	4.73	6.27	2	comp263887_c0_seq1	aspartate aminotransferase	1445	20	6.06E-129	58.65%	1	F:transferase activity
comp204407_c0	9.256408885	-0.859975669	8.15E-16	3.11E-14	0	0	0	0	1.63	1.56	3.31	1.58	1	comp204407_c0_seq1	cuticle protein precursor	765	10	7.30E-10	57.60%	1	F:structural constituent of cuticle
comp257001_c0	6.978687226	-0.702990736	8.23E-16	3.14E-14	0	0.12	0	0	4.39	7.5	5.48	3.58	0	no annotation
comp269266_c0	5.771828957	3.570187122	8.45E-16	3.23E-14	0.08	0.17	0.12	0.1	20.89	7.6	0.31	4.54	0	no annotation
comp272222_c0	3.671488967	3.630370293	8.54E-16	3.26E-14	0.65	0.51	0.52	2.16	12.69	10.89	12.62	10.81	1	comp272222_c0_seq1	sodium hydrogen exchanger 3 -like	1940	20	1.27E-35	52.40%	1	P:transport
comp264910_c0	5.963438619	3.413073234	8.62E-16	3.29E-14	0.46	0.52	0.24	0.31	69.89	19.64	0.81	29.28	0	no annotation
comp266498_c0	-3.127640565	4.232731821	8.63E-16	3.29E-14	29.13	32.42	42.63	40.72	5.48	2.87	2.58	6.12	0	no annotation
comp270774_c2	3.199288951	4.400281481	8.65E-16	3.30E-14	3.58	6.17	9.03	9.09	60.91	47.75	94.79	45.36	0	no annotation
comp262386_c0	4.428154891	1.958689843	8.70E-16	3.31E-14	0.17	0.12	0.26	1.06	8.37	6.54	8.73	8.91	2	comp262386_c0_seq1	gamma-aminobutyric acid receptor subunit pi-like	420	1	7.56E-07	49.00%	0	-
comp257834_c0	-3.165762453	2.804014468	8.87E-16	3.37E-14	26.62	41.41	28.56	26.33	4.16	3.9	2.63	3.55	9	comp257834_c0_seq1	c-type lectin	373	3	4.23E-08	50.67%	0	-
comp242373_c0	5.459936396	-0.089629012	9.23E-16	3.51E-14	0	0.18	0.07	0.08	4.39	2.18	5.86	3.81	3	comp242373_c0_seq1	flagellar calcium-binding protein	675	20	4.61E-73	64.30%	2	C:flagellum; F:calcium ion binding
comp247434_c0	10.13140248	0.089699959	9.31E-16	3.54E-14	0	0	0	0	7.42	2.49	11.24	0.94	0	no annotation
comp251674_c1	-3.204293962	2.802474085	9.48E-16	3.60E-14	11.04	12.51	7.4	13.18	1.2	0.92	1.73	0.91	3	comp251674_c1_seq1	serine protease	1192	20	5.90E-26	46.75%	1	F:catalytic activity
comp269922_c0	3.063548146	3.735069429	9.56E-16	3.63E-14	3.33	2.99	6.02	4.87	25.85	33.68	33.21	43.53	0	no annotation
comp250127_c0	3.91881128	1.309452957	9.58E-16	3.64E-14	0.23	0.17	0.27	0.19	1.98	3.66	2.63	4.09	0	no annotation
comp261067_c0	3.983814383	6.434111818	9.62E-16	3.65E-14	5.75	7.29	5.49	6.28	26.11	144.77	153.52	34	2	comp261067_c0_seq1	cuticular protein isoform a	872	20	6.93E-26	78.35%	1	F:structural constituent of cuticle
comp1823153_c0	9.56373953	-0.625446039	9.98E-16	3.78E-14	0	0	0	0	0.48	1.23	2.05	2.15	0	no annotation
comp250380_c1	4.736738481	0.91344496	1.01E-15	3.82E-14	0.05	0.05	0.22	0.66	5.66	5.9	6.13	6.56	1	comp250380_c1_seq2	ring finger	593	20	2.10E-18	54.85%	5	C:intracellular organelle; P:DNA repair; P:histone ubiquitination; F:acid-amino acid ligase activity; F:protein binding
comp271699_c0	-3.541494104	3.549786189	1.01E-15	3.82E-14	24.86	30.64	28.9	28.5	4.65	1.48	3.28	1.27	8	comp271699_c0_seq1	ldl receptor protein isoform d	1027	20	9.70E-10	44.60%	1	P:central nervous system development
comp270969_c0	-2.924946183	5.608255852	1.02E-15	3.86E-14	50.97	52.29	74.33	80.07	8	10.95	4.22	10.13	19	comp270969_c0_seq1	transmembrane protein 165-like	600	20	9.01E-28	69.85%	1	C:membrane
comp253781_c0	-5.148523065	6.614076633	1.03E-15	3.90E-14	704.33	512.09	635.95	549.04	23.71	37.13	0.81	9.64	0	no annotation
comp249509_c0	10.40138884	0.148283862	1.03E-15	3.90E-14	0	0	0	0	0.21	1.66	4.04	3.99	3	comp249509_c0_seq1	serine protease	1033	20	4.06E-22	47.05%	1	F:catalytic activity
comp273956_c1	2.87647385	7.127826334	1.04E-15	3.91E-14	5.45	6.35	6.16	6.32	43.62	51.73	60.65	20.85	1	comp273956_c1_seq1	protein outspread-like	6954	20	6.13E-98	81.50%	1	F:phospholipid binding
comp213593_c0	9.184380066	-0.889024865	1.04E-15	3.92E-14	0	0	0	0	2.24	1.29	1.89	3.24	0	no annotation
comp247783_c0	6.308405043	-0.414515747	1.05E-15	3.98E-14	0	0	0	0.07	2.22	1.41	1.27	1.32	0	no annotation
comp263400_c0	3.690454493	2.285204808	1.05E-15	3.98E-14	0.27	0.31	0.15	0.34	6.07	3.92	1.63	3.63	1	comp263400_c0_seq1	isoform c	2376	20	0	59.00%	4	P:ovarian follicle development; F:peptidase activity; P:ovarian follicle cell stalk formation; P:establishment of nucleus localization
comp259220_c0	3.932221336	1.13206811	1.11E-15	4.19E-14	0.52	0.91	0.73	0.88	7.8	9.8	15.22	11.79	0	no annotation
comp259633_c0	-3.574245581	4.278781406	1.11E-15	4.20E-14	45.11	60.77	103.36	74.27	5.15	2.43	11.71	3.56	0	no annotation
comp136401_c0	8.99735379	-1.051067967	1.13E-15	4.27E-14	0	0	0	0	2.14	1.41	1.73	1.84	0	no annotation
comp226363_c0	6.26560648	-0.508763889	1.15E-15	4.33E-14	0	0	0.28	0	6.68	5.23	6.38	5.26	0	no annotation
comp267605_c0	-3.505473687	1.678087108	1.15E-15	4.35E-14	26.72	26.72	32.01	21.97	2.72	2	2.01	2.85	1	comp267605_c0_seq1	serine protease -like	220	20	4.93E-16	67.80%	1	F:peptidase activity
comp949119_c0	9.27386789	-0.658338832	1.20E-15	4.52E-14	0	0	0	0	3.73	1.48	0.93	2	0	no annotation
comp235796_c0	9.422162407	-0.594532082	1.28E-15	4.82E-14	0	0	0	0	4.3	4.04	0.92	3.75	0	no annotation
comp270660_c1	-3.906769976	2.156193464	1.29E-15	4.84E-14	15.85	10.93	15.2	16.75	1.94	1.12	0.37	0.89	5	comp270660_c1_seq1	glycosyl-phosphatidylinositol-linked carbonic anhydrase	597	20	6.69E-39	57.05%	5	F:metal ion binding; F:zinc ion binding; P:one-carbon metabolic process; F:lyase activity; F:carbonate dehydratase activity
comp266972_c0	-3.217427257	4.99222543	1.33E-15	5.01E-14	36.97	62.2	48.11	82.47	5.35	10.97	3.51	4.4	7	comp266972_c0_seq1	spt transcription factor family member	1116	3	2.70E-11	71.33%	2	P:peptide cross-linking; C:cytoplasm
comp252291_c0	9.743669858	-0.258670326	1.34E-15	5.04E-14	0	0	0	0	8.86	2.19	10.06	1.91	0	no annotation
comp250204_c0	5.31557638	0.138711824	1.36E-15	5.11E-14	0.07	0.26	0.08	0.08	2.28	4.1	6.41	7.12	0	no annotation
comp218980_c0	6.929851747	-0.749750958	1.36E-15	5.12E-14	0	0.07	0	0	2.61	2.24	4.24	2.39	0	no annotation
comp254080_c0	6.247351098	2.301118202	1.37E-15	5.15E-14	0.53	0.28	0.68	0.24	35.17	17.71	76.22	1.88	0	no annotation
comp256868_c0	3.607524641	2.417226771	1.41E-15	5.27E-14	0.73	0.89	0.6	0.66	4.04	12.32	6.58	10.37	9	comp256868_c0_seq2	spt transcription factor family member	1138	4	2.98E-14	47.75%	2	P:peptide cross-linking; C:cytoplasm
comp239609_c0	6.467930872	-0.420026498	1.41E-15	5.30E-14	0	0.11	0	0	1.3	2.82	3.77	3.81	0	no annotation
comp213266_c0	9.098802003	-0.876569991	1.42E-15	5.31E-14	0	0	0	0	2.66	1.57	1.19	1.1	0	no annotation
comp270755_c0	2.909090809	4.753264714	1.42E-15	5.32E-14	3.14	2.85	3.76	4.31	20.44	29.43	16.55	35.11	1	comp270755_c0_seq1	isoform a	1861	20	1.72E-52	47.05%	5	F:metal ion binding; F:zinc ion binding; F:iron-sulfur cluster binding; P:negative regulation of gene expression; F:histone deacetylase binding
comp245859_c0	9.256408885	-0.834642796	1.45E-15	5.41E-14	0	0	0	0	1.42	2.8	1.1	1.17	0	no annotation
comp236431_c0	5.676938119	-0.113306579	1.45E-15	5.42E-14	0	0	0.08	0.08	2.99	2.67	1.49	1.43	0	no annotation
comp274538_c0	-2.575215024	7.06331907	1.45E-15	5.43E-14	62.91	60.58	88.82	88.64	9.23	12.2	11.51	15.17	1	comp274538_c0_seq1	alpha-aminoadipic semialdehyde mitochondrial-like	3072	20	0	77.90%	7	"P:oxidation-reduction process; P:transcription initiation from RNA polymerase II promoter; F:DNA binding; F:oxidoreductase activity; F:nucleotide binding; P:positive regulation of transcription	DNA-dependent; C:nucleus"\r']
comp223495_c0	9.358127653	-0.771444967	1.46E-15	5.44E-14	0	0	0	0	1.54	1.21	3.7	1.64	0	no annotation
comp258242_c0	2.832357252	7.376704397	1.51E-15	5.65E-14	37	33.41	42.52	44.32	256.87	250.81	421.83	160.49	0	no annotation
comp265226_c0	2.870103103	3.718660974	1.54E-15	5.75E-14	2.16	2.06	2.68	2.48	11.85	17.18	17.53	18.85	8	comp265226_c0_seq1	class a rhodopsin-like g-protein coupled receptor	2070	20	8.00E-23	56.55%	4	C:integral to membrane; P:G-protein coupled receptor signaling pathway; F:receptor activity; F:G-protein coupled receptor activity
comp233745_c0	9.018222161	-1.047682681	1.59E-15	5.94E-14	0	0	0	0	2.51	3.05	2.15	1.8	0	no annotation
comp264690_c0	-2.922508891	3.18043813	1.61E-15	6.01E-14	8.21	11.8	11.03	8.36	1.21	1.1	1.27	1.6	8	comp264690_c0_seq3	hemocyanin isoform 1	1642	20	9.03E-49	45.10%	7	F:metal ion binding; P:oxidation-reduction process; F:oxidoreductase activity; P:metabolic process; F:oxygen transporter activity; P:oxygen transport; P:transport
comp260558_c0	4.250554035	0.957841364	1.62E-15	6.04E-14	0.31	0.08	0.28	0.4	7.17	3.14	5.26	4.94	0	no annotation
comp264293_c0	4.588681157	2.1962511	1.62E-15	6.05E-14	0.13	0.05	0.22	0.87	7.96	6.29	6.82	7.5	6	comp264293_c0_seq1	inward rectifier potassium channel 2-like	646	20	9.25E-20	52.95%	16	F:ion channel activity; F:voltage-gated ion channel activity; C:integral to membrane; F:inward rectifier potassium channel activity; C:membrane; P:potassium ion transport; F:identical protein binding; P:ion transport; P:transport; P:regulation of ion transmembrane transport; F:ATP-activated inward rectifier potassium channel activity; P:response to exogenous dsRNA; P:response to lipopolysaccharid…
comp223359_c0	9.007825708	-1.040764665	1.64E-15	6.09E-14	0	0	0	0	1.91	1.18	1.4	1.93	1	comp223359_c0_seq1	nudix family protein	600	17	3.39E-23	54.65%	0	-
comp248926_c0	8.111372477	0.651691289	1.68E-15	6.25E-14	0	0.04	0	0	8.5	6.13	0.32	2.42	0	no annotation
comp279526_c0	-5.127277589	2.2177228	1.69E-15	6.26E-14	8.61	14.76	26.23	25.03	0.19	1.56	0.05	0.15	0	no annotation
comp260208_c0	5.482849119	0.748618504	1.69E-15	6.28E-14	0	0.32	0.13	0	11.76	5.69	1.87	6.42	0	no annotation
comp270170_c0	3.553479414	2.583313462	1.70E-15	6.30E-14	1.81	1.54	1.51	2.16	9.07	27.31	24.13	15.65	0	no annotation
comp211441_c0	9.127895722	-0.987688067	1.74E-15	6.45E-14	0	0	0	0	1.26	2.69	1.54	1.72	0	no annotation
comp251564_c0	7.545052	1.580970315	1.76E-15	6.54E-14	0.03	0.02	0.03	0.03	3.75	0.13	11.27	5.68	8	comp251564_c0_seq1	purine nucleoside phosphorylase	1186	20	2.94E-83	68.90%	2	"P:nucleobase-containing compound metabolic process; F:transferase activity	transferring pentosyl groups"\r']
comp263603_c0	-2.750739777	4.963788895	1.80E-15	6.67E-14	65.93	63.36	87.28	86.39	12.71	12.03	7.4	13.07	1	comp263603_c0_seq1	purine nucleoside phosphorylase	728	20	8.88E-74	70.10%	2	"P:nucleobase-containing compound metabolic process; F:transferase activity	transferring pentosyl groups"\r']
comp248288_c0	5.13659648	0.052994614	1.80E-15	6.67E-14	0.34	0.1	0.24	0.13	6.67	8.97	4.07	9.32	0	no annotation
comp271475_c0	3.326257302	2.831003532	1.82E-15	6.75E-14	1.89	1.45	1.44	1.53	11.77	21.73	8.18	19.83	4	comp271475_c0_seq1	dehydrogenase reductase sdr family member 13-like	522	20	6.20E-16	68.35%	2	P:metabolic process; F:oxidoreductase activity
comp256219_c1	3.842676005	1.331678007	1.83E-15	6.76E-14	0.27	0.53	0.32	0.26	4.01	7.27	4.86	3.75	0	no annotation
comp243474_c0	9.038792974	-1.01415037	1.83E-15	6.79E-14	0	0	0	0	3.2	1.77	2.53	3.43	0	no annotation
comp252358_c0	6.197522969	-0.101534572	1.87E-15	6.90E-14	0.04	0	0.04	0.05	1.67	2.96	1.06	3.73	0	no annotation
comp272648_c0	3.052360504	5.071262194	1.89E-15	6.99E-14	3.12	2.89	3.49	3.21	12.07	34.44	32.16	19.12	2	comp272648_c0_seq1	furin-like protease 2-like	2970	20	0	75.70%	4	F:serine-type endopeptidase activity; C:plasma membrane; P:cellular process; P:proteolysis
[truncated: 5,471 more rows]
