# Supplementary material for: Transcriptional profiling of reproductive development, lipid storage and molting throughout the last juvenile stage of the marine copepod Calanus finmarchicus
Source: Front Zool. 2014 Dec 16;11:91. doi: 10.1186/s12983-014-0091-8 (PMC4285635; doi:10.1186/s12983-014-0091-8)
Supplement: Additional file 2: Table S2. — Tab-delimited file containing annotation of transcripts with a positive blastx hit (e-value < 10-6) that were differentially expressed between days 3 and 10. Column 1: Trinity transcript name. Column 2: Sequence description. Column 3: Sequence length. Column 4: Number of blast hits. Column 5: Lowest e-value of significant blast hit. Column 6: Mean percent similarity. Column 7: Number of associated GO terms. Column 8: List of associated GO terms. [file 12983_2014_91_MOESM2_ESM.txt]

Seq. Name	Seq. Description	Seq. Length	#Hits	min. eValue	mean Similarity	#GOs	GOs
comp60_c0_seq1	galactosamine (n-acetyl)-6-sulfate sulfatase-like	680	20	2.39E-40	52.85%	3	P:metabolic process; F:catalytic activity; F:sulfuric ester hydrolase activity
comp105_c1_seq1	isoform a	388	20	6.69E-16	55.55%	1	F:phospholipid binding
comp233_c0_seq1	leukocyte elastase inhibitor	600	20	4.60E-14	51.05%	1	P:regulation of metabolic process
comp541_c0_seq1	cuticle protein	370	20	1.26E-11	72.80%	1	F:structural constituent of cuticle
comp1096_c0_seq1	ribonuclease uk114	423	20	3.63E-48	76.80%	4	C:mitochondrion; C:nucleolus; P:regulation of translational termination; F:nuclease activity
comp1127_c0_seq1	cytochrome family subfamily polypeptide 2	713	20	5.11E-67	63.05%	3	F:metal ion binding; F:oxidoreductase activity; P:fatty acid omega-oxidation
comp1272_c0_seq1	fructose- -bisphosphatase 1	469	20	2.57E-19	52.90%	3	F:binding; P:primary metabolic process; F:catalytic activity
comp1340_c0_seq1	serine protease inhibitor serpin-4	396	20	8.27E-29	67.85%	2	P:metabolic process; F:peptidase inhibitor activity
comp1603_c0_seq1	hypothetical protein DAPPUDRAFT_313646	883	20	1.03E-46	58.85%	1	P:lipid metabolic process
comp1738_c0_seq1	histone-lysine n-methyltransferase setd7	690	20	2.53E-15	51.25%	1	P:protein methylation
comp2156_c0_seq1	tektin-3	862	20	2.88E-78	64.10%	1	C:intracellular organelle part
comp2468_c0_seq1	dipeptidyl peptidase 4	456	20	6.83E-50	68.55%	1	F:peptidase activity, acting on L-amino acid peptides
comp2830_c0_seq1	PREDICTED: uncharacterized protein LOC100879260	438	9	5.20E-09	56.67%	0	-
comp2896_c0_seq1	sid1 transmembrane family member 1	820	20	3.97E-36	51.20%	4	F:RNA transmembrane transporter activity; P:dsRNA transport; C:integral to membrane; P:RNA interference
comp2950_c0_seq1	isoform b	397	20	1.55E-15	52.05%	1	F:hydrolase activity
comp3099_c1_seq1	oligopeptide transporter	319	20	4.42E-20	57.30%	6	P:oligopeptide transport; C:integral to membrane; C:membrane; P:transport; F:transporter activity; F:proton-dependent oligopeptide secondary active transmembrane transporter activity
comp3190_c0_seq1	Hypothetical protein CBG23588	323	4	3.51E-09	46.50%	0	-
comp3802_c0_seq1	desert hedgehog protein	752	20	2.57E-16	49.30%	4	F:binding; P:cell development; P:embryonic cranial skeleton morphogenesis; P:neuron differentiation
comp3964_c0_seq1	PREDICTED: uncharacterized protein LOC101236634	611	20	3.97E-13	52.65%	0	-
comp4365_c1_seq1	alpha-protein kinase vwka	584	20	7.62E-34	55.60%	11	F:nucleic acid binding; F:ATP binding; P:protein phosphorylation; F:zinc ion binding; F:transferase activity, transferring phosphorus-containing groups; C:intracellular; F:protein serine/threonine kinase activity; F:kinase activity; P:phosphorylation; P:translational elongation; F:translation elongation factor activity
comp4949_c0_seq1	isoform k	666	20	3.71E-13	48.40%	2	C:membrane; F:ion channel activity
comp5915_c0_seq1	btb poz domain-containing protein 3-like	935	20	1.47E-44	52.40%	0	-
comp6886_c0_seq1	ankyrin repeat domain-containing protein 50-like	469	3	1.00E-07	51.33%	0	-
comp7222_c0_seq1	phospholipase membrane-associated	474	20	5.10E-22	55.50%	3	P:lipid metabolic process; C:plasma membrane; F:hydrolase activity
comp7445_c0_seq1	coagulation factor xi	543	20	1.19E-28	57.50%	1	F:hydrolase activity
comp8896_c0_seq1	tropomyosin	639	20	7.36E-73	82.15%	0	-
comp8936_c0_seq1	metalloendopeptidase mitochondrial-like	513	20	7.08E-16	51.60%	3	P:primary metabolic process; F:hydrolase activity; C:membrane
comp9312_c0_seq1	soluble guanylate cyclase 88e-like	665	20	2.84E-19	67.55%	2	P:cellular process; F:lyase activity
comp9355_c0_seq1	cg31108 cg31108-pa	472	3	3.24E-08	60.33%	3	F:ATP binding; F:tubulin-tyrosine ligase activity; P:cellular protein modification process
comp9756_c0_seq1	serpin b3-like	639	20	1.46E-28	53.05%	3	P:proteolysis; F:peptidase activity; F:serine-type endopeptidase inhibitor activity
comp10348_c0_seq1	calumenin precursor	916	20	4.60E-69	62.45%	1	C:endoplasmic reticulum
comp10821_c0_seq1	cadherin 88c	601	20	7.80E-52	62.80%	1	C:membrane
comp11177_c0_seq1	monocarboxylate transporter 14-like	454	12	1.05E-08	55.58%	2	C:integral to membrane; P:transmembrane transport
comp11270_c0_seq1	hypothetical protein CGI_10011889	663	1	8.10E-11	56.00%	0	-
comp11974_c0_seq1	hypothetical protein	390	4	4.12E-21	48.75%	0	-
comp12208_c0_seq1	4-hydroxyphenylpyruvate dioxygenase-like protein	461	1	1.56E-09	48.00%	0	-
comp12514_c0_seq1	cd209l1 protein	652	8	1.18E-07	48.88%	6	P:cellular process; P:transport; F:binding; C:membrane part; P:modulation by virus of host morphology or physiology; C:cell part
comp13034_c0_seq1	cathepsin s	309	20	1.14E-16	59.95%	6	F:cysteine-type peptidase activity; P:metanephros development; C:cell surface; F:protein binding; P:regulation of sensory perception of pain; P:bone resorption
comp13592_c0_seq1	spt transcription factor family member	259	2	1.14E-07	51.00%	0	-
comp15409_c0_seq1	thrombospondin type 1 domain protein	382	13	5.52E-12	50.31%	4	F:carbohydrate binding; F:scavenger receptor activity; P:cell adhesion; C:membrane
comp16598_c0_seq1	nudix family protein	753	20	1.64E-105	68.70%	2	C:vacuole; F:hydrolase activity
comp16827_c0_seq1	hemocyanin isoform 1	644	20	1.57E-22	52.40%	9	F:metal ion binding; P:oxidation-reduction process; F:oxidoreductase activity; P:metabolic process; F:oxygen transporter activity; P:oxygen transport; P:transport; C:extracellular region; C:extracellular space
comp16997_c0_seq1	dipeptidyl peptidase 4	457	20	2.57E-31	61.05%	1	F:hydrolase activity
comp17869_c0_seq1	peptidase family m1 domain containing protein	263	20	2.30E-23	71.75%	1	F:peptidase activity, acting on L-amino acid peptides
comp18147_c0_seq1	hypothetical protein DAPPUDRAFT_302543	604	20	4.26E-32	55.55%	2	F:sulfotransferase activity; F:transferase activity
comp19189_c0_seq1	membrane metallo-endopeptidase-like 1-like	332	20	4.25E-24	64.50%	1	F:peptidase activity
comp19480_c0_seq1	cadherin 88c	324	20	2.14E-23	65.70%	1	C:membrane
comp21929_c0_seq1	solute carrier family 15 member 1	636	20	7.66E-37	59.10%	2	P:transport; F:transporter activity
comp23635_c0_seq1	collagen alpha-1v chain	515	20	1.04E-30	67.15%	1	C:extracellular region
comp24429_c0_seq1	cysteine protease	318	20	3.99E-23	61.80%	1	F:hydrolase activity
comp24506_c0_seq1	hypothetical protein DAPPUDRAFT_306809	376	1	1.98E-13	59.00%	2	P:proteolysis; F:peptidase activity
comp24894_c0_seq1	proteophosphoglycan 5	681	8	3.58E-18	47.25%	3	F:galactoside 2-alpha-L-fucosyltransferase activity; P:carbohydrate metabolic process; C:membrane
comp25529_c0_seq1	hypothetical protein	264	2	5.15E-07	81.00%	0	-
comp25620_c0_seq1	cg14607 cg14607-pa	520	20	2.23E-15	62.35%	3	F:chitin binding; P:chitin metabolic process; C:extracellular region
comp26215_c0_seq1	venom protease-like	267	20	1.85E-15	58.75%	1	F:peptidase activity
comp29208_c0_seq1	aminopeptidase n	510	20	7.03E-19	53.15%	5	P:proteolysis; F:metallopeptidase activity; F:zinc ion binding; F:aminopeptidase activity; F:hydrolase activity
comp29323_c0_seq2	potassium inwardly-rectifying subfamily member isoform cra_b	349	20	3.47E-11	52.65%	4	F:binding; P:ion transport; F:inward rectifier potassium channel activity; C:membrane
comp29692_c0_seq1	btb domain transcription	249	7	8.49E-19	76.86%	2	C:intracellular; F:zinc ion binding
comp31248_c0_seq1	thioredoxin domain-containing protein 6	1008	20	1.33E-32	59.45%	3	P:ribonucleoside triphosphate biosynthetic process; P:ribonucleoside metabolic process; P:heterocycle biosynthetic process
comp32675_c0_seq1	protein tanc2	554	20	1.65E-60	70.85%	2	P:in utero embryonic development; F:metal ion binding
comp33969_c0_seq1	isoform f	453	20	4.24E-34	82.80%	0	-
comp34966_c0_seq1	deleted in malignant brain tumors 1	462	20	2.53E-11	54.30%	3	F:scavenger receptor activity; F:receptor activity; C:membrane
comp35051_c0_seq1	luciferase	323	1	6.26E-22	63.00%	0	-
comp36206_c0_seq1	ankyrin repeat protein	406	12	3.63E-09	53.25%	4	F:protein binding; F:histone-lysine N-methyltransferase activity; P:peptidyl-lysine methylation; P:histone lysine methylation
comp37864_c0_seq1	4-hydroxyphenylpyruvate dioxygenase-like protein	425	20	6.37E-33	59.15%	5	P:oxidation-reduction process; F:oxidoreductase activity, acting on single donors with incorporation of molecular oxygen; P:aromatic amino acid family metabolic process; F:4-hydroxyphenylpyruvate dioxygenase activity; C:cellular_component
comp37864_c0_seq2	4-hydroxyphenylpyruvate dioxygenase-like	590	20	1.10E-32	56.40%	5	P:oxidation-reduction process; F:oxidoreductase activity, acting on single donors with incorporation of molecular oxygen; P:aromatic amino acid family metabolic process; F:4-hydroxyphenylpyruvate dioxygenase activity; C:cellular_component
comp38027_c0_seq1	serine protease 14	347	20	2.35E-12	64.75%	3	C:extracellular space; P:digestion; F:peptidase activity
comp38027_c0_seq2	transmembrane protease serine 6	757	20	5.70E-18	57.25%	1	F:serine-type peptidase activity
comp39532_c0_seq1	hypothetical protein PPL_09335	415	1	3.45E-28	65.00%	1	F:GTP binding
comp41879_c0_seq1	lectin protein type iii	840	2	1.91E-07	49.00%	0	-
comp41897_c0_seq1	hemocyanin subunit e	657	1	3.69E-07	46.00%	3	P:oxidation-reduction process; F:oxidoreductase activity; P:metabolic process
comp42243_c0_seq1	matrix metalloproteinase	383	20	8.47E-20	53.40%	11	F:metalloendopeptidase activity; F:hydrolase activity; F:zinc ion binding; C:collagen; F:metallopeptidase activity; C:extracellular matrix; F:peptidase activity; P:proteolysis; F:metal ion binding; P:metabolic process; F:calcium ion binding
comp43501_c0_seq1	longitudinals lacking	487	20	9.18E-23	68.30%	7	F:binding; P:regulation of transcription from RNA polymerase II promoter; P:salivary gland morphogenesis; P:tracheal outgrowth, open tracheal system; P:chromatin silencing; F:sequence-specific DNA binding transcription factor activity; C:nucleus
comp44875_c0_seq1	hypothetical protein DAPPUDRAFT_315032	433	2	5.13E-11	49.00%	0	-
comp45680_c0_seq1	tppp family protein cg4893-like	379	20	2.12E-25	61.85%	0	-
comp46055_c0_seq1	phytanoyl- dioxygenase	321	9	3.05E-18	56.22%	1	F:oxidoreductase activity, acting on single donors with incorporation of molecular oxygen, incorporation of two atoms of oxygen
comp46326_c0_seq1	farnesoic acid o-methyltransferase	416	20	2.17E-14	52.45%	5	F:carbohydrate binding; F:methyltransferase activity; F:transferase activity; P:methylation; P:cell adhesion
comp47337_c0_seq1	serine protease	288	20	1.66E-14	68.05%	3	F:serine-type endopeptidase inhibitor activity; P:proteolysis; F:peptidase activity
comp47742_c0_seq1	cytochrome p450 4v2-like	450	20	1.40E-40	69.00%	3	F:oxidoreductase activity; F:iron ion binding; P:fatty acid omega-oxidation
comp48091_c0_seq1	cg8965 cg8965-pa	554	20	2.32E-34	65.85%	1	P:signal transduction
comp49370_c0_seq2	alpha-1-microglobulin bikunin precursor	216	15	9.24E-08	58.33%	3	F:binding; P:metabolic process; C:cell part
comp49370_c0_seq3	tissue factor pathway inhibitor	395	20	1.88E-16	51.40%	2	F:binding; P:metabolic process
comp50175_c0_seq1	hypothetical protein MAA_08203	491	1	9.58E-10	59.00%	0	-
comp50293_c0_seq1	histidine ammonia-lyase	1070	4	3.42E-09	43.75%	8	P:biosynthetic process; F:histidine ammonia-lyase activity; C:cytoplasm; F:catalytic activity; F:lyase activity; P:histidine catabolic process; F:ammonia-lyase activity; P:histidine metabolic process
comp50747_c0_seq1	multicopper oxidase	427	20	3.84E-13	54.90%	5	F:metal ion binding; P:oxidation-reduction process; F:oxidoreductase activity; F:copper ion binding; F:hydroquinone:oxygen oxidoreductase activity
comp50747_c0_seq2	multicopper oxidase	376	20	4.22E-13	55.85%	5	F:metal ion binding; P:oxidation-reduction process; F:oxidoreductase activity; F:copper ion binding; F:hydroquinone:oxygen oxidoreductase activity
comp50784_c0_seq1	glycosyl hydrolase family 32	542	20	4.25E-30	53.70%	1	F:hydrolase activity, hydrolyzing O-glycosyl compounds
comp52262_c0_seq1	laccase 1	510	20	7.84E-45	60.60%	1	F:oxidoreductase activity
comp52495_c0_seq1	trp channel protein nanchung	471	20	1.13E-44	71.20%	9	P:detection of mechanical stimulus involved in sensory perception; F:calcium channel activity; P:bicoid mRNA localization; P:pole plasm oskar mRNA localization; P:calcium ion transport; P:negative gravitaxis; P:sensory perception of sound; P:response to humidity; C:membrane
comp53117_c0_seq1	xanthine dehydrogenase oxidase	590	20	5.35E-42	58.90%	11	P:lactation; F:protein binding; P:regulation of cell communication; P:cellular metabolic process; F:xanthine dehydrogenase activity; C:cytoplasm; P:regulation of signal transduction; P:regulation of metabolic process; P:oxidation-reduction process; P:negative regulation of cellular process; P:regulation of epithelial cell differentiation
comp53284_c0_seq1	hypothetical protein	321	2	5.65E-15	61.00%	0	-
comp53656_c0_seq1	spt transcription factor family member	242	3	6.48E-21	65.33%	2	P:peptide cross-linking; C:cytoplasm
comp53675_c0_seq1	lipoxygenase	437	20	4.33E-24	54.80%	1	P:metabolic process
comp54720_c0_seq1	carbohydrate sulfotransferase 11-like	593	20	1.60E-15	46.75%	4	P:carbohydrate biosynthetic process; C:integral to membrane; F:sulfotransferase activity; F:transferase activity
comp70648_c0_seq1	protein kinase a catalytic subunit	512	20	1.86E-12	65.25%	3	P:phosphorylation; F:protein serine/threonine kinase activity; F:nucleotide binding
comp74541_c0_seq1	indian hedgehog protein	1137	20	2.35E-20	50.45%	31	P:smoothened signaling pathway; P:gene expression; P:cell development; P:morphogenesis of a branching structure; P:regulation of alpha-beta T cell differentiation; P:camera-type eye morphogenesis; P:positive regulation of cell proliferation; P:positive regulation of macromolecule biosynthetic process; P:embryonic organ morphogenesis; P:regulation of signal transduction; P:chordate embryonic devel…
comp82206_c0_seq1	hypothetical protein VOLCADRAFT_36834	210	1	6.34E-09	62.00%	0	-
comp97849_c0_seq1	calmodulin	710	20	1.95E-48	73.30%	32	P:detection of calcium ion; P:positive regulation of NFAT protein import into nucleus; P:mitotic spindle organization; P:synaptic transmission; C:midbody; P:metarhodopsin inactivation; F:myosin VI head/neck binding; P:male courtship behavior; P:kinetochore organization; P:regulation of light-activated channel activity; P:adaptation of rhodopsin mediated signaling; C:myosin VI complex; C:axon; C:c…
comp99638_c0_seq2	regenerating islet-derived 1	381	20	2.66E-13	46.80%	3	F:carbohydrate binding; F:growth factor activity; C:extracellular region
comp99823_c0_seq1	xanthine dehydrogenase	355	20	1.24E-33	67.55%	5	F:oxidoreductase activity, acting on CH or CH2 groups; F:transition metal ion binding; F:oxidoreductase activity, acting on CH-OH group of donors; F:iron-sulfur cluster binding; F:coenzyme binding
comp104354_c0_seq1	histone h2a-like	217	20	6.20E-19	92.80%	4	C:nucleosome; F:DNA binding; P:nucleosome assembly; C:nucleus
comp108093_c0_seq1	hypothetical protein SNE_A07870	843	2	9.63E-34	50.00%	2	P:metabolic process; F:catalytic activity
comp115466_c0_seq1	phosphatidylinositol transfer protein retinal degeneration b protein	546	20	6.23E-22	58.95%	2	P:transport; C:intracellular
comp116073_c0_seq1	speckle-type poz isoform 2	1030	20	4.23E-17	50.95%	0	-
comp121139_c0_seq1	PREDICTED: similar to GA12194-PA	369	1	6.88E-07	47.00%	0	-
comp125821_c0_seq1	peptidase c45 acyl-coenzyme a:6-aminopenicillanic acid acyl- partial	312	1	2.15E-08	54.00%	0	-
comp126651_c0_seq1	uncharacterized threonine-rich gpi-anchored glyco	315	20	5.53E-20	64.50%	3	F:chitin binding; P:chitin metabolic process; C:extracellular region
comp127652_c0_seq1	serine proteinase stubble-like	1187	20	1.41E-13	63.65%	1	F:serine-type peptidase activity
comp128394_c0_seq1	hypothetical protein DAPPUDRAFT_306809	670	1	2.42E-09	59.00%	2	P:proteolysis; F:peptidase activity
comp132905_c0_seq1	transient receptor potential cation channel subfamily a member 1 homolog	856	20	1.43E-16	47.40%	10	F:receptor activity; C:integral to membrane; C:membrane; P:transmembrane transport; P:ion transport; F:ion channel activity; P:transport; F:calcium channel activity; P:response to humidity; P:calcium ion transport
comp133678_c0_seq1	cg3621 cg3621-pa	385	19	1.46E-13	51.58%	6	P:ATP synthesis coupled electron transport; F:NADH dehydrogenase (ubiquinone) activity; C:mitochondrial inner membrane; C:mitochondrial respiratory chain complex I; P:mitochondrial electron transport, NADH to ubiquinone; F:NADH dehydrogenase activity
comp136019_c0_seq1	protein ceh-9	1014	20	8.81E-17	77.70%	4	F:sequence-specific DNA binding transcription factor activity; F:transcription regulatory region sequence-specific DNA binding; C:nucleus; P:regulation of transcription, DNA-dependent
comp136887_c0_seq1	mical-like protein 2	367	20	2.83E-38	74.05%	1	F:metal ion binding
comp137810_c0_seq1	histone-lysine n-methyltransferase setd7	751	20	4.65E-35	53.35%	4	P:chromatin modification; F:protein-lysine N-methyltransferase activity; P:peptidyl-lysine methylation; F:protein binding
comp138723_c0_seq1	major facilitator superfamily domain-containing protein 7-like	688	20	1.49E-12	50.80%	2	C:integral to membrane; P:transmembrane transport
comp147260_c0_seq1	4-hydroxyphenylpyruvate dioxygenase-like	468	20	3.46E-28	52.35%	6	P:oxidation-reduction process; F:oxidoreductase activity, acting on single donors with incorporation of molecular oxygen; P:aromatic amino acid family metabolic process; F:4-hydroxyphenylpyruvate dioxygenase activity; C:cellular_component; F:metal ion binding
comp147460_c0_seq1	cg13313 cg13313-pa	602	20	4.32E-15	49.10%	3	F:actin binding; P:cellular component organization; P:actin cytoskeleton organization
comp147535_c0_seq1	oxt	784	17	3.46E-08	58.35%	5	P:chondroitin sulfate proteoglycan biosynthetic process; F:protein xylosyltransferase activity; P:D-xylose metabolic process; P:heparan sulfate proteoglycan biosynthetic process; C:membrane
comp148000_c0_seq1	caspase apoptosis-related cysteine peptidase	370	20	2.03E-08	54.70%	9	F:peptidase activity, acting on L-amino acid peptides; F:protein binding; C:membrane; C:intracellular membrane-bounded organelle; P:response to stimulus; P:induction of apoptosis; C:intracellular organelle part; P:proteolysis; C:cytoplasmic part
comp148654_c0_seq1	atp synthase subunit beta	1839	20	2.84E-98	80.85%	0	-
comp148655_c0_seq1	ac1147-like partial	2375	20	1.99E-57	75.50%	0	-
comp149007_c0_seq1	ion transport peptide-like	287	20	9.29E-21	75.95%	2	C:extracellular region; F:neuropeptide hormone activity
comp149370_c0_seq1	spt transcription factor family member	664	1	2.93E-07	45.00%	0	-
comp149952_c0_seq1	spt transcription factor family member	302	1	6.45E-09	59.00%	2	P:peptide cross-linking; C:cytoplasm
comp150025_c0_seq1	isoform a	732	20	7.36E-55	66.55%	0	-
comp150482_c1_seq1	hypothetical protein	209	4	1.22E-09	60.25%	0	-
comp151505_c0_seq1	nadph oxidase 5	898	20	1.04E-21	51.75%	5	P:oxidation-reduction process; F:oxidoreductase activity; F:calcium ion binding; C:integral to membrane; C:membrane
comp151686_c0_seq1	ig-like and fibronectin type-iii domain-containing	736	20	4.04E-49	52.45%	0	-
comp151850_c1_seq1	brain-specific serine protease 4-like	1000	11	1.62E-08	48.55%	1	F:hydrolase activity
comp152210_c0_seq1	prophenoloxidase 8	1041	4	1.16E-08	45.00%	11	P:oxidation-reduction process; F:oxidoreductase activity; P:metabolic process; F:copper ion binding; F:oxygen transporter activity; P:transport; C:extracellular region; F:chloride ion binding; F:metal ion binding; C:extracellular space; P:oxygen transport
comp153448_c0_seq1	cadherin 88c	519	20	3.38E-53	72.05%	2	C:membrane; P:cell adhesion
comp154344_c0_seq1	wap four-disulfide core domain protein 6b precursor	289	20	2.60E-09	60.30%	1	C:cytoplasm
comp154429_c0_seq1	xanthine dehydrogenase	492	20	1.12E-68	78.70%	27	F:flavin adenine dinucleotide binding; P:lactation; F:molybdopterin cofactor binding; P:negative regulation of vasculogenesis; P:negative regulation of vascular endothelial growth factor signaling pathway; P:positive regulation of p38MAPK cascade; P:bone resorption; P:negative regulation of gene expression; F:xanthine dehydrogenase activity; P:activation of cysteine-type endopeptidase activity in…
comp154798_c0_seq1	spt transcription factor family member	571	5	6.47E-20	42.40%	2	P:peptide cross-linking; C:cytoplasm
comp154813_c0_seq1	glutamate transporter	391	20	6.23E-21	74.15%	3	F:sodium:dicarboxylate symporter activity; C:membrane; P:dicarboxylic acid transport
comp154958_c0_seq1	hypothetical protein DAPPUDRAFT_220978	1273	3	9.13E-08	58.33%	2	F:hydrolase activity; P:metabolic process
comp155018_c0_seq1	rho-related gtp-binding	530	20	2.27E-29	59.95%	1	P:cellular process
comp155207_c0_seq1	chorion peroxidase	511	20	1.79E-37	53.30%	5	P:oxidation-reduction process; F:heme binding; P:response to oxidative stress; F:peroxidase activity; F:oxidoreductase activity
comp155935_c0_seq1	heparin-binding growth factor 1	738	20	1.29E-30	61.25%	22	P:regulation of cell migration; P:cell development; P:positive regulation of cellular metabolic process; P:regulation of multicellular organismal development; P:positive regulation of cell proliferation; P:signaling; P:brain development; F:receptor binding; P:cellular macromolecule metabolic process; P:positive regulation of developmental process; P:cardiovascular system development; P:eye develo…
comp155994_c0_seq1	PREDICTED: uncharacterized protein LOC101234598, partial	591	20	8.36E-30	59.70%	0	-
comp156003_c0_seq1	hypothetical protein DAPPUDRAFT_320085	724	20	6.93E-29	49.40%	0	-
comp156863_c0_seq1	xanthine dehydrogenase oxidase-like	520	20	2.49E-43	61.15%	4	F:binding; P:purine nucleobase metabolic process; F:oxidoreductase activity; C:cytoplasmic part
comp156863_c0_seq2	xanthine dehydrogenase	437	20	6.34E-30	61.80%	2	F:oxidoreductase activity; F:binding
comp157748_c0_seq1	hypothetical protein	672	4	1.38E-24	46.00%	0	-
comp157760_c0_seq1	galactosamine (n-acetyl)-6-sulfate sulfatase-like	447	20	2.90E-28	71.05%	1	F:catalytic activity
comp157807_c0_seq1	spt transcription factor family member	471	13	3.85E-21	52.00%	2	P:cellular process; C:intracellular part
comp158032_c0_seq1	pf05960 family protein	463	20	1.20E-42	58.80%	0	-
comp158480_c0_seq1	oikosin-like protein precursor	434	6	1.23E-10	49.67%	6	F:peptidase inhibitor activity; C:extracellular region; P:negative regulation of peptidase activity; F:carbohydrate binding; F:zinc ion binding; F:metalloendopeptidase activity
comp159488_c0_seq1	hypothetical protein	547	4	3.59E-11	49.50%	0	-
comp159650_c0_seq1	receptor protein-tyrosine phosphatase 10d	1311	20	3.58E-100	68.65%	10	P:central nervous system development; P:protein dephosphorylation; C:axon; P:long-term memory; F:transmembrane receptor protein tyrosine phosphatase activity; P:motor neuron axon guidance; P:open tracheal system development; C:apical part of cell; C:plasma membrane; F:receptor signaling protein tyrosine phosphatase activity
comp159991_c0_seq1	protein phosphatase 1 regulatory subunit 42-like	970	20	8.21E-33	57.45%	2	C:cytoskeleton; F:protein binding
comp162413_c0_seq1	protein mab-21	458	20	2.41E-17	46.10%	0	-
comp164028_c0_seq1	protein phosphatase 1 regulatory subunit 27	345	20	3.18E-35	64.25%	2	P:negative regulation of phosphatase activity; F:phosphatase binding
comp164508_c0_seq1	glycoprotein 3-alpha-l-fucosyltransferase a-like	273	20	3.30E-33	75.35%	4	F:fucosyltransferase activity; C:Golgi apparatus; P:glycosylation; C:membrane
comp164513_c0_seq1	transcription factor ap-2	713	20	9.16E-62	91.90%	63	P:positive regulation of bone mineralization; P:embryonic body morphogenesis; F:RNA polymerase II core promoter sequence-specific DNA binding; P:oculomotor nerve formation; F:protein homodimerization activity; P:iridophore differentiation; P:trigeminal nerve development; P:cellular response to iron ion; P:positive regulation of neuron apoptotic process; P:skin development; F:RNA polymerase II dis…
comp165773_c0_seq1	cg13310 cg13310-pa	523	20	9.65E-32	55.20%	4	C:membrane; F:actin binding; P:cellular component organization; P:actin cytoskeleton organization
comp167040_c1_seq1	cg13310 cg13310-pa	404	20	5.39E-19	51.90%	4	C:membrane; F:actin binding; P:cellular component organization; P:actin cytoskeleton organization
comp167294_c0_seq2	oxt	340	20	4.25E-16	58.10%	4	P:chondroitin sulfate proteoglycan biosynthetic process; P:D-xylose metabolic process; F:protein xylosyltransferase activity; P:heparan sulfate proteoglycan biosynthetic process
comp168287_c0_seq1	camk mapkapk mnk protein kinase	207	20	7.58E-11	60.50%	10	P:peptidyl-serine phosphorylation; P:intracellular protein kinase cascade; F:protein serine/threonine kinase activity; P:apoptotic process; P:hemopoiesis; F:ATP binding; P:cell surface receptor signaling pathway; F:protein binding; P:cellular response to arsenic-containing substance; C:cytoplasm
comp168774_c0_seq1	PREDICTED: uncharacterized protein LOC100210470	807	20	6.76E-28	57.10%	0	-
comp169291_c0_seq1	isoform a	732	20	2.84E-11	93.25%	2	F:carbohydrate binding; F:receptor activity
comp169363_c0_seq1	sugar transporter	1027	20	7.36E-34	49.15%	5	F:substrate-specific transmembrane transporter activity; P:disaccharide transport; C:plasma membrane; P:alpha-glucoside transport; C:membrane part
comp169493_c0_seq1	type alpha 1	937	20	5.54E-20	51.10%	7	P:regulation of biological process; C:collagen; P:cardiovascular system development; F:protein binding; P:cellular response to stimulus; P:extracellular matrix organization; P:response to organic substance
comp170561_c0_seq1	sugar transporter	481	1	4.77E-08	66.00%	4	F:transmembrane transporter activity; P:carbohydrate transport; C:integral to membrane; P:transmembrane transport
comp170638_c0_seq1	unc93a protein	356	20	1.92E-12	62.15%	2	C:integral to membrane; P:transmembrane transport
comp171148_c0_seq1	sumo conjugating enzyme	988	20	6.84E-23	58.55%	1	F:ligase activity
comp171160_c0_seq1	nose resistant to fluoxetine protein 6-like	1105	20	7.62E-29	51.65%	1	F:transferase activity, transferring acyl groups other than amino-acyl groups
comp171269_c1_seq1	prolyl 4-hydroxylase alpha subunit 1	627	20	3.83E-15	44.75%	1	F:oxidoreductase activity
comp171655_c0_seq1	troponin c	319	11	2.53E-09	64.27%	1	F:oxidoreductase activity
comp173165_c0_seq1	silicon transporter	873	20	5.97E-60	54.80%	4	C:integral to membrane; F:arsenite transmembrane transporter activity; P:arsenite transport; F:receptor activity
comp173664_c0_seq1	isoform b	204	20	4.71E-26	77.55%	9	P:regulation of growth; P:protein phosphorylation; F:protein serine/threonine kinase activity; C:microtubule; C:centrosome; F:ATP binding; P:negative regulation of Ras protein signal transduction; P:microtubule-based process; C:nuclear envelope
comp173846_c0_seq1	transforming growth factor induced protein	708	20	2.54E-18	55.40%	1	C:outer membrane-bounded periplasmic space
comp173930_c0_seq1	cuticular protein rr-2 motif 132	397	4	1.18E-08	81.00%	3	F:structural constituent of cuticle; F:oxidoreductase activity; P:oxidation-reduction process
comp173995_c0_seq1	PREDICTED: uncharacterized protein LOC101744434	761	20	8.77E-19	52.65%	1	C:membrane
comp174808_c0_seq1	hypothetical protein DAPPUDRAFT_244593	640	20	2.24E-32	66.60%	3	F:chitin binding; P:chitin metabolic process; C:extracellular region
comp175306_c0_seq1	acetylcholinesterase (yt blood group)	564	20	6.99E-21	56.40%	28	F:acetylcholine binding; P:transport; P:cellular macromolecule metabolic process; F:acetylcholinesterase activity; P:cellular nitrogen compound metabolic process; F:laminin binding; C:membrane; P:cell adhesion; C:Golgi apparatus; C:extracellular region; P:regulation of multicellular organismal process; P:organ development; P:cellular component assembly; ; P:macromolecule biosynthetic process; P:p…
comp175643_c0_seq1	hypothetical protein	586	4	2.45E-26	48.50%	0	-
comp176633_c0_seq1	ig-like and fibronectin type-iii domain-containing	479	20	1.02E-26	57.95%	0	-
comp176772_c0_seq2	hemocyanin subunit e	658	3	1.41E-08	45.33%	11	P:oxidation-reduction process; F:oxidoreductase activity; P:metabolic process; F:copper ion binding; F:oxygen transporter activity; P:transport; C:extracellular region; F:chloride ion binding; F:metal ion binding; C:extracellular space; P:oxygen transport
comp176833_c0_seq1	PREDICTED: uncharacterized protein LOC101161675	576	3	8.63E-10	48.67%	1	F:carbohydrate binding
comp177344_c0_seq1	hypothetical protein DAPPUDRAFT_311633	381	20	3.06E-20	53.05%	0	-
comp177344_c1_seq1	cg13310 cg13310-pa	493	4	2.83E-08	61.25%	0	-
comp177853_c1_seq1	complement factor b precursor	363	4	3.29E-09	55.00%	1	F:hydrolase activity
comp178439_c0_seq1	conserved hypothetical protein	1079	3	3.74E-09	43.33%	0	-
comp179361_c0_seq1	fibrinogen c domain-containing protein 1-like	481	20	3.43E-15	47.35%	5	F:receptor binding; C:extracellular space; P:signal transduction; F:scavenger receptor activity; C:membrane
comp180632_c0_seq1	calmodulin 2-like protein	278	20	8.47E-26	71.10%	4	C:vacuolar membrane; C:cytosol; F:calcium ion binding; C:plasma membrane
comp180704_c0_seq1	unc93a protein	412	20	9.14E-20	57.15%	2	C:integral to membrane; P:transmembrane transport
comp181010_c0_seq1	ankyrin repeat domain protein	654	15	1.27E-10	50.53%	0	-
comp181147_c1_seq1	glutamate ionotropic kainate 1-like	326	20	3.68E-40	77.80%	9	C:postsynaptic membrane; C:cell junction; C:plasma membrane; F:extracellular-glutamate-gated ion channel activity; P:ion transport; F:ionotropic glutamate receptor activity; C:integral to membrane; P:ionotropic glutamate receptor signaling pathway; C:outer membrane-bounded periplasmic space
comp181652_c0_seq1	zinc metalloproteinase nas-13-like	807	20	1.26E-12	42.60%	8	F:metal ion binding; P:proteolysis; F:metallopeptidase activity; F:hydrolase activity; F:zinc ion binding; F:peptidase activity; F:metalloendopeptidase activity; F:calcium ion binding
comp181707_c0_seq1	semaphorin-1a-like	891	20	1.61E-115	70.20%	2	C:membrane; P:multicellular organismal development
comp182282_c0_seq1	PREDICTED: similar to GA22158-PA	819	20	3.49E-33	68.75%	0	-
comp184117_c0_seq1	chorion peroxidase	528	20	2.58E-14	53.75%	7	P:oxidation-reduction process; F:heme binding; P:response to oxidative stress; F:peroxidase activity; F:oxidoreductase activity; F:iodide peroxidase activity; C:proteinaceous extracellular matrix
comp184276_c0_seq1	ovarian serine protease	331	20	1.54E-12	62.90%	1	F:serine-type peptidase activity
comp184569_c0_seq1	zinc finger protein 281	450	1	9.04E-09	48.00%	0	-
comp185040_c0_seq1	variant-surface-glycoprotein phospholipase c	493	5	2.59E-10	66.60%	5	P:lipid metabolic process; P:intracellular signal transduction; F:phosphoric diester hydrolase activity; F:phospholipase C activity; C:intracellular
comp185470_c0_seq1	set and mynd domain-containing protein 4-like	684	20	3.97E-15	49.90%	2	F:metal ion binding; F:zinc ion binding
comp185470_c1_seq1	set and mynd domain-containing protein 4-like	776	20	3.90E-16	48.45%	4	F:zinc ion binding; P:negative regulation of gene expression; C:cytoplasm; F:histone deacetylase binding
comp185780_c0_seq1	hypothetical protein EMIHUDRAFT_212605	675	1	9.20E-09	73.00%	0	-
comp185995_c0_seq1	pachytene checkpoint protein 2 homolog	324	1	3.23E-08	50.00%	0	-
comp186372_c0_seq2	zinc metalloprotease zmpb	498	5	1.69E-09	46.60%	3	P:proteolysis; F:metallopeptidase activity; F:peptidase activity
comp186372_c1_seq1	hypothetical protein BRAFLDRAFT_209577	277	1	7.86E-08	50.00%	0	-
comp188089_c0_seq1	thbs3a protein	560	20	4.33E-10	51.75%	3	P:ossification involved in bone maturation; P:bone trabecula formation; P:growth plate cartilage development
comp188418_c0_seq1	cuticle protein	365	20	3.09E-13	65.70%	3	F:structural constituent of cuticle; F:nucleic acid binding; F:pancreatic ribonuclease activity
comp188418_c0_seq2	cuticle protein	566	20	1.35E-12	64.35%	3	F:structural constituent of cuticle; F:nucleic acid binding; F:pancreatic ribonuclease activity
comp189050_c0_seq1	growth hormone-inducible transmembrane	611	20	3.70E-22	67.80%	1	C:membrane
comp189320_c0_seq2	echotoxin b1	670	3	3.06E-08	44.33%	5	P:pore complex assembly; C:pore complex; F:channel activity; P:cation transport; P:hemolysis in other organism involved in symbiotic interaction
comp189743_c0_seq1	6-phosphofructokinase-like isoform 2	517	20	2.85E-85	86.70%	6	F:DNA binding; P:phosphorylation; F:6-phosphofructokinase activity; C:6-phosphofructokinase complex; F:ATP binding; P:glycolysis
comp190109_c0_seq1	orthodenticle homolog otxc	670	20	4.42E-21	71.85%	4	F:sequence-specific DNA binding transcription factor activity; F:sequence-specific DNA binding; C:nucleus; P:regulation of transcription, DNA-dependent
comp190273_c0_seq1	carboxypeptidase d-like	494	10	6.67E-10	62.50%	4	P:proteolysis; F:metallocarboxypeptidase activity; F:carboxypeptidase activity; F:zinc ion binding
comp190273_c1_seq1	carboxypeptidase d-like	565	20	4.06E-48	62.05%	5	P:proteolysis; F:metallocarboxypeptidase activity; F:carboxypeptidase activity; F:zinc ion binding; F:hydrolase activity
comp191104_c0_seq1	allergen v5 tpx-1 family protein	334	20	4.41E-20	51.90%	0	-
comp191309_c0_seq1	polyamine oxidase	448	20	2.35E-31	59.45%	1	P:metabolic process
comp191713_c0_seq1	isoform a	713	20	5.28E-46	64.50%	4	F:volume-sensitive chloride channel activity; C:integral to membrane; P:chloride transport; P:cell volume homeostasis
comp193139_c2_seq1	retrotransposon unclassified	2913	20	7.39E-27	46.25%	6	C:cytoplasmic membrane-bounded vesicle; C:mitochondrion; F:metal ion binding; F:nucleic acid binding; P:DNA integration; F:zinc ion binding
comp193321_c0_seq1	predicted protein	218	1	6.55E-07	55.00%	2	P:vesicle docking involved in exocytosis; P:vesicle-mediated transport
comp193321_c0_seq2	ubiquitin thioesterase partial	261	9	1.44E-10	55.67%	11	P:vesicle docking involved in exocytosis; P:vesicle-mediated transport; C:nucleosome; F:transferase activity; F:DNA binding; C:nucleus; P:nucleosome assembly; F:zinc ion binding; P:regulation of transcription, DNA-dependent; F:transferase activity, transferring acyl groups other than amino-acyl groups; F:metal ion binding
comp195418_c0_seq1	structural constituent of	661	18	1.12E-23	73.61%	1	F:structural constituent of cuticle
comp195418_c0_seq3	tpa: cuticle protein	293	9	2.47E-13	79.22%	1	F:structural constituent of cuticle
comp196125_c0_seq1	hcyg_helpo ame: full= beta-c chain unit g	799	20	6.49E-13	49.55%	9	F:metal ion binding; P:oxidation-reduction process; F:oxidoreductase activity; P:metabolic process; F:oxygen transporter activity; P:oxygen transport; P:transport; C:extracellular region; C:extracellular space
comp198223_c0_seq1	chymotrypsinogen b	359	20	1.86E-22	59.10%	1	F:hydrolase activity
comp199006_c0_seq1	silicon transporter	445	20	3.20E-46	56.20%	1	F:receptor activity
comp199427_c0_seq1	dynamin isoform cra_a	1264	20	4.56E-116	64.45%	5	F:identical protein binding; P:GTP catabolic process; C:membrane coat; P:receptor-mediated endocytosis; P:endosome organization
comp200373_c0_seq1	PREDICTED: hypothetical protein LOC100161421	1074	20	2.98E-36	48.60%	3	F:actin binding; P:cellular component organization; P:actin cytoskeleton organization
comp200515_c0_seq1	PREDICTED: uncharacterized protein LOC100210470	337	20	3.60E-10	58.35%	0	-
comp200541_c0_seq1	phosphatidylinositol transfer protein alpha isoform	441	20	2.26E-19	55.00%	2	P:transport; C:intracellular
comp200614_c0_seq2	duf946 domain-containing protein	710	20	1.75E-15	47.35%	0	-
comp200618_c0_seq2	sarcolemmal membrane-associated	863	20	1.66E-17	53.80%	0	-
comp201104_c0_seq1	nitric oxide inducible	1503	20	2.01E-88	53.45%	2	P:cellular metabolic process; F:binding
comp201331_c0_seq1	serine protease-like protein	664	1	2.33E-09	43.00%	4	P:proteolysis; F:serine-type endopeptidase activity; F:catalytic activity; F:peptidase activity
comp201947_c1_seq1	chymotrypsin-like elastase family member 2a	376	20	3.96E-12	52.15%	1	F:hydrolase activity
comp202081_c0_seq1	arylsulfatase b	511	20	1.77E-52	64.45%	5	C:intracellular membrane-bounded organelle; C:cytoplasmic part; P:response to chemical stimulus; P:metabolic process; F:arylsulfatase activity
comp202171_c0_seq1	cytochrome p450 2k1-like	779	20	1.12E-25	54.25%	9	F:heme binding; F:iron ion binding; F:oxidoreductase activity, acting on paired donors, with incorporation or reduction of molecular oxygen; F:electron carrier activity; P:oxidation-reduction process; F:oxidoreductase activity; F:metal ion binding; F:monooxygenase activity; F:oxidoreductase activity, acting on paired donors, with incorporation or reduction of molecular oxygen, reduced flavin or f…
comp202619_c0_seq1	cdc42 gtpase-activating protein	603	20	1.73E-31	62.60%	1	P:retinal ganglion cell axon guidance
comp202619_c0_seq2	cdc42 gtpase-activating	691	20	1.92E-32	61.95%	1	P:retinal ganglion cell axon guidance
comp202804_c0_seq1	luciferin-regenerating enzyme	1012	2	1.43E-07	42.50%	4	P:regulation of catalytic activity; C:cytoplasm; F:calcium ion binding; F:enzyme regulator activity
comp202856_c0_seq1	isoform a	207	20	8.07E-12	68.60%	1	F:carbohydrate binding
comp202887_c0_seq1	hypothetical protein	403	4	3.48E-17	64.25%	0	-
comp202887_c0_seq2	hypothetical protein	352	4	5.12E-18	64.25%	0	-
comp203354_c1_seq1	pickel cg14779-pa	506	20	6.80E-27	57.35%	0	-
comp203521_c0_seq1	protein isoform a	824	20	1.89E-40	54.90%	5	C:cytosol; F:Ras GTPase binding; C:membrane fraction; F:protein homodimerization activity; P:regulation of Ras GTPase activity
comp203697_c0_seq1	n-acetylmuramoyl-l-alanine amidase	646	20	5.76E-27	47.20%	0	-
comp203995_c0_seq1	ankyrin repeat-containing protein	571	20	5.10E-10	53.35%	5	F:metal ion binding; P:oxidation-reduction process; F:oxidoreductase activity; F:nucleotide binding; F:zinc ion binding
comp203996_c0_seq1	low molecular weight protein-tyrosine-phosphatase	920	3	1.69E-07	45.33%	6	C:cytoplasm; P:protein dephosphorylation; F:non-membrane spanning protein tyrosine phosphatase activity; P:peptidyl-tyrosine dephosphorylation; F:protein tyrosine phosphatase activity; F:acid phosphatase activity
comp204022_c0_seq1	sco-spondin- partial	604	20	1.78E-12	52.15%	12	F:calcium ion binding; F:carbohydrate binding; C:integral to membrane; P:cell adhesion; C:membrane; P:ion transport; F:transmembrane signaling receptor activity; P:neuropeptide signaling pathway; F:G-protein coupled receptor activity; P:cell surface receptor signaling pathway; P:G-protein coupled receptor signaling pathway; C:plasma membrane
comp204022_c0_seq2	protein	558	20	1.03E-12	52.70%	0	-
comp204107_c0_seq1	sodium bile acid symporter family protein	1130	20	6.35E-38	53.60%	3	C:membrane; F:bile acid:sodium symporter activity; P:sodium ion transport
comp204407_c0_seq1	cuticle protein precursor	765	10	7.30E-10	57.60%	1	F:structural constituent of cuticle
comp204574_c0_seq1	fmrf isoform a	592	20	3.95E-12	54.15%	1	F:G-protein coupled peptide receptor activity
comp204833_c0_seq1	inactive dipeptidyl peptidase 10 isoform x2	611	5	1.68E-07	50.00%	0	-
comp204939_c0_seq1	conserved hypothetical protein	315	20	5.44E-15	66.00%	3	F:chitin binding; P:chitin metabolic process; C:extracellular region
comp204961_c0_seq1	isoform a	722	20	4.28E-12	47.10%	1	F:catalytic activity
comp205499_c0_seq1	sid1 transmembrane family member 1	863	20	4.04E-34	53.00%	4	F:RNA transmembrane transporter activity; P:dsRNA transport; C:integral to membrane; P:RNA interference
comp205499_c1_seq1	sid1 transmembrane member 1-like	402	20	3.62E-35	67.45%	8	F:RNA transmembrane transporter activity; P:dsRNA transport; C:integral to membrane; P:RNA interference; F:molecular_function; C:membrane; P:biological_process; C:cellular_component
comp205508_c0_seq1	protein isoform a	465	19	2.62E-15	59.21%	1	C:integral to membrane
comp205508_c0_seq2	protein isoform a	334	19	4.37E-17	59.58%	1	C:integral to membrane
comp205608_c1_seq1	predicted protein	1017	2	5.01E-13	41.00%	0	-
comp205608_c1_seq2	predicted protein	1005	4	7.07E-14	39.50%	0	-
comp205906_c0_seq1	cg15786 cg15786-pa	342	20	2.08E-20	61.90%	4	C:viral capsid; P:translational initiation; P:translation; F:translation initiation factor activity
comp206243_c0_seq1	myosin heavy chain variant b	203	20	1.28E-16	76.90%	41	P:striated muscle contraction; P:dorsal closure, amnioserosa morphology change; P:establishment of neuroblast polarity; C:unconventional myosin complex; P:adult somatic muscle development; P:regulation of tube length, open tracheal system; F:actin-dependent ATPase activity; P:myosin II filament assembly; P:ecdysone-mediated induction of salivary gland cell autophagic cell death; C:striated muscle…
comp206252_c0_seq1	glutathione s-transferase	891	20	6.82E-42	56.85%	3	F:metal ion binding; P:metabolic process; F:catalytic activity
comp206296_c0_seq1	tubulin polyglutamylase ttll5-like	1671	20	0	72.15%	10	C:cilium axoneme; C:microtubule cytoskeleton; P:protein polyglycylation; F:ATP binding; F:tubulin-tyrosine ligase activity; C:cytoplasm; F:protein-glycine ligase activity, elongating; C:cytoskeletal part; C:membrane; C:nucleus
comp206570_c0_seq1	hypothetical protein MAA_08203	646	1	3.21E-12	56.00%	0	-
comp206995_c0_seq1	heat-responsive protein 12	430	20	4.90E-50	79.80%	3	F:endonuclease activity; C:mitochondrion; C:nucleus
comp207348_c0_seq1	tropomyosin	444	20	1.08E-40	70.25%	0	-
comp208340_c0_seq1	protoporphyrinogen oxidase	2053	10	1.28E-81	43.90%	1	F:isomerase activity
comp208812_c0_seq1	cubilin	276	20	1.34E-10	52.00%	2	C:intracellular membrane-bounded organelle; C:cytoplasmic part
comp208866_c0_seq1	galactosamine (n-acetyl)-6-sulfate sulfatase-like	788	20	7.78E-48	61.20%	1	F:hydrolase activity
comp209561_c0_seq1	3-hydroxybutyrate dehydrogenase	355	20	2.85E-32	68.30%	2	P:metabolic process; F:oxidoreductase activity
comp209654_c0_seq1	olfactory ionotropic receptor ir25a	1031	20	1.26E-126	76.05%	6	F:receptor activity; F:extracellular ligand-gated ion channel activity; P:transport; C:membrane; C:synapse; C:cell periphery
comp209819_c0_seq1	venom dipeptidyl peptidase 4-like	1079	20	3.45E-46	48.70%	1	F:catalytic activity
comp209873_c0_seq1	transmembrane protein 68-like	231	20	1.19E-12	60.05%	2	P:metabolic process; F:transferase activity, transferring acyl groups
comp209873_c0_seq2	transmembrane protein 68-like	482	20	5.13E-38	63.85%	4	P:metabolic process; F:transferase activity, transferring acyl groups; C:integral to membrane; F:transferase activity
comp210318_c0_seq1	protein kinase	896	20	1.59E-11	52.60%	1	F:transferase activity
comp210590_c0_seq1	beta-lactamase	874	20	1.30E-78	55.20%	0	-
comp210597_c0_seq1	ionotropic receptor 25a	683	20	8.03E-53	66.45%	2	C:membrane; F:ion channel activity
comp210686_c0_seq1	c-type lectin - galactose binding	234	20	3.42E-31	77.70%	1	F:carbohydrate binding
comp211619_c0_seq1	phospholipase membrane-associated-like	428	20	4.78E-15	71.05%	2	P:lipid metabolic process; F:hydrolase activity, acting on ester bonds
comp211718_c0_seq1	hypothetical protein CGI_10005804	751	1	6.43E-13	50.00%	0	-
comp211718_c1_seq1	e3 ubiquitin ligase	313	20	6.48E-15	52.60%	4	F:metal ion binding; F:ligase activity; F:zinc ion binding; F:nucleic acid binding
comp211856_c0_seq1	matrix metalloproteinase	550	20	8.02E-72	74.90%	4	F:metal ion binding; P:metabolic process; F:metallopeptidase activity; C:extracellular matrix
comp212016_c0_seq1	PREDICTED: uncharacterized protein LOC100208937	597	4	1.12E-15	58.25%	0	-
comp212016_c0_seq2	PREDICTED: uncharacterized protein LOC100208937	691	4	1.95E-15	58.25%	0	-
comp212230_c0_seq1	probable g-protein coupled receptor -like	1538	20	4.60E-37	56.10%	8	F:transferase activity; F:receptor activity; C:integral to membrane; F:G-protein coupled receptor activity; F:signal transducer activity; P:signal transduction; F:rhodopsin kinase activity; P:G-protein coupled receptor signaling pathway
comp212322_c0_seq1	sptzle 2-like protein	1085	20	2.52E-35	54.05%	1	P:lipid metabolic process
comp212625_c0_seq1	sjchgc05825 protein	1430	20	9.15E-35	50.35%	0	-
comp212757_c0_seq1	adenylyl cyclase-associated protein 1-like	881	20	5.66E-34	59.15%	7	P:wing disc dorsal/ventral pattern formation; P:regulation of cell shape; P:chaeta morphogenesis; P:actin polymerization or depolymerization; P:oocyte microtubule cytoskeleton polarization; P:compound eye development; C:cytoplasm
comp213233_c0_seq1	isoform c	284	20	4.16E-14	63.15%	3	F:chitin binding; P:chitin metabolic process; C:extracellular region
comp213323_c0_seq1	zinc transporter zip12	564	20	5.05E-21	76.15%	4	P:metal ion transport; C:membrane; F:metal ion transmembrane transporter activity; P:transmembrane transport
comp213328_c1_seq1	alpha-1-antitrypsin	347	20	3.80E-16	58.60%	5	F:serine-type endopeptidase inhibitor activity; P:acute-phase response; F:peptidase inhibitor activity; C:extracellular region; P:negative regulation of peptidase activity
comp213444_c0_seq1	ionotropic receptor 25a	644	20	3.29E-45	58.80%	2	C:membrane; F:transporter activity
comp213444_c2_seq1	glutamate ionotropic kainate 4-like	628	20	4.10E-33	56.05%	2	C:membrane; F:transporter activity
comp213651_c0_seq1	nitric oxide synthase	702	20	1.51E-38	59.80%	1	F:metal ion binding
comp213651_c0_seq2	nitric oxide synthase	655	20	9.52E-39	59.80%	1	F:metal ion binding
comp213744_c0_seq1	cartilage oligomeric matrix protein	566	20	8.74E-13	56.50%	4	P:growth plate cartilage development; F:binding; P:ossification involved in bone maturation; P:bone trabecula formation
comp214335_c0_seq1	calmodulin isoform 1	561	20	1.32E-49	69.25%	35	P:G-protein coupled receptor signaling pathway; C:nucleoplasm; P:neurotrophin TRK receptor signaling pathway; P:platelet activation; P:regulation of ryanodine-sensitive calcium-release channel activity; P:glycogen catabolic process; P:negative regulation of biological process; F:thioesterase binding; F:N-terminal myristoylation domain binding; P:activation of phospholipase C activity; F:calcium-d…
comp214533_c0_seq1	pollen-specific leucine-rich repeat extensin-like protein 1- partial	763	20	1.28E-10	48.45%	0	-
comp214659_c0_seq1	protein	302	20	1.73E-16	54.30%	11	F:calcium ion binding; F:carbohydrate binding; C:integral to membrane; P:cell adhesion; C:membrane; P:ion transport; F:polysaccharide binding; F:scavenger receptor activity; P:immune response; F:receptor binding; P:signal transduction
comp214659_c0_seq2	hemicentin-1	294	20	8.18E-16	52.20%	17	F:polysaccharide binding; F:calcium ion binding; F:scavenger receptor activity; F:carbohydrate binding; C:membrane; P:immune response; C:basement membrane; C:cell junction; C:cell cortex; C:extracellular region; F:receptor activity; C:integral to membrane; P:multicellular organismal development; P:cell adhesion; P:ion transport; F:receptor binding; P:signal transduction
comp214907_c0_seq1	hypothetical protein	379	4	1.41E-15	63.00%	0	-
comp215514_c0_seq1	tpr domain protein	975	20	4.19E-31	49.35%	0	-
comp215921_c0_seq1	isoform a	490	20	1.82E-16	52.70%	0	-
comp216197_c0_seq1	chitin synthase b	259	20	6.25E-19	68.15%	1	F:transferase activity, transferring hexosyl groups
comp216782_c0_seq1	alpha- -mannosidase	573	2	4.17E-16	49.50%	2	P:metabolic process; F:catalytic activity
comp217140_c0_seq1	calmodulin	375	20	1.03E-31	71.65%	1	F:calcium ion binding
comp217437_c0_seq1	l-amino-acid oxidase-like	1863	20	4.79E-47	44.70%	14	P:oxidation-reduction process; F:oxidoreductase activity; F:L-amino-acid oxidase activity; C:extracellular region; P:innate immune response; P:defense response to bacterium; P:hemostasis; P:apoptotic process; P:blood coagulation; P:hemolysis in other organism; P:cytolysis; C:nuclear membrane; C:lysosome; C:intracellular membrane-bounded organelle
comp217865_c0_seq1	spt transcription factor family member	390	3	8.40E-11	55.67%	2	P:peptide cross-linking; C:cytoplasm
comp218992_c0_seq1	cuticular protein analogous to peritrophins 1-i precursor	576	20	1.00E-14	60.10%	3	F:chitin binding; P:chitin metabolic process; C:extracellular region
comp219113_c0_seq1	inwardly rectifying k+	678	20	1.55E-35	55.80%	1	P:transport
comp219117_c0_seq1	spt transcription factor family member	787	7	1.04E-18	50.00%	3	P:peptide cross-linking; C:cytoplasm; F:exonuclease activity
comp219745_c0_seq1	myosin heavy chain	212	20	4.35E-12	66.30%	1	F:binding
comp219764_c0_seq1	achain crystal structure of thrombospondin-1 tsr domains 2 and 3	1089	20	1.06E-11	56.40%	38	P:cell activation; P:regulation of gene expression; P:negative regulation of multicellular organismal process; P:positive regulation of macromolecule biosynthetic process; P:positive regulation of endothelial cell migration; P:regulation of angiogenesis; P:second-messenger-mediated signaling; P:positive regulation of blood coagulation; F:carbohydrate binding; F:receptor activity; P:cellular compo…
comp219764_c0_seq2	hemicentin- partial	989	20	8.97E-12	56.30%	38	P:cell activation; P:regulation of gene expression; P:negative regulation of multicellular organismal process; P:positive regulation of macromolecule biosynthetic process; P:positive regulation of endothelial cell migration; P:regulation of angiogenesis; P:second-messenger-mediated signaling; P:positive regulation of blood coagulation; F:carbohydrate binding; F:receptor activity; P:cellular compo…
comp220114_c0_seq1	dna mismatch repair protein	341	20	5.17E-22	58.80%	2	C:vacuole; F:hydrolase activity
comp220546_c1_seq1	aldehyde oxidase	464	20	3.11E-38	74.75%	9	F:xanthine oxidase activity; F:flavin adenine dinucleotide binding; F:molybdopterin cofactor binding; F:iron ion binding; F:xanthine dehydrogenase activity; F:UDP-N-acetylmuramate dehydrogenase activity; F:electron carrier activity; F:2 iron, 2 sulfur cluster binding; P:oxidation-reduction process
comp220810_c0_seq1	cuticular protein analogous to peritrophins 1-f precursor	229	20	1.16E-25	71.20%	3	F:chitin binding; P:chitin metabolic process; C:extracellular region
comp221246_c0_seq1	hemicentin- partial	210	1	1.61E-08	55.00%	0	-
comp221505_c0_seq1	chitinase class i family protein	296	6	1.43E-09	53.33%	7	P:chitin catabolic process; F:chitinase activity; P:cell wall macromolecule catabolic process; F:hydrolase activity, hydrolyzing O-glycosyl compounds; F:carbohydrate binding; P:carbohydrate metabolic process; C:extracellular region
comp221505_c1_seq1	secreted chitinase	456	20	5.51E-57	63.40%	1	P:metabolic process
comp221505_c2_seq1	peritrophic matrix insect intestinal mucin	644	5	2.10E-07	65.00%	3	F:chitin binding; P:chitin metabolic process; C:extracellular region
comp222245_c0_seq1	beta-ig-h3 fasciclin	673	20	3.44E-19	53.85%	2	F:lyase activity; F:threonine synthase activity
comp222245_c0_seq2	beta-ig-h3 fasciclin	704	20	8.33E-19	53.95%	2	F:lyase activity; F:threonine synthase activity
comp222416_c0_seq1	eukaryotic translation initiation factor 3 subunit a-like isoform x1	402	20	2.15E-41	69.85%	1	C:viral capsid
comp222599_c0_seq1	protein	1949	20	5.11E-42	74.30%	0	-
comp222893_c0_seq1	myosin-2 essential light chain	1087	20	2.90E-64	78.55%	6	C:unconventional myosin complex; F:myosin heavy chain binding; F:calcium ion binding; F:2-alkenal reductase [NAD(P)] activity; F:ATPase activity, coupled; P:oxidation-reduction process
comp223161_c0_seq1	excitatory amino acid transporter 1-like	433	20	1.22E-44	77.60%	3	P:dicarboxylic acid transport; F:sodium:dicarboxylate symporter activity; C:membrane
comp223218_c0_seq1	fad-binding protein	387	2	1.14E-08	52.50%	6	P:oxidation-reduction process; F:oxidoreductase activity; F:UDP-N-acetylmuramate dehydrogenase activity; F:catalytic activity; F:oxidoreductase activity, acting on CH-OH group of donors; F:flavin adenine dinucleotide binding
comp223241_c0_seq2	coagulation factor xi	976	20	3.60E-26	46.00%	1	F:catalytic activity
comp223332_c0_seq1	carboxypeptidase b	1274	20	1.54E-58	57.65%	4	P:proteolysis; F:metallocarboxypeptidase activity; F:carboxypeptidase activity; F:zinc ion binding
comp223339_c0_seq1	isoform b	889	20	5.44E-18	49.70%	1	F:hydrolase activity
comp223359_c0_seq1	nudix family protein	600	17	3.39E-23	54.65%	0	-
comp223680_c0_seq1	conserved hypothetical protein	1221	20	1.76E-15	44.65%	0	-
comp223769_c0_seq1	intraflagellar transport protein 122 homolog	693	20	4.08E-12	52.50%	2	C:flagellum; C:membrane
comp223927_c0_seq1	phosphatidylinositol-4-phosphate 5-kinase	887	20	1.08E-71	58.30%	2	F:kinase activity; P:phosphorylation
comp224249_c0_seq1	techylectin-5b isoform	1272	20	2.14E-113	64.50%	5	C:extracellular space; P:signal transduction; P:cell-cell adhesion; F:carbohydrate binding; F:receptor binding
comp224306_c0_seq1	cg13310 cg13310-pa	911	20	1.79E-39	46.70%	0	-
comp224306_c0_seq2	cg13310 cg13310-pa	397	20	9.34E-17	48.80%	4	F:actin binding; P:cellular component organization; P:actin cytoskeleton organization; C:membrane
comp224310_c0_seq1	hatching enzyme	588	20	3.73E-18	47.15%	9	F:metal ion binding; P:proteolysis; F:metallopeptidase activity; F:hydrolase activity; F:zinc ion binding; F:peptidase activity; F:metalloendopeptidase activity; F:calcium ion binding; C:membrane
comp224429_c0_seq1	casein kinase ii alpha partial	820	20	9.58E-79	67.55%	24	P:axon guidance; P:chaperone-mediated protein folding; P:lateral inhibition; P:regulation of protein stability; P:mitotic spindle checkpoint; C:protein kinase CK2 complex; F:Hsp90 protein binding; C:NuRD complex; P:positive regulation of smoothened signaling pathway; F:protein N-terminus binding; C:cytosol; P:locomotor rhythm; P:negative regulation of cysteine-type endopeptidase activity involved…
comp224454_c0_seq1	c4b-binding protein beta	794	20	5.40E-27	49.30%	5	F:hydrolase activity; F:carbohydrate binding; P:cell adhesion; C:integral to membrane; C:plasma membrane
comp224958_c0_seq1	bestrophin 2	291	20	7.96E-22	67.00%	1	C:peroxisome
comp225063_c0_seq1	protein	274	20	7.89E-10	56.40%	2	P:cellular process; P:fin development
comp225204_c0_seq1	peptidase m28	1421	20	5.84E-62	49.00%	4	P:proteolysis; F:peptidase activity; P:cellular process; F:calcium ion binding
comp225232_c0_seq1	PREDICTED: uncharacterized protein LOC101743233	279	20	7.14E-23	60.85%	3	F:chitin binding; P:chitin metabolic process; C:extracellular region
comp225289_c0_seq1	sulfatase 1a precursor	559	20	5.15E-53	73.70%	1	F:catalytic activity
comp225289_c0_seq2	arylsulfatase b	385	20	2.61E-24	70.00%	1	F:sulfuric ester hydrolase activity
comp225475_c0_seq1	serpin b3	642	20	1.04E-31	61.75%	2	P:regulation of metabolic process; P:proteolysis
comp225649_c0_seq1	6-phosphofructokinase-like isoform 2	252	20	1.49E-19	85.55%	10	P:neurogenesis; C:6-phosphofructokinase complex; F:6-phosphofructokinase activity; F:DNA binding; F:ATP binding; C:polytene chromosome; P:glycolysis; P:phosphorylation; P:chromatin remodeling; C:nucleus
comp225929_c0_seq1	transforming protein p68 c-ets-1 isoform 3	1335	20	1.47E-63	86.80%	16	P:skeletal system development; P:response to antibiotic; F:RNA polymerase II regulatory region sequence-specific DNA binding; P:positive regulation of cellular component movement; P:immune response; P:negative regulation of cell cycle; P:negative regulation of cell proliferation; P:cell motility; C:transcription factor complex; P:PML body organization; P:induction of apoptosis; P:positive regulat…
comp226041_c0_seq1	hypothetical protein YQE_11465, partial	1300	5	7.61E-12	59.80%	2	C:integral to membrane; P:G-protein coupled receptor signaling pathway
comp226041_c0_seq2	hypothetical protein YQE_11465, partial	1282	5	3.24E-13	62.80%	2	C:integral to membrane; P:G-protein coupled receptor signaling pathway
comp226158_c0_seq1	aquaporin 3 (gill blood group)	570	20	1.38E-52	67.20%	15	P:odontogenesis; P:transmembrane transport; F:glycerol channel activity; C:integral to membrane; F:water channel activity; P:excretion; C:cell-cell junction; P:water transport; P:response to retinoic acid; P:response to vitamin D; P:regulation of keratinocyte differentiation; P:positive regulation of immune system process; C:cytoplasm; C:plasma membrane; P:response to calcium ion
comp226274_c0_seq1	luciferase	992	1	8.96E-23	48.00%	0	-
comp226282_c0_seq1	muscle myosin heavy chain	263	20	1.35E-17	72.15%	3	F:oxidoreductase activity; C:myosin complex; F:nucleotide binding
comp226299_c0_seq1	spt transcription factor family member	526	3	8.30E-11	48.00%	2	P:peptide cross-linking; C:cytoplasm
comp226435_c0_seq1	octopamine receptor oamb	421	16	2.14E-11	64.81%	2	P:cellular process; F:binding
comp226528_c0_seq1	chondroitin proteoglycan 2-like	882	4	2.47E-07	51.25%	3	F:chitin binding; P:chitin metabolic process; C:extracellular region
comp226550_c0_seq1	hypothetical protein	659	1	1.08E-27	70.00%	0	-
comp226550_c1_seq1	hypothetical protein	245	1	1.20E-10	76.00%	0	-
comp226608_c0_seq1	lectin e	497	12	1.23E-12	45.50%	1	F:carbohydrate binding
comp226609_c0_seq1	dipeptidyl peptidase 4	315	20	1.74E-12	49.20%	4	P:cellular process; F:peptidase activity, acting on L-amino acid peptides; F:binding; C:cell part
comp226609_c1_seq1	dipeptidyl peptidase 4	245	20	6.70E-20	69.00%	1	F:peptidase activity, acting on L-amino acid peptides
comp226609_c1_seq2	dipeptidyl peptidase 4	889	20	3.57E-24	46.90%	8	P:proteolysis; F:serine-type peptidase activity; F:hydrolase activity; C:membrane; F:aminopeptidase activity; F:peptidase activity; C:extracellular region; F:serine-type endopeptidase activity
comp226609_c1_seq3	dipeptidyl peptidase 4	737	20	4.94E-24	47.50%	8	P:proteolysis; F:serine-type peptidase activity; C:membrane; F:hydrolase activity; F:aminopeptidase activity; F:peptidase activity; C:extracellular region; F:serine-type endopeptidase activity
comp226797_c0_seq1	trypsin	397	20	4.73E-20	60.55%	1	F:hydrolase activity
comp227090_c0_seq1	isoform b	481	20	3.70E-33	76.45%	2	P:regulation of transcription, DNA-dependent; C:intracellular
comp227216_c0_seq1	ves g 5 allergen	762	20	8.45E-38	50.65%	3	C:extracellular region; F:molecular_function; P:biological_process
comp227275_c0_seq1	spt transcription factor family member	872	3	1.76E-10	41.33%	2	P:peptide cross-linking; C:cytoplasm
comp227290_c0_seq1	hypothetical protein DAPPUDRAFT_51532	444	20	3.37E-51	66.70%	1	F:oxidoreductase activity
comp227591_c0_seq1	abhydrolase domain-containing protein fam108c1-like	651	20	2.13E-93	75.80%	1	F:hydrolase activity
comp227638_c0_seq1	PREDICTED: uncharacterized protein LOC100209659	553	20	1.54E-15	50.20%	0	-
comp227669_c1_seq1	dorsal	733	20	6.69E-26	51.75%	35	C:cytoplasmic vesicle; P:genital disc development; P:maternal determination of anterior/posterior axis, embryo; P:regulation of transcription from RNA polymerase II promoter; P:regulation of multicellular organismal development; P:gastrulation; P:mesoderm development; P:immune response; P:compound eye photoreceptor cell differentiation; F:receptor binding; P:cell fate specification; P:defense res…
comp228109_c0_seq1	cathepsin l-like	940	20	3.55E-42	52.60%	4	P:proteolysis; F:cysteine-type peptidase activity; F:hydrolase activity; F:peptidase activity
comp228580_c0_seq1	atp-binding cassette sub-family b member mitochondrial	413	20	4.16E-38	71.20%	17	C:vacuolar membrane; P:detoxification of cadmium ion; P:cellular iron ion homeostasis; C:ATP-binding cassette (ABC) transporter complex; P:porphyrin-containing compound biosynthetic process; P:cadmium ion transmembrane transport; F:heme binding; F:efflux transmembrane transporter activity; C:Golgi apparatus; P:brain development; P:skin development; P:heme transport; C:endoplasmic reticulum; F:hem…
comp228762_c0_seq1	cyclic amp-dependent transcription factor atf-6 alpha	799	8	1.88E-08	84.00%	5	F:sequence-specific DNA binding transcription factor activity; F:sequence-specific DNA binding; F:protein dimerization activity; C:nucleus; P:regulation of transcription, DNA-dependent
comp229012_c0_seq1	monocarboxylate transporter	667	20	2.70E-33	55.80%	2	P:growth; P:nematode larval development
comp229028_c0_seq1	spt transcription factor family member	831	5	1.67E-18	45.00%	3	P:peptide cross-linking; C:cytoplasm; F:exonuclease activity
comp229103_c0_seq1	multidrug transporter	909	20	1.10E-29	56.35%	2	P:proteolysis; F:peptidase activity
comp229153_c1_seq1	c-type lectin	331	20	1.58E-31	65.80%	1	F:carbohydrate binding
comp229153_c1_seq2	ga19326	226	20	1.11E-26	75.80%	1	F:carbohydrate binding
comp229748_c0_seq1	trophoblast kunitz domain protein 5	446	3	8.02E-10	60.67%	1	F:serine-type endopeptidase inhibitor activity
comp229748_c0_seq2	amyloid beta a4	255	20	2.20E-09	59.15%	3	F:protein binding; P:convergent extension; P:axonogenesis
comp229953_c0_seq1	protease m1 zinc metalloprotease	594	20	2.51E-28	56.55%	1	F:peptidase activity
comp229953_c0_seq2	aminopeptidase n-like	336	20	6.91E-12	55.90%	1	F:peptidase activity, acting on L-amino acid peptides
comp230208_c0_seq1	serine protease like protein	906	20	3.46E-19	42.85%	6	P:proteolysis; F:serine-type endopeptidase activity; F:serine-type peptidase activity; F:hydrolase activity; F:catalytic activity; F:peptidase activity
comp230715_c0_seq1	serpin peptidase clade b member 3	807	20	3.98E-49	59.70%	1	P:regulation of metabolic process
comp230756_c0_seq1	beta-ig-h3 fasciclin	754	20	4.24E-12	53.05%	1	P:cell adhesion
comp230930_c0_seq1	glutamate transporter	220	20	6.24E-12	60.55%	5	F:sodium:dicarboxylate symporter activity; C:membrane; P:dicarboxylic acid transport; P:anion transport; P:sodium ion export
comp230938_c0_seq1	isoform d	2515	20	1.57E-46	52.95%	9	C:integral to membrane; F:G-protein coupled receptor activity; C:membrane; P:G-protein coupled receptor signaling pathway; P:G-protein coupled glutamate receptor signaling pathway; F:glutamate receptor activity; F:receptor activity; F:signal transducer activity; P:signal transduction
comp231007_c0_seq1	enterin neuropeptides precursor	674	1	1.37E-09	56.00%	2	P:neuropeptide signaling pathway; C:extracellular region
comp231464_c0_seq1	pentapeptide mxkdx repeat family protein	421	17	1.29E-15	62.59%	2	F:nucleic acid binding; F:zinc ion binding
comp231820_c0_seq1	lysophosphatidylcholine acyltransferase 2-like	1182	20	3.17E-45	57.35%	6	F:calcium ion binding; P:metabolic process; F:transferase activity, transferring acyl groups; F:transferase activity; C:integral to membrane; P:phospholipid biosynthetic process
comp231830_c0_seq1	perlucin 6	727	1	1.11E-07	40.00%	1	F:carbohydrate binding
comp231865_c0_seq1	endoribonuclease l-psp	454	20	1.04E-26	66.60%	1	F:hydrolase activity
comp232051_c0_seq1	sodium-dependent glucose transporter 1	1325	7	5.53E-22	43.14%	10	C:integral to membrane; P:transmembrane transport; C:membrane; P:sodium ion transport; P:carbohydrate transport; P:ion transport; F:symporter activity; P:transport; C:apical plasma membrane; C:plasma membrane
comp232152_c0_seq1	isoform a	618	20	6.42E-30	69.35%	1	F:phospholipid binding
comp232158_c0_seq1	tropomyosin	229	3	3.80E-14	75.67%	0	-
comp232275_c0_seq1	isoform a	603	20	7.63E-28	72.15%	1	F:phospholipid binding
comp232275_c0_seq3	isoform a	470	20	9.84E-28	71.85%	1	F:phospholipid binding
comp232875_c1_seq1	arylsulfatase b	933	20	3.14E-95	64.80%	1	F:arylsulfatase activity
comp233130_c0_seq1	sugar transporter	615	20	6.27E-16	54.20%	6	C:plasma membrane part; P:lactose transport; P:trehalose transport; F:trehalose transmembrane transporter activity; P:maltose transport; P:sucrose transport
comp233237_c0_seq1	serine proteinase stubble-like	684	20	2.70E-32	52.55%	1	F:catalytic activity
comp233251_c0_seq1	isoform a	1568	20	2.92E-61	58.50%	6	P:oligopeptide transport; C:integral to membrane; C:membrane; P:transport; F:transporter activity; F:proton-dependent oligopeptide secondary active transmembrane transporter activity
comp233311_c0_seq1	coagulation factor xi	1249	20	8.21E-44	54.85%	1	F:hydrolase activity
comp233355_c0_seq1	hypothetical protein DAPPUDRAFT_315032	619	1	1.08E-12	48.00%	0	-
comp233399_c0_seq1	hypothetical protein	203	1	7.81E-08	58.00%	0	-
comp233428_c0_seq1	thyroid receptor-interacting protein 6	1093	20	9.89E-31	55.70%	6	C:focal adhesion; C:interleukin-1 receptor complex; P:release of cytoplasmic sequestered NF-kappaB; F:interleukin-1 receptor binding; P:positive regulation of cell migration; F:kinase binding
comp233879_c0_seq1	spt transcription factor family member	619	6	1.40E-17	45.83%	2	P:peptide cross-linking; C:cytoplasm
comp233879_c0_seq2	spt transcription factor family member	619	5	2.05E-15	44.40%	0	-
comp233922_c0_seq1	fha domain-containing protein	310	20	2.35E-17	64.90%	2	F:kinase activity; P:phosphorylation
comp233922_c0_seq2	sarcolemmal membrane-associated protein	581	20	8.39E-18	63.00%	2	F:kinase activity; P:phosphorylation
comp234004_c0_seq1	hypothetical protein	436	4	8.53E-16	57.75%	0	-
comp234091_c0_seq1	acyl- synthetase long- isoform j	209	20	2.14E-12	65.15%	7	P:axon guidance; P:positive regulation of sequestering of triglyceride; P:segmentation; F:ligase activity; P:synaptic transmission; C:lipid particle; C:endoplasmic reticulum
comp234222_c0_seq1	zinc-binding alcohol dehydrogenase domain-containing protein 2	742	10	2.47E-37	58.70%	0	-
comp234565_c0_seq1	endonuclease domain-containing 1	1393	20	1.79E-15	39.90%	5	F:metal ion binding; F:nucleic acid binding; F:hydrolase activity; P:metabolic process; C:cellular_component
comp234612_c0_seq1	e3 ubiquitin ligase	476	20	6.42E-27	56.40%	4	F:metal ion binding; F:ligase activity; F:zinc ion binding; F:nucleic acid binding
comp234612_c1_seq1	e3 ubiquitin ligase	449	16	1.76E-08	57.44%	1	F:binding
comp234654_c1_seq1	brain-specific angiogenesis inhibitor 1-like	479	20	3.29E-09	53.45%	2	P:system development; P:cell surface receptor signaling pathway
comp234708_c0_seq1	deleted in malignant brain tumors 1 partial	780	20	1.10E-14	55.60%	4	C:extracellular region part; P:response to stimulus; C:extracellular matrix; P:cellular process
comp234787_c0_seq1	serine protease	1317	20	8.24E-19	44.35%	6	P:proteolysis; F:serine-type endopeptidase activity; F:serine-type peptidase activity; F:hydrolase activity; F:catalytic activity; F:peptidase activity
comp234850_c0_seq1	angiotensin-converting enzyme	1020	20	2.21E-89	64.95%	7	P:response to symbiotic bacterium; F:peptidyl-dipeptidase activity; F:metal ion binding; P:metamorphosis; P:spermatid nucleus differentiation; C:extracellular region; P:sperm individualization
comp234850_c1_seq1	angiotensin converting enzyme	849	20	3.01E-100	68.95%	1	F:peptidase activity, acting on L-amino acid peptides
comp234856_c0_seq1	a disintegrin and metalloproteinase with thrombospondin motifs 2-like	1748	20	5.10E-80	46.85%	9	F:metal ion binding; P:proteolysis; F:metallopeptidase activity; F:hydrolase activity; F:zinc ion binding; F:peptidase activity; F:metalloendopeptidase activity; C:extracellular region; P:integrin-mediated signaling pathway
comp234978_c0_seq1	transmembrane protein 45b	712	20	1.98E-30	51.80%	2	C:integral to membrane; C:membrane
comp235072_c0_seq2	litaf homolog	313	1	1.51E-07	50.00%	0	-
comp235150_c0_seq1	myosin heavy chain type 1	345	20	2.95E-14	58.65%	9	F:ATP binding; C:myosin filament; F:actin binding; F:nucleotide binding; C:myosin complex; F:motor activity; F:2-alkenal reductase [NAD(P)] activity; P:oxidation-reduction process; F:oxidoreductase activity
comp235157_c0_seq1	polyamine oxidase	425	20	3.03E-27	64.05%	1	F:oxidoreductase activity, acting on the CH-NH group of donors, oxygen as acceptor
comp235157_c0_seq2	polyamine oxidase	260	20	3.46E-21	64.95%	3	F:binding; F:oxidoreductase activity, acting on the CH-NH group of donors, oxygen as acceptor; P:metabolic process
comp235193_c0_seq1	3-oxoacyl-(acyl-carrier-protein) reductase	385	20	9.47E-22	58.00%	1	P:lipid biosynthetic process
comp235227_c0_seq1	hypothetical protein SINV_10300	347	1	2.14E-07	51.00%	2	P:metabolic process; F:catalytic activity
comp235330_c0_seq1	set and mynd domain-containing protein 3-like	644	20	3.21E-20	45.60%	5	F:zinc ion binding; F:metal ion binding; P:translational initiation; F:translation initiation factor activity; C:cellular_component
comp235330_c0_seq2	set and mynd domain-containing protein 3-like	1095	20	7.94E-18	46.75%	2	F:zinc ion binding; F:metal ion binding
comp235343_c0_seq1	PREDICTED: uncharacterized protein LOC100208937	675	3	1.22E-10	57.00%	0	-
comp235343_c0_seq2	PREDICTED: uncharacterized protein LOC100208937	710	3	1.54E-11	56.00%	0	-
comp235343_c0_seq3	PREDICTED: uncharacterized protein LOC100208937	699	3	1.91E-10	55.67%	0	-
comp235343_c0_seq4	PREDICTED: uncharacterized protein LOC100208937	686	3	8.63E-12	57.33%	0	-
comp235365_c0_seq1	endo-b- -glucanase	1519	20	1.66E-142	69.00%	1	F:hydrolase activity, acting on glycosyl bonds
comp235456_c0_seq1	facilitated trehalose transporter tret1-like	1014	20	1.39E-44	50.95%	3	C:membrane; P:transport; F:transporter activity
comp235573_c1_seq1	histone arginine	1029	20	2.47E-15	48.30%	3	F:methyltransferase activity; P:methylation; F:transferase activity, transferring phosphorus-containing groups
comp235670_c0_seq1	muscle myosin heavy chain	232	20	1.84E-18	78.30%	4	C:myosin filament; F:actin binding; F:ATP binding; F:motor activity
comp235678_c0_seq1	hypothetical protein	404	1	3.23E-28	82.00%	0	-
comp235679_c0_seq1	c-type mannose receptor 2	576	14	7.89E-14	46.36%	1	F:carbohydrate binding
comp235782_c0_seq2	seminal fluid protein hacp037	958	20	8.61E-17	48.30%	1	F:catalytic activity
comp235782_c0_seq4	seminal fluid protein hacp037	987	20	1.05E-16	47.70%	1	F:catalytic activity
comp235789_c0_seq1	phosphatidylinositol-4-phosphate 5-kinase	708	20	1.03E-15	53.40%	1	P:metabolic process
comp235993_c0_seq1	bestrophin 2	248	20	3.20E-12	64.25%	0	-
comp235993_c0_seq2	bestrophin-3-like isoform x2	514	20	3.76E-52	70.80%	0	-
comp236009_c0_seq1	pancreatic lipase-related protein 2-like	654	20	4.71E-30	51.65%	5	P:lipid metabolic process; F:hydrolase activity; F:catalytic activity; C:extracellular region; F:phosphatidylcholine 1-acylhydrolase activity
comp236009_c0_seq2	pancreatic lipase-related protein 2-like	393	20	2.63E-22	55.80%	1	F:catalytic activity
comp236191_c0_seq1	hypothetical protein DAPPUDRAFT_259009	1686	20	6.80E-76	50.50%	2	C:integral to membrane; P:cell morphogenesis
comp236206_c0_seq1	3-hydroxyisobutyryl- mitochondrial-like	1339	20	4.10E-35	47.65%	8	C:mitochondrion; F:3-hydroxyisobutyryl-CoA hydrolase activity; P:valine catabolic process; P:metabolic process; F:catalytic activity; F:isomerase activity; P:branched-chain amino acid catabolic process; F:hydrolase activity
comp236261_c0_seq2	hypothetical protein DAPPUDRAFT_96721	739	1	7.67E-21	65.00%	0	-
comp236270_c0_seq1	betaine--homocysteine s-methyltransferase 1	795	20	1.01E-64	62.90%	4	F:binding; F:homocysteine S-methyltransferase activity; P:methionine biosynthetic process; P:methylation
comp236270_c0_seq2	betaine--homocysteine s-methyltransferase 1	600	20	1.06E-51	60.40%	4	F:binding; F:homocysteine S-methyltransferase activity; P:methionine biosynthetic process; P:methylation
comp236270_c0_seq3	s-methylmethionine--homocysteine s-methyltransferase bhmt2 isoform 2	294	20	2.80E-13	57.60%	1	F:transferase activity
comp236270_c0_seq4	betaine--homocysteine s-methyltransferase 1	1027	20	5.07E-105	67.45%	6	C:protein complex; F:protein complex binding; F:homocysteine S-methyltransferase activity; P:methionine biosynthetic process; F:betaine-homocysteine S-methyltransferase activity; P:protein methylation
comp236298_c1_seq1	hypothetical protein EMIHUDRAFT_104158	307	1	1.59E-12	53.00%	0	-
comp236321_c0_seq1	protein	719	20	8.08E-95	68.00%	6	F:molecular_function; P:biological_process; C:cellular_component; P:transcription, DNA-dependent; C:nucleus; F:DNA binding
comp236398_c0_seq1	cuticle protein 19	761	20	7.74E-18	68.05%	1	F:structural constituent of cuticle
comp236398_c0_seq2	cuticle protein 7	293	20	1.15E-15	64.80%	1	F:structural constituent of cuticle
comp236547_c0_seq3	isoform a	625	20	2.29E-26	47.55%	3	F:metal ion binding; F:zinc ion binding; F:iron-sulfur cluster binding
comp236547_c0_seq4	protein isoform a-like	313	20	2.94E-11	56.85%	2	C:cytoplasm; F:binding
comp236563_c0_seq1	mannan-binding lectin serine protease 2	650	20	5.44E-14	51.45%	4	P:innate immune response; P:complement activation; F:protein binding; F:serine-type peptidase activity
comp236563_c0_seq2	serine protease 14	384	20	1.40E-11	50.95%	1	F:hydrolase activity
comp236783_c0_seq1	spt transcription factor family member	481	2	2.49E-15	49.00%	2	P:peptide cross-linking; C:cytoplasm
comp237019_c0_seq1	hypothetical protein	249	1	3.81E-07	60.00%	0	-
comp237036_c0_seq1	histamine-gated chloride channel subunit	251	20	1.73E-13	61.15%	5	C:plasma membrane; P:thermotaxis; F:chloride channel activity; C:integral to membrane; F:extracellular-glycine-gated ion channel activity
comp237036_c0_seq2	glycine receptor subunit alpha-2	357	20	3.80E-16	70.10%	4	C:membrane; F:ion channel activity; C:synapse; P:transport
comp237036_c0_seq3	glycine receptor subunit alpha- partial	444	20	2.26E-28	62.00%	2	C:membrane; F:ion channel activity
comp237115_c0_seq1	hypothetical protein DAPPUDRAFT_305009	403	1	1.05E-17	52.00%	1	F:structural constituent of cuticle
comp237189_c0_seq1	carboxypeptidase b-like	448	20	5.29E-14	57.15%	7	C:cortical cytoskeleton; P:lamellipodium assembly; F:carboxypeptidase activity; P:cytoskeleton organization; F:protein binding; C:lamellipodium; C:membrane
comp237620_c0_seq2	bestrophin partial	503	20	7.72E-22	61.25%	0	-
comp237654_c0_seq1	transmembrane protein 20-like	756	4	4.11E-09	49.25%	2	C:integral to membrane; C:membrane
comp237875_c0_seq1	calmodulin isoform 1	556	20	6.11E-31	59.30%	7	F:calcium ion binding; P:calcium-mediated signaling; P:pollen germination; C:cytoplasm; C:vacuole; P:regulation of photomorphogenesis; C:plasma membrane
comp238056_c0_seq1	protoporphyrinogen oxidase	826	4	3.43E-32	47.00%	0	-
comp238056_c1_seq1	protoporphyrinogen oxidase	634	7	6.82E-24	53.43%	1	F:isomerase activity
comp238140_c0_seq1	spt transcription factor family member	1036	3	3.77E-14	47.00%	2	P:peptide cross-linking; C:cytoplasm
comp238153_c0_seq1	ankyrin repeat protein	595	20	7.49E-22	56.50%	1	P:guanosine tetraphosphate metabolic process
comp238188_c0_seq1	cd63 antigen	733	2	2.31E-07	43.00%	2	C:integral to membrane; C:membrane
comp238251_c0_seq1	spt transcription factor family member	1247	4	6.83E-14	45.50%	2	P:peptide cross-linking; C:cytoplasm
comp238253_c0_seq1	amyloid beta a4	342	15	1.29E-08	58.33%	26	C:cell surface; C:dendritic shaft; C:intracellular organelle part; P:regulation of gene expression; F:serine-type endopeptidase inhibitor activity; P:axonogenesis; P:neurological system process; P:neuron apoptotic process; P:growth; C:plasma membrane; C:membrane part; P:regulation of primary metabolic process; P:regulation of cellular metabolic process; F:acetylcholine receptor binding; F:identic…
comp238331_c0_seq1	tm2 domain	458	7	1.84E-07	57.57%	0	-
comp238698_c0_seq1	transmembrane protease serine 12	1367	20	2.92E-19	45.45%	6	P:proteolysis; F:serine-type endopeptidase activity; F:serine-type peptidase activity; F:hydrolase activity; F:catalytic activity; F:peptidase activity
comp238737_c0_seq1	prophenoloxidase activating enzyme	860	20	6.65E-12	45.00%	6	P:proteolysis; F:serine-type endopeptidase activity; F:serine-type peptidase activity; F:hydrolase activity; F:catalytic activity; F:peptidase activity
comp238763_c0_seq2	spt transcription factor family member	543	2	7.52E-08	47.00%	2	P:peptide cross-linking; C:cytoplasm
comp238817_c0_seq1	selenium-binding protein 1-like	217	20	2.04E-33	89.85%	5	P:protein transport; C:membrane; F:selenium binding; C:cytosol; C:nucleus
comp238832_c0_seq1	glutamate-gated chloride channel	582	5	1.61E-08	50.60%	10	F:ion channel activity; C:integral to membrane; C:membrane; C:synapse; P:ion transport; P:transport; C:cell junction; F:extracellular ligand-gated ion channel activity; C:postsynaptic membrane; C:plasma membrane
comp239011_c0_seq1	isoform a	741	20	1.40E-97	77.70%	2	F:serine-type endopeptidase activity; P:proteolysis
comp239011_c0_seq2	isoform a	681	20	1.12E-83	75.60%	2	F:serine-type endopeptidase activity; P:proteolysis
comp239073_c1_seq1	cytochrome oxidase subunit 1	983	20	1.86E-89	94.25%	8	P:aerobic respiration; C:mitochondrial inner membrane; C:respiratory chain; F:electron carrier activity; F:heme binding; C:integral to membrane; P:electron transport chain; F:cytochrome-c oxidase activity
comp239073_c2_seq1	cytochrome oxidase subunit 1	698	20	2.42E-129	93.60%	8	P:aerobic respiration; C:mitochondrial inner membrane; C:respiratory chain; F:electron carrier activity; F:heme binding; C:integral to membrane; P:electron transport chain; F:cytochrome-c oxidase activity
comp239234_c0_seq2	microtubule-associated protein 1a-like	530	2	9.23E-09	48.00%	0	-
comp239234_c0_seq3	golgin subfamily a member 6-like protein 8-like	580	2	7.39E-10	50.50%	0	-
comp239321_c1_seq1	kelch repeat-containing protein	624	20	4.90E-11	47.10%	6	P:negative regulation of biological process; P:regulation of gene expression; C:cytoplasm; P:regulation of cellular process; C:adherens junction; C:nucleus
comp239324_c1_seq1	multicopper oxidase	1190	20	6.08E-19	56.75%	8	F:metal ion binding; P:oxidation-reduction process; F:oxidoreductase activity; F:copper ion binding; C:cytoplasmic membrane-bounded vesicle; P:lignin catabolic process; C:apoplast; F:hydroquinone:oxygen oxidoreductase activity
comp239351_c0_seq1	probable g-protein coupled receptor 139-like	1167	3	1.46E-31	51.00%	0	-
comp239351_c0_seq2	fmrfamide receptor-like	1212	3	1.95E-28	49.00%	0	-
comp239351_c0_seq3	probable g-protein coupled receptor 139-like	1122	3	7.30E-28	48.67%	0	-
comp239351_c0_seq4	fmrfamide receptor-like	1167	3	3.60E-25	46.67%	0	-
comp239483_c0_seq2	predicted protein	732	1	1.99E-07	47.00%	0	-
comp239489_c0_seq1	serine protease 33 precursor	1309	20	6.96E-11	62.90%	1	F:peptidase activity
comp239566_c0_seq1	thioredoxin	265	15	5.24E-09	62.33%	5	P:cell redox homeostasis; F:electron carrier activity; P:glycerol ether metabolic process; F:protein disulfide oxidoreductase activity; F:isomerase activity
comp239676_c0_seq1	serine protease	904	20	7.57E-25	49.35%	1	F:catalytic activity
comp239676_c0_seq2	serine protease	1132	20	1.32E-26	47.55%	1	F:catalytic activity
comp239724_c0_seq1	serine hydroxymethyltransferase	214	20	8.41E-30	86.70%	8	F:pyridoxal phosphate binding; P:L-serine metabolic process; P:tetrahydrofolate interconversion; P:methylation; F:methyltransferase activity; F:glycine hydroxymethyltransferase activity; P:glycine metabolic process; C:mitochondrion
comp239888_c0_seq1	rho-gtpase-activating protein 5	229	20	1.53E-12	60.60%	0	-
comp239892_c0_seq1	pdz and lim domain protein 3	843	20	4.69E-19	45.40%	6	F:metal ion binding; F:zinc ion binding; C:cellular_component; P:regulation of cell-matrix adhesion; F:muscle alpha-actinin binding; C:actin cytoskeleton
comp240085_c0_seq1	tropomyosin	267	20	6.96E-12	71.10%	3	F:molecular_function; P:biological_process; C:cellular_component
comp240159_c0_seq1	udp-n-acetylglucosamine--peptide n-acetylglucosaminyltransferase-like protein	946	20	1.84E-46	46.75%	0	-
comp240197_c0_seq1	histone-lysine n-methyltransferase setd7	1118	20	2.46E-38	51.00%	4	P:chromatin modification; F:protein-lysine N-methyltransferase activity; P:peptidyl-lysine methylation; F:protein binding
comp240219_c0_seq1	ubiquitin-conjugating enzyme	303	20	4.13E-20	78.05%	13	P:ubiquitin-dependent protein catabolic process; P:regulation of transcription, DNA-dependent; P:protein K11-linked ubiquitination; F:ubiquitin protein ligase binding; P:cellular response to glucocorticoid stimulus; P:regulation of S phase of mitotic cell cycle; F:ubiquitin-protein ligase activity; F:ATP binding; C:ubiquitin ligase complex; F:transcription coactivator activity; P:cell proliferati…
comp240219_c0_seq2	ubiquitin-conjugating enzyme	325	20	3.51E-20	77.10%	13	P:ubiquitin-dependent protein catabolic process; P:regulation of transcription, DNA-dependent; P:protein K11-linked ubiquitination; F:ubiquitin protein ligase binding; P:cellular response to glucocorticoid stimulus; P:regulation of S phase of mitotic cell cycle; F:ubiquitin-protein ligase activity; F:ATP binding; C:ubiquitin ligase complex; F:transcription coactivator activity; P:cell proliferati…
comp240219_c0_seq3	ubiquitin-conjugating enzyme e2 l3-like	292	20	1.29E-12	73.85%	13	P:ubiquitin-dependent protein catabolic process; P:regulation of transcription, DNA-dependent; P:protein K11-linked ubiquitination; F:ubiquitin protein ligase binding; P:cellular response to glucocorticoid stimulus; P:regulation of S phase of mitotic cell cycle; F:ubiquitin-protein ligase activity; F:nucleotide binding; C:ubiquitin ligase complex; F:transcription coactivator activity; P:cell prol…
comp240219_c0_seq4	ubiquitin-conjugating enzyme	270	20	1.38E-12	74.65%	13	P:ubiquitin-dependent protein catabolic process; P:regulation of transcription, DNA-dependent; P:protein K11-linked ubiquitination; F:ubiquitin protein ligase binding; P:cellular response to glucocorticoid stimulus; P:regulation of S phase of mitotic cell cycle; F:ubiquitin-protein ligase activity; F:nucleotide binding; C:ubiquitin ligase complex; F:transcription coactivator activity; P:cell prol…
comp240219_c1_seq1	ubiquitin-conjugating enzyme e2	384	20	1.59E-19	65.65%	9	P:determination of adult lifespan; P:growth; F:ubiquitin protein ligase binding; P:reproduction; P:positive regulation of ubiquitin-protein ligase activity; F:ubiquitin-protein ligase activity; P:nematode larval development; P:embryonic digestive tract morphogenesis; P:embryo development ending in birth or egg hatching
comp240254_c0_seq1	tubulointerstitial nephritis antigen	428	20	1.23E-12	56.45%	6	P:proteolysis; F:polysaccharide binding; F:scavenger receptor activity; F:cysteine-type peptidase activity; P:immune response; F:peptidase activity
comp240254_c0_seq2	tubulointerstitial nephritis antigen	650	20	3.04E-13	57.35%	8	P:proteolysis; F:polysaccharide binding; F:scavenger receptor activity; F:cysteine-type peptidase activity; P:immune response; F:peptidase activity; F:hydrolase activity; P:sprouting angiogenesis
comp240254_c0_seq4	tubulointerstitial nephritis antigen	428	20	1.24E-12	56.45%	6	P:proteolysis; F:polysaccharide binding; F:scavenger receptor activity; F:cysteine-type peptidase activity; P:immune response; F:peptidase activity
comp240273_c0_seq3	hypothetical protein DAPPUDRAFT_315032	628	2	1.31E-11	46.00%	0	-
comp240369_c0_seq1	protein isoform a	506	1	3.46E-15	58.00%	0	-
comp240426_c0_seq1	isoform b	1083	20	2.07E-56	73.10%	2	P:regulation of transcription, DNA-dependent; C:intracellular
comp240426_c0_seq2	isoform b	784	20	1.75E-57	73.00%	2	P:regulation of transcription, DNA-dependent; C:intracellular
comp240438_c0_seq1	myosin heavy muscle isoform 1	358	20	2.02E-23	66.20%	1	F:binding
comp240609_c0_seq1	cd63 antigen	462	20	8.24E-21	50.00%	6	P:cellular process; P:transport; C:endosome; P:regulation of localization; C:intracellular organelle part; C:organelle membrane
comp240701_c0_seq1	microphthalmia-associated transcription factor-like	690	20	1.07E-14	65.05%	2	P:compound eye morphogenesis; P:regulation of transcription, DNA-dependent
comp240773_c0_seq1	xanthine dehydrogenase oxidase	271	15	1.37E-09	68.33%	8	C:cytosol; P:urate biosynthetic process; F:iron-sulfur cluster binding; P:purine nucleobase metabolic process; F:transition metal ion binding; F:oxidoreductase activity, acting on CH-OH group of donors; F:coenzyme binding; F:oxidoreductase activity, acting on CH or CH2 groups
comp240782_c0_seq1	serine protease	795	20	5.10E-23	49.05%	0	-
comp240814_c0_seq1	beta-ig-h3 fasciclin	539	20	4.61E-14	58.40%	6	P:regulation of Notch signaling pathway; F:heparin binding; P:tissue development; P:cell adhesion; C:proteinaceous extracellular matrix; P:extracellular matrix organization
comp240948_c0_seq1	nitric oxide synthase	1145	20	3.02E-101	61.45%	24	F:actin monomer binding; P:arginine catabolic process; C:caveola; P:nitric oxide biosynthetic process; P:response to fluid shear stress; C:cytosol; P:blood coagulation; F:heme binding; P:mitochondrion organization; ; C:Golgi membrane; P:endothelial cell migration; P:response to organic substance; P:positive regulation of biological process; F:tetrahydrobiopterin binding; P:regulation of systemic …
comp241103_c0_seq1	isoform a	590	20	2.46E-28	60.85%	7	F:structural constituent of cuticle; F:transmembrane transporter activity; C:integral to membrane; C:membrane; P:transmembrane transport; P:transport; F:transporter activity
comp241179_c0_seq1	serine proteinase stubble	1547	20	2.65E-18	45.65%	6	P:proteolysis; F:serine-type endopeptidase activity; F:serine-type peptidase activity; F:hydrolase activity; F:catalytic activity; F:peptidase activity
comp241249_c0_seq2	hexamerin 1 precursor	939	1	1.32E-07	44.00%	0	-
comp241346_c0_seq1	serpin b11	231	20	5.33E-16	69.15%	3	P:negative regulation of endopeptidase activity; F:serine-type endopeptidase inhibitor activity; P:regulation of proteolysis
comp241346_c0_seq2	serpin b3	893	20	1.04E-40	54.20%	2	P:regulation of metabolic process; C:intracellular
comp241346_c1_seq1	serine protease inhibitor 3 4- partial	533	5	1.10E-08	51.40%	0	-
comp241408_c0_seq1	arylsulfatase b	409	4	6.45E-10	44.75%	3	P:metabolic process; F:catalytic activity; F:sulfuric ester hydrolase activity
comp241408_c0_seq2	arylsulfatase b	1142	20	1.55E-59	49.90%	1	F:catalytic activity
comp241419_c0_seq1	atp-nad kinase	417	20	2.31E-20	60.35%	1	F:transferase activity
comp241446_c0_seq1	spt transcription factor family member	244	3	1.38E-09	56.33%	2	P:peptide cross-linking; C:cytoplasm
comp241446_c0_seq2	spt transcription factor family member	335	3	6.98E-14	54.33%	2	P:peptide cross-linking; C:cytoplasm
comp241512_c0_seq2	zinc-binding alcohol dehydrogenase domain-containing protein 2	390	4	1.22E-19	70.50%	0	-
comp241519_c0_seq4	hypothetical protein AaeL_AAEL006159	467	1	5.10E-07	55.00%	3	F:chitin binding; P:chitin metabolic process; C:extracellular region
comp241623_c0_seq1	hypothetical protein	641	4	6.67E-27	49.75%	0	-
comp241647_c0_seq1	organic cation transporter	724	20	3.98E-15	50.50%	6	F:transmembrane transporter activity; C:integral to membrane; P:transmembrane transport; F:organic cation transmembrane transporter activity; P:apoptotic process; P:organic cation transport
comp241647_c0_seq2	solute carrier family 22 member 2-like	424	20	1.65E-10	59.10%	8	F:transmembrane transporter activity; C:integral to membrane; P:transmembrane transport; F:ion transmembrane transporter activity; P:ion transmembrane transport; C:membrane; P:transport; F:transporter activity
comp241647_c0_seq4	organic cation transporter	748	20	3.23E-18	51.60%	6	F:transmembrane transporter activity; C:integral to membrane; P:transmembrane transport; F:organic cation transmembrane transporter activity; P:apoptotic process; P:organic cation transport
comp241744_c0_seq1	protoporphyrinogen oxidase	984	10	6.85E-51	49.40%	3	F:molecular_function; P:biological_process; C:cellular_component
comp241744_c0_seq2	hypothetical protein CGI_10018747	399	4	8.71E-13	52.00%	0	-
comp241812_c0_seq1	tubulin beta-2c chain	384	20	2.16E-58	83.90%	8	C:microtubule; P:protein polymerization; P:GTP catabolic process; P:microtubule-based movement; F:GTPase activity; F:structural molecule activity; C:cytoplasm; F:GTP binding
comp241818_c0_seq1	sulfatase	830	20	1.55E-40	54.80%	1	F:catalytic activity
comp241818_c0_seq2	arylsulfatase b	1646	20	2.66E-72	52.25%	3	P:metabolic process; F:catalytic activity; F:sulfuric ester hydrolase activity
comp241824_c0_seq1	lysophosphatidylcholine acyltransferase 2	931	20	2.38E-40	51.85%	5	F:O-acyltransferase activity; C:intracellular organelle part; P:phospholipid biosynthetic process; C:endoplasmic reticulum; C:Golgi apparatus
comp241824_c0_seq2	lysophosphatidylcholine acyltransferase 2	985	20	1.57E-37	51.35%	15	F:transferase activity; P:metabolic process; F:transferase activity, transferring acyl groups; F:calcium ion binding; C:integral to membrane; C:membrane; C:endoplasmic reticulum membrane; P:phospholipid metabolic process; C:endoplasmic reticulum; P:phospholipid biosynthetic process; P:platelet activating factor biosynthetic process; P:cellular membrane organization; F:1-alkylglycerophosphocholine…
comp241824_c0_seq3	lysophospholipid acyltransferase lpcat4	861	20	2.46E-40	52.60%	1	P:metabolic process
comp241900_c0_seq1	carbonic anhydrase 2	608	20	1.32E-41	64.40%	6	F:metal ion binding; F:zinc ion binding; P:one-carbon metabolic process; F:carbonate dehydratase activity; C:cytoplasm; F:lyase activity
comp241924_c0_seq1	membrane metallo-endopeptidase-like 1-like	1661	20	8.20E-139	65.80%	1	F:peptidase activity
comp241924_c0_seq2	membrane metallo-endopeptidase-like 1-like	1240	20	7.17E-158	70.05%	1	F:peptidase activity
comp241924_c0_seq3	membrane metallo-endopeptidase-like 1-like	607	20	2.54E-16	58.05%	3	P:proteolysis; F:metallopeptidase activity; F:metalloendopeptidase activity
comp241945_c0_seq1	hypothetical protein DAPPUDRAFT_312923	420	1	4.23E-07	67.00%	4	P:oxidation-reduction process; F:heme binding; P:response to oxidative stress; F:peroxidase activity
comp241953_c0_seq2	phosphatidate phosphatase lpin1-like	507	20	2.55E-39	83.60%	0	-
comp241964_c0_seq1	lin-11	1567	20	2.83E-42	54.95%	6	F:binding; C:CCR4-NOT complex; P:imaginal disc-derived leg morphogenesis; P:leg disc proximal/distal pattern formation; P:negative regulation of transcription, DNA-dependent; P:positive regulation of transcription, DNA-dependent
comp241992_c0_seq1	cuticular protein 47ea	521	20	2.90E-12	63.40%	1	F:structural constituent of cuticle
comp242033_c0_seq1	c-type lectin	281	20	6.53E-36	76.40%	1	F:carbohydrate binding
comp242289_c0_seq1	midline fasciclin	229	4	1.69E-09	65.00%	0	-
comp242320_c0_seq1	hypothetical protein	260	1	3.99E-11	59.00%	0	-
comp242320_c0_seq2	hypothetical protein	325	1	1.47E-16	61.00%	0	-
comp242373_c0_seq1	flagellar calcium-binding protein	675	20	4.61E-73	64.30%	2	C:flagellum; F:calcium ion binding
comp242373_c0_seq2	flagellar calcium-binding protein	224	12	6.50E-20	73.25%	2	F:calcium ion binding; C:flagellum
comp242373_c0_seq3	flagellar calcium-binding protein	451	20	5.57E-41	66.00%	2	F:calcium ion binding; C:flagellum
comp242392_c0_seq1	transmembrane protein 2	715	1	9.25E-07	46.00%	0	-
comp242510_c0_seq1	transferring glycosyl	1977	20	1.44E-13	44.00%	1	F:transferase activity
comp242525_c0_seq1	aael002438- partial	569	20	1.23E-23	55.25%	0	-
comp242544_c0_seq1	hypothetical protein	312	4	8.95E-20	64.25%	0	-
comp242620_c0_seq1	fructose- -bisphosphatase	389	20	3.83E-42	79.95%	2	P:carbohydrate metabolic process; F:fructose 1,6-bisphosphate 1-phosphatase activity
comp242620_c0_seq2	fructose- -bisphosphatase 1-like	244	20	6.32E-32	83.85%	10	P:gluconeogenesis; F:fructose 1,6-bisphosphate 1-phosphatase activity; F:GTP binding; F:electron carrier activity; F:heme binding; P:cell cycle; F:oxidoreductase activity, acting on paired donors, with incorporation or reduction of molecular oxygen; C:cytosol; P:reactive oxygen species metabolic process; P:oxidation-reduction process
comp242639_c0_seq1	cuticle protein	278	20	7.91E-10	60.35%	1	F:structural constituent of cuticle
comp242805_c0_seq2	serine-rich adhesin for platelets-like	341	20	2.19E-17	63.10%	3	F:chitin binding; P:chitin metabolic process; C:extracellular region
comp242809_c0_seq1	cad88c cg3389-pa	1682	20	1.82E-93	61.85%	1	C:membrane
comp242901_c0_seq1	calmodulin	366	20	1.31E-27	66.20%	1	F:calcium ion binding
comp243015_c0_seq1	isoform e	245	20	8.04E-28	84.30%	9	C:cytosol; F:Ras GTPase activator activity; C:Golgi membrane; F:Ras GTPase binding; C:membrane fraction; P:positive regulation of GTPase activity; F:GTPase activity; F:protein homodimerization activity; P:regulation of Ras GTPase activity
comp243015_c0_seq2	rap1 gtpase-activating protein 1	565	20	5.70E-28	75.45%	7	C:cytosol; F:Ras GTPase activator activity; F:Ras GTPase binding; C:membrane fraction; P:positive regulation of GTPase activity; F:protein homodimerization activity; P:regulation of Ras GTPase activity
comp243071_c0_seq1	nadph oxidase 5	466	20	6.93E-67	88.50%	4	F:NAD(P)H oxidase activity; C:integral to membrane; F:calcium ion binding; P:oxidation-reduction process
comp243071_c1_seq1	nadph oxidase 5	1822	20	4.92E-93	64.95%	10	F:superoxide-generating NADPH oxidase activity; P:angiogenesis; F:binding; P:oxidation-reduction process; F:hydrogen ion channel activity; P:positive regulation of reactive oxygen species metabolic process; P:superoxide anion generation; P:endothelial cell proliferation; P:proton transport; C:endoplasmic reticulum
comp243147_c0_seq1	PREDICTED: uncharacterized protein LOC100908673	229	1	3.45E-13	62.00%	0	-
comp243147_c0_seq2	isoform a	305	20	5.98E-29	60.05%	5	P:cell-matrix adhesion; C:apical plasma membrane; P:actin filament organization; P:apical constriction; P:regulation of embryonic cell shape
comp243218_c0_seq1	chymotrypsinogen 2-like	482	20	3.92E-10	51.95%	1	F:catalytic activity
comp243218_c0_seq2	zgc:112160 partial	1018	11	2.14E-10	40.82%	7	P:proteolysis; F:serine-type endopeptidase activity; F:serine-type peptidase activity; F:hydrolase activity; F:catalytic activity; F:peptidase activity; C:cellular_component
comp243229_c0_seq1	tubulin polyglutamylase ttll4	760	20	7.89E-32	51.30%	6	F:ATP binding; F:tubulin-tyrosine ligase activity; P:cellular protein modification process; F:tubulin binding; P:protein polyglutamylation; F:ligase activity
comp243245_c0_seq1	serine protease inhibitor dipetalogastin	421	20	1.62E-27	53.65%	2	P:proteolysis; F:peptidase activity
comp243294_c0_seq1	innexin inx2	1452	20	4.50E-23	44.75%	1	C:gap junction
comp243297_c0_seq1	isoform b	712	20	1.15E-20	53.65%	2	C:cell part; C:membrane
comp243300_c0_seq1	g-protein coupled receptor moody-like	1332	20	1.77E-20	46.10%	6	F:receptor activity; C:integral to membrane; F:G-protein coupled receptor activity; F:signal transducer activity; P:signal transduction; P:G-protein coupled receptor signaling pathway
comp243301_c0_seq1	PREDICTED: uncharacterized protein LOC101463071	875	1	2.71E-09	51.00%	0	-
comp243418_c1_seq1	glutamate-gated chloride channel	826	20	2.38E-22	46.45%	1	C:membrane
comp243442_c0_seq1	meckel syndrome type 1 protein isoform 2	848	20	1.23E-52	61.65%	4	P:cilium assembly; F:protein binding; C:centrosome; C:microtubule basal body
comp243466_c0_seq1	myosin heavy chain	1339	4	3.65E-08	48.75%	6	F:ATP binding; C:myosin filament; F:nucleotide binding; C:myosin complex; F:motor activity; F:actin binding
comp243507_c0_seq1	hypothetical protein	430	4	4.38E-12	65.00%	0	-
comp243551_c0_seq1	cytochrome c oxidase subunit iii	1002	20	1.26E-135	78.45%	4	P:aerobic electron transport chain; C:integral to membrane; C:mitochondrion; F:cytochrome-c oxidase activity
comp243632_c0_seq1	allergen v5 tpx-1 family protein	456	4	3.66E-14	46.00%	0	-
comp243632_c0_seq2	s-layer protein	453	5	1.85E-14	45.60%	0	-
comp243818_c0_seq1	na+-driven multidrug efflux pump	1459	18	5.04E-44	58.56%	5	P:drug transmembrane transport; C:membrane; F:drug transmembrane transporter activity; P:transmembrane transport; F:antiporter activity
comp243828_c0_seq1	cytolysin src-1-like	1396	9	4.69E-13	52.89%	14	P:pore complex assembly; C:pore complex; F:channel activity; P:cation transport; P:hemolysis in other organism involved in symbiotic interaction; C:integral to membrane; C:membrane; P:ion transport; P:transport; P:hemolysis in other organism; P:cytolysis; C:extracellular region; C:other organism membrane; C:other organism cell membrane
comp243828_c0_seq2	cytolysin src-1-like	1229	10	3.44E-13	52.30%	14	P:pore complex assembly; C:pore complex; F:channel activity; P:cation transport; P:hemolysis in other organism involved in symbiotic interaction; C:integral to membrane; C:membrane; P:ion transport; P:transport; P:hemolysis in other organism; P:cytolysis; C:extracellular region; C:other organism membrane; C:other organism cell membrane
comp243830_c0_seq1	small ubiquitin-related modifier-like	495	20	3.52E-19	94.50%	0	-
comp243891_c0_seq1	homogentisate -dioxygenase	226	20	1.27E-33	84.35%	4	F:homogentisate 1,2-dioxygenase activity; P:oxidation-reduction process; P:tyrosine catabolic process; P:L-phenylalanine catabolic process
comp243891_c0_seq2	homogentisate -dioxygenase	235	20	2.26E-22	69.15%	4	F:homogentisate 1,2-dioxygenase activity; P:tyrosine metabolic process; P:oxidation-reduction process; P:L-phenylalanine catabolic process
comp243900_c0_seq2	heme animal	688	20	1.39E-27	49.85%	4	P:oxidation-reduction process; F:heme binding; P:response to oxidative stress; F:peroxidase activity
comp243900_c0_seq3	oxidase peroxidase	918	20	2.78E-46	50.50%	5	P:oxidation-reduction process; F:heme binding; P:response to oxidative stress; F:peroxidase activity; P:cell adhesion
comp243912_c1_seq1	hypothetical protein	227	1	1.98E-07	88.00%	0	-
comp243938_c0_seq1	cytochrome oxidase subunit 1	956	20	8.07E-165	91.70%	8	P:aerobic respiration; C:mitochondrial inner membrane; C:respiratory chain; F:electron carrier activity; F:heme binding; C:integral to membrane; P:electron transport chain; F:cytochrome-c oxidase activity
comp244101_c0_seq1	atp synthase f0 subunit 6	934	20	7.05E-89	70.90%	4	F:hydrogen ion transmembrane transporter activity; C:mitochondrial inner membrane; P:ATP synthesis coupled proton transport; C:proton-transporting ATP synthase complex, coupling factor F(o)
comp244127_c0_seq1	heme-binding protein 2-like	202	20	2.72E-13	59.15%	3	F:molecular_function; P:biological_process; C:cytoplasm
comp244127_c1_seq1	heme-binding protein 2	499	20	1.67E-21	56.95%	3	F:molecular_function; P:biological_process; C:cytoplasm
comp244137_c0_seq1	cg13310 cg13310-pa	1192	20	1.95E-50	49.55%	4	C:membrane; F:actin binding; P:cellular component organization; P:actin cytoskeleton organization
comp244140_c1_seq1	spt transcription factor family member	203	4	3.63E-09	64.50%	0	-
comp244164_c0_seq1	hemicentin-1	487	20	2.02E-31	60.40%	5	F:calcium ion binding; F:metallopeptidase activity; F:zinc ion binding; C:proteinaceous extracellular matrix; F:carbohydrate binding
comp244164_c0_seq2	hemicentin-1	2034	20	4.05E-45	55.75%	5	F:carbohydrate binding; F:calcium ion binding; F:transmembrane signaling receptor activity; C:membrane; P:blood coagulation
comp244183_c0_seq1	cg31997 cg31997-pa	625	20	2.07E-26	63.75%	3	F:molecular_function; C:extracellular space; P:biological_process
comp244190_c0_seq1	pancreatic secretory granule membrane major glycoprotein gp2	560	17	4.93E-09	44.35%	9	P:cell-matrix adhesion; F:extracellular matrix structural constituent; F:calcium ion binding; C:proteinaceous extracellular matrix; F:carbohydrate binding; C:apical plasma membrane; P:antigen transcytosis by M cells in mucosal-associated lymphoid tissue; F:antigen binding; C:extracellular region
comp244190_c0_seq2	pancreatic secretory granule membrane major glycoprotein gp2	478	1	8.83E-07	47.00%	0	-
comp244264_c0_seq1	hypothetical protein	379	1	1.26E-18	80.00%	0	-
comp244264_c0_seq2	hypothetical protein	388	1	3.90E-19	81.00%	0	-
comp244264_c0_seq3	hypothetical protein	379	1	4.41E-19	78.00%	0	-
comp244317_c0_seq1	prophenoloxidase 5	1475	20	8.73E-23	44.55%	12	P:oxidation-reduction process; F:oxidoreductase activity; P:metabolic process; F:monophenol monooxygenase activity; F:copper ion binding; F:oxygen transporter activity; P:transport; C:extracellular region; F:chloride ion binding; F:metal ion binding; C:extracellular space; P:oxygen transport
comp244358_c0_seq1	cuticle protein	544	20	2.07E-09	57.75%	1	F:structural constituent of cuticle
comp244438_c0_seq1	hypothetical protein	434	4	2.48E-16	65.25%	0	-
comp244438_c0_seq2	hypothetical protein	406	4	1.95E-16	65.25%	0	-
comp244497_c1_seq1	cartilage oligomeric matrix protein	1959	20	4.26E-69	51.65%	9	F:calcium ion binding; P:cell adhesion; C:extracellular region; P:apoptotic process; F:heparin binding; C:proteinaceous extracellular matrix; P:negative regulation of angiogenesis; C:basement membrane; C:extracellular matrix
comp244514_c0_seq1	hypoxia-inducible factor 1-alpha isoform 2	583	20	1.02E-31	64.90%	51	P:elastin metabolic process; P:negative regulation of neuron apoptotic process; P:epithelial cell differentiation involved in mammary gland alveolus development; P:negative regulation of mesenchymal cell apoptotic process; P:positive regulation of insulin secretion involved in cellular response to glucose stimulus; P:oxygen homeostasis; P:response to muscle activity; C:nuclear lumen; P:positive r…
comp244514_c0_seq2	hypoxia-inducible factor 1 alpha	358	20	9.32E-14	69.25%	51	P:elastin metabolic process; P:negative regulation of neuron apoptotic process; P:epithelial cell differentiation involved in mammary gland alveolus development; P:negative regulation of mesenchymal cell apoptotic process; P:positive regulation of insulin secretion involved in cellular response to glucose stimulus; P:oxygen homeostasis; P:response to muscle activity; C:nuclear lumen; P:positive r…
comp244538_c0_seq1	PREDICTED: spondin-1-like	1221	5	1.62E-07	56.20%	1	F:serine-type endopeptidase inhibitor activity
comp244538_c0_seq2	PREDICTED: spondin-1-like	1108	5	1.30E-07	56.20%	1	F:serine-type endopeptidase inhibitor activity
comp244620_c0_seq1	cuticle protein	917	20	2.88E-10	67.75%	1	F:structural constituent of cuticle
comp244636_c0_seq1	alpha-aminoadipic semialdehyde mitochondrial	211	20	2.25E-23	88.70%	3	F:oxidoreductase activity; P:oxidation-reduction process; F:nucleotide binding
comp244640_c0_seq1	6-phosphofructokinase-like isoform x2	931	20	6.25E-146	79.25%	10	P:neurogenesis; C:6-phosphofructokinase complex; F:6-phosphofructokinase activity; F:DNA binding; F:ATP binding; C:polytene chromosome; P:glycolysis; P:phosphorylation; P:chromatin remodeling; C:nucleus
comp244681_c0_seq1	protein cepu-1	615	3	3.44E-11	52.67%	0	-
comp244763_c0_seq1	isoform c	830	20	4.58E-20	45.00%	6	F:metal ion binding; F:zinc ion binding; P:negative regulation of gene expression; C:cytoplasm; F:histone deacetylase binding; C:nucleus
comp244825_c0_seq1	GG11142	361	1	3.71E-07	74.00%	0	-
comp244851_c0_seq1	spt transcription factor family member	440	2	3.10E-09	48.00%	0	-
comp244922_c0_seq1	hypothetical protein TRIATDRAFT_28652	959	1	1.02E-07	60.00%	1	F:catalytic activity
comp244932_c1_seq1	kelch repeat protein	499	20	2.24E-11	47.05%	2	F:calcium ion binding; P:cell adhesion
comp245070_c0_seq1	protein isoform b	622	20	2.67E-13	49.75%	3	P:multicellular organismal development; P:reproduction; P:localization
comp245080_c0_seq1	esterase fe4	220	20	5.18E-10	64.95%	2	F:hydrolase activity; P:metabolic process
comp245107_c0_seq1	cuticle protein 7	215	11	1.77E-10	74.55%	1	F:structural constituent of cuticle
comp245136_c0_seq1	plasma kallikrein-like	778	20	6.85E-12	44.40%	1	F:catalytic activity
comp245203_c1_seq1	pkd domain-containing protein	712	20	3.10E-25	46.95%	4	F:hydrolase activity; P:proteolysis; F:metallocarboxypeptidase activity; F:zinc ion binding
comp245204_c0_seq1	signal peptide protein	777	20	7.13E-32	46.25%	0	-
comp245276_c0_seq1	oxidoreductase	551	20	6.96E-17	53.45%	1	F:hydrolase activity
comp245276_c0_seq2	photosystem ii stability assembly factor-like protein	322	2	3.42E-08	53.00%	0	-
comp245287_c0_seq1	a chain structural studies of nucleoside analog and feedback inhibitor binding to drosophila melanogaster multisubstrate deoxyribonucleoside kinase	983	20	2.64E-42	63.70%	3	P:nucleoside diphosphate phosphorylation; P:nucleoside monophosphate biosynthetic process; F:deoxynucleoside kinase activity
comp245372_c0_seq1	cuticle protein 19	261	4	1.73E-12	62.25%	1	F:structural constituent of cuticle
comp245386_c0_seq2	serine protease easter	668	6	7.74E-08	53.33%	1	F:catalytic activity
comp245451_c0_seq1	mannose-p-dolichol utilization defect 1 protein	622	20	4.63E-26	55.50%	1	F:molecular_function
comp245528_c0_seq1	peritrophin a	681	20	4.26E-17	47.15%	3	F:chitin binding; P:chitin metabolic process; C:extracellular region
comp245528_c0_seq2	peritrophin a	609	20	2.13E-17	47.30%	3	F:chitin binding; P:chitin metabolic process; C:extracellular region
comp245528_c0_seq3	peritrophin a	710	20	2.15E-17	46.70%	3	F:chitin binding; P:chitin metabolic process; C:extracellular region
comp245531_c0_seq1	phosphatidylserine isoform b	2895	20	4.31E-25	45.70%	6	P:multicellular organismal development; P:gene expression; P:RNA metabolic process; P:regulation of cellular process; F:catalytic activity; C:nucleus
comp245531_c0_seq2	phosphatidylserine isoform b	2847	20	4.18E-25	45.70%	6	P:multicellular organismal development; P:gene expression; P:RNA metabolic process; P:regulation of cellular process; F:catalytic activity; C:nucleus
comp245556_c0_seq1	hypothetical protein	1243	2	1.36E-54	55.50%	0	-
comp245610_c0_seq1	n-acylglucosamine 2-epimerase	615	3	8.99E-21	53.67%	0	-
comp245646_c0_seq1	predicted protein	478	1	2.32E-08	65.00%	0	-
comp245646_c0_seq2	abhydrolase domain-containing protein fam108b1	293	2	6.94E-09	62.00%	1	F:hydrolase activity
comp245710_c0_seq1	probable 2-oxoglutarate dehydrogenase e1 component mitochondrial	268	20	1.18E-31	75.60%	3	F:oxoglutarate dehydrogenase (succinyl-transferring) activity; F:thiamine pyrophosphate binding; P:tricarboxylic acid cycle
comp245801_c0_seq1	acetyl-coa partial	391	20	3.36E-50	80.65%	4	F:metal ion binding; P:metabolic process; F:ATP binding; F:biotin carboxylase activity
comp245801_c1_seq1	acetyl- carboxylase 1	728	20	5.17E-63	75.90%	22	P:positive regulation of cellular metabolic process; P:response to chemical stimulus; F:protein binding; P:homeostatic process; F:acetyl-CoA carboxylase activity; C:membrane; P:protein homotetramerization; F:biotin carboxylase activity; P:energy reserve metabolic process; P:malonyl-CoA biosynthetic process; C:Golgi apparatus; C:cytosol; P:fatty acid biosynthetic process; P:triglyceride biosynthet…
comp245807_c0_seq1	aquaporin-3	776	20	7.99E-16	51.20%	1	P:transport
comp245834_c0_seq1	alpha-( )-fucosyltransferase c-like	1258	20	1.23E-40	49.50%	11	F:transferase activity; C:Golgi cisterna membrane; C:integral to membrane; C:membrane; F:transferase activity, transferring glycosyl groups; P:fucosylation; C:Golgi apparatus; F:fucosyltransferase activity; P:protein glycosylation; F:alpha-(1->3)-fucosyltransferase activity; C:plasma membrane
comp245834_c0_seq2	alpha-( )-fucosyltransferase c-like	702	20	2.57E-28	55.30%	2	F:fucosyltransferase activity; C:membrane
comp245837_c0_seq1	cytochrome b	1180	20	0	83.30%	7	F:metal ion binding; C:mitochondrial inner membrane; F:oxidoreductase activity; C:respiratory chain; F:electron carrier activity; C:integral to membrane; P:respiratory electron transport chain
comp245840_c0_seq1	brain chitinase and chia	874	20	5.79E-86	67.75%	2	F:chitinase activity; P:cuticle chitin catabolic process
comp245840_c0_seq2	probable chitinase 2-like	720	20	4.53E-89	69.75%	2	F:chitinase activity; P:cuticle chitin catabolic process
comp245840_c0_seq3	brain chitinase and chia	773	20	7.15E-69	67.80%	2	F:chitinase activity; P:cuticle chitin catabolic process
comp245840_c0_seq4	probable chitinase 2-like	821	20	2.37E-110	71.20%	2	F:chitinase activity; P:cuticle chitin catabolic process
comp245854_c0_seq1	serine protease like protein	1075	20	1.49E-26	45.00%	1	F:catalytic activity
comp245864_c0_seq1	protein isoform	1724	20	1.94E-46	46.05%	6	F:metal ion binding; F:zinc ion binding; P:negative regulation of gene expression; C:cytoplasm; F:histone deacetylase binding; C:nucleus
comp245880_c0_seq1	glutamate partial	334	20	1.82E-58	90.20%	25	C:glycerol-3-phosphate dehydrogenase complex; P:flight behavior; F:flavin adenine dinucleotide binding; F:NAD binding; F:glutamate dehydrogenase (NAD+) activity; F:glutamate dehydrogenase [NAD(P)+] activity; P:glycerol-3-phosphate catabolic process; C:mitochondrial matrix; P:alcohol metabolic process; P:glycerophosphate shuttle; P:sperm storage; C:extracellular region; C:M band; P:glucose metabol…
comp245909_c0_seq1	nadh dehydrogenase subunit 1	1011	20	3.15E-122	71.05%	4	C:integral to membrane; C:mitochondrion; P:oxidation-reduction process; F:NADH dehydrogenase (ubiquinone) activity
comp245984_c0_seq1	ankyrin repeat ph and sec7 domain containing protein	794	20	4.75E-15	54.45%	5	P:intracellular signal transduction; P:proteolysis; F:serine-type endopeptidase activity; F:serine-type peptidase activity; C:intracellular
comp245984_c0_seq2	nacht and ankyrin domain protein	668	9	8.98E-08	52.33%	0	-
comp246038_c0_seq1	cuticle protein 7	399	20	2.54E-21	64.90%	1	F:structural constituent of cuticle
comp246077_c0_seq1	chitin synthase partial	1921	20	2.52E-88	51.00%	4	F:transferase activity; F:transferase activity, transferring hexosyl groups; F:chitin synthase activity; F:transferase activity, transferring glycosyl groups
comp246077_c0_seq3	chitin synthase isoform d	2582	20	1.27E-96	49.05%	4	F:transferase activity; F:transferase activity, transferring hexosyl groups; F:chitin synthase activity; F:transferase activity, transferring glycosyl groups
comp246092_c0_seq1	hypothetical protein PTSG_12441	761	1	1.66E-08	43.00%	4	F:metal ion binding; F:zinc ion binding; P:protein ubiquitination; F:ubiquitin-protein ligase activity
comp246171_c0_seq1	domain-containing protein 4	497	20	1.43E-14	57.70%	0	-
comp246171_c0_seq2	cg14331 cg14331-pc	407	20	2.72E-31	65.75%	0	-
comp246171_c0_seq3	domain-containing protein 4	561	20	7.99E-20	57.05%	0	-
comp246269_c0_seq1	galactosamine (n-acetyl)-6-sulfate sulfatase-like	1128	20	3.87E-76	55.80%	3	P:metabolic process; F:catalytic activity; F:sulfuric ester hydrolase activity
comp246269_c0_seq2	galactosamine (n-acetyl)-6-sulfate sulfatase-like	251	20	2.31E-15	63.65%	1	F:hydrolase activity
comp246271_c0_seq2	hypothetical protein M91_01401, partial	501	1	2.16E-09	77.00%	0	-
comp246306_c0_seq1	senescence-associated gene	238	20	2.32E-10	75.35%	5	P:response to stimulus; C:cytoplasmic membrane-bounded vesicle; P:proteolysis; C:mitochondrion; F:cysteine-type peptidase activity
comp246306_c0_seq2	cathepsin j	549	20	7.09E-12	57.40%	3	C:cytoplasmic membrane-bounded vesicle; P:proteolysis; F:cysteine-type peptidase activity
comp246306_c0_seq3	cathepsin l	816	20	3.77E-18	51.20%	1	F:catalytic activity
comp246310_c0_seq1	gamma-glutamyltranspeptidase 1	483	20	3.65E-38	66.85%	1	F:transferase activity, transferring acyl groups
comp246310_c0_seq2	gamma-glutamyltranspeptidase 1	271	20	5.31E-25	68.10%	1	F:transferase activity, transferring acyl groups
comp246459_c0_seq1	sulfotransferase 1a1	359	20	1.39E-17	67.40%	1	F:transferase activity
comp246459_c0_seq2	sulfotransferase 1c4	331	20	3.04E-18	58.50%	1	F:transferase activity
comp246459_c0_seq3	sulfotransferase 1c1-like	233	20	1.94E-11	59.65%	2	F:sulfotransferase activity; F:transferase activity
comp246459_c0_seq4	sulfotransferase 1c4-like	476	20	2.17E-24	55.75%	2	F:sulfotransferase activity; F:transferase activity
comp246500_c0_seq2	calcium uptake protein mitochondrial-like	289	1	2.07E-07	52.00%	1	F:calcium ion binding
comp246556_c0_seq1	oxidoreductase	377	20	5.72E-10	51.40%	0	-
comp246583_c0_seq1	2 -5 rna ligase	808	20	7.13E-17	57.05%	3	F:ligase activity; F:kinase activity; P:phosphorylation
comp246601_c2_seq1	interferon-induced protein 44-like protein	1159	20	1.24E-57	58.15%	0	-
comp246619_c0_seq3	isoform b	251	20	6.19E-24	72.45%	1	F:phospholipid binding
comp246619_c0_seq4	isoform b	284	20	1.11E-25	71.20%	1	F:phospholipid binding
comp246619_c0_seq5	isoform b	294	20	2.64E-25	71.20%	1	F:phospholipid binding
comp246690_c0_seq1	mitochondrial glutamate carrier 1-like	1081	20	4.15E-73	64.15%	4	C:integral to membrane; C:membrane; P:transmembrane transport; P:transport
comp246774_c0_seq1	endo- -beta-	258	3	1.70E-11	68.33%	2	F:beta-glucanase activity; P:metabolic process
comp246774_c0_seq2	endo- -beta-	400	3	6.46E-11	68.33%	2	F:beta-glucanase activity; P:metabolic process
comp246787_c0_seq1	iduronate 2-sulfatase- partial	1454	20	8.72E-144	58.55%	3	P:metabolic process; F:catalytic activity; F:sulfuric ester hydrolase activity
comp246787_c0_seq2	iduronate-2-sulfatase	222	20	3.14E-12	62.10%	1	F:catalytic activity
comp246787_c0_seq3	iduronate 2-sulfatase- partial	1385	20	1.27E-133	58.05%	3	P:metabolic process; F:catalytic activity; F:sulfuric ester hydrolase activity
comp246836_c0_seq1	luciferase	331	1	2.66E-12	52.00%	0	-
comp246836_c0_seq4	luciferase	684	1	7.00E-19	54.00%	0	-
comp246836_c0_seq5	luciferase	331	1	2.84E-12	52.00%	0	-
comp246836_c0_seq6	luciferase	488	1	7.03E-20	54.00%	0	-
comp246836_c0_seq8	luciferase	470	1	6.06E-20	54.00%	0	-
comp246846_c0_seq2	serine protease easter precursor	467	20	4.65E-17	56.00%	30	P:defense response to Gram-positive bacterium; P:Wnt receptor signaling pathway; P:axon guidance; P:defense response to fungus; P:larval lymph gland hemocyte differentiation; P:positive regulation of Toll signaling pathway; P:positive regulation of biosynthetic process of antibacterial peptides active against Gram-negative bacteria; P:R7 cell development; P:glial cell migration; P:zymogen activat…
comp246846_c0_seq3	serine protease easter precursor	540	20	8.88E-21	50.15%	3	P:defense response; F:hydrolase activity; P:metabolic process
comp246865_c0_seq1	thyroid peroxidase isoform 2	309	20	2.39E-09	50.00%	6	P:oxidation-reduction process; F:heme binding; P:response to oxidative stress; F:peroxidase activity; F:carbohydrate binding; P:cell adhesion
comp246865_c0_seq2	chorion peroxidase	460	12	2.65E-10	51.58%	6	P:oxidation-reduction process; F:heme binding; F:oxidoreductase activity; P:response to oxidative stress; F:peroxidase activity; P:hermaphrodite genitalia development
comp246865_c0_seq3	oxidase partial	823	20	3.17E-24	47.75%	10	P:oxidation-reduction process; F:heme binding; P:response to oxidative stress; F:peroxidase activity; F:oxidoreductase activity; F:catalytic activity; F:FMN binding; F:carbohydrate binding; P:cell adhesion; P:hermaphrodite genitalia development
comp246917_c0_seq3	hypothetical protein DAPPUDRAFT_195288	889	1	6.52E-07	62.00%	1	F:serine-type endopeptidase inhibitor activity
comp246951_c0_seq1	mitochondrial carnitine acylcarnitine carrier protein cacl	846	20	1.65E-50	54.55%	2	P:transport; C:mitochondrion
comp246951_c0_seq2	mitochondrial carnitine acylcarnitine carrier protein cacl-like	596	20	1.10E-26	53.00%	1	P:transport
comp246957_c0_seq1	hippocampus abundant transcript 1	1212	20	1.16E-135	74.15%	4	P:transport; P:cellular process; C:membrane; F:transporter activity
comp246962_c2_seq1	isoform b	896	20	2.21E-51	53.55%	3	P:biological regulation; P:signaling; P:cell communication
comp246972_c1_seq1	endo- -beta-xylanase	681	7	2.99E-09	48.71%	8	P:xylan catabolic process; F:hydrolase activity, hydrolyzing O-glycosyl compounds; F:hydrolase activity; P:metabolic process; P:carbohydrate metabolic process; F:cation binding; F:hydrolase activity, acting on glycosyl bonds; F:catalytic activity
comp247070_c0_seq1	cation efflux protein zinc	431	20	1.09E-19	66.40%	1	F:cation transmembrane transporter activity
comp247070_c1_seq1	zinc transporter 1-like	530	20	4.78E-21	50.80%	1	P:transport
comp247072_c0_seq1	PREDICTED: uncharacterized protein LOC100210655, partial	737	20	7.77E-19	56.20%	0	-
comp247072_c0_seq2	PREDICTED: uncharacterized protein LOC101235088, partial	664	20	4.73E-20	56.85%	0	-
comp247084_c0_seq3	low quality protein: hemicentin-1-like	490	3	3.40E-08	60.33%	0	-
comp247118_c0_seq1	golgi-associated plant pathogenesis-related protein 1	235	20	1.88E-13	69.50%	1	C:extracellular region
comp247195_c0_seq1	laccase 1	1278	20	1.20E-26	53.80%	1	F:oxidoreductase activity
comp247204_c0_seq1	delta-like protein 1-like	2162	20	1.93E-32	48.80%	2	C:membrane; P:cell communication
comp247204_c0_seq2	delta-like protein 1-like	2228	20	2.76E-32	48.80%	2	C:membrane; P:cell communication
comp247223_c0_seq1	eiger cg12919-pa	1281	20	1.74E-24	53.00%	3	F:tumor necrosis factor receptor binding; C:membrane; P:immune response
comp247290_c0_seq1	fructose- -bisphosphatase 1	859	20	6.26E-106	80.55%	2	P:carbohydrate metabolic process; F:fructose 1,6-bisphosphate 1-phosphatase activity
comp247312_c0_seq1	selenium-binding protein 1-like	251	20	2.53E-16	90.15%	5	P:protein transport; C:membrane; F:selenium binding; C:cytosol; C:nucleus
comp247312_c0_seq2	selenium-binding protein 1-like	229	20	2.30E-16	89.80%	5	P:protein transport; C:membrane; F:selenium binding; C:cytosol; C:nucleus
comp247313_c0_seq1	basement membrane-specific heparan sulfate proteoglycan core	389	20	9.39E-14	54.55%	0	-
comp247316_c0_seq1	e3 ubiquitin-protein ligase ring1-like isoform 1	221	20	6.56E-13	63.55%	3	P:protein autoubiquitination; F:protein binding; F:ubiquitin-protein ligase activity
comp247316_c0_seq3	predicted protein	687	1	5.83E-07	55.00%	2	F:metal ion binding; F:zinc ion binding
comp247336_c0_seq1	oxalate:formate antiporter-like	536	7	4.47E-11	52.86%	2	C:integral to membrane; P:transmembrane transport
comp247415_c0_seq2	tetraspanin isoform b	758	20	2.49E-32	52.25%	4	C:integral to membrane; C:membrane; F:molecular_function; P:biological_process
comp247415_c0_seq3	tetraspanin isoform b	801	20	1.04E-37	52.80%	6	C:integral to membrane; C:membrane; F:molecular_function; P:biological_process; P:cell migration; P:T cell proliferation
comp247522_c0_seq1	mitochondrial sodium hydrogen exchanger nha2	220	2	1.47E-07	72.00%	0	-
comp247539_c0_seq1	spt transcription factor family member	511	3	2.81E-21	64.33%	2	P:peptide cross-linking; C:cytoplasm
comp247580_c0_seq1	predicted protein	547	20	5.21E-23	51.55%	6	F:scavenger receptor activity; P:cell adhesion; C:membrane; F:calcium ion binding; F:carbohydrate binding; F:chitin binding
comp247597_c0_seq1	hypothetical protein TcasGA2_TC004628	527	2	3.17E-07	54.00%	3	F:glutaminase activity; F:calcium ion binding; P:glutamine metabolic process
comp247597_c1_seq1	glutaminase kidney mitochondrial-like	1563	20	3.39E-179	72.90%	3	F:glutaminase activity; P:glutamine metabolic process; F:calcium ion binding
comp247597_c1_seq2	isoform c	595	20	3.17E-33	68.95%	1	P:imaginal disc-derived wing morphogenesis
comp247598_c0_seq2	spt transcription factor family member	336	12	4.54E-15	50.00%	6	P:viral attachment to host cell; P:cell adhesion; P:viral infectious cycle; P:peptide cross-linking; C:cytoplasm; F:exonuclease activity
comp247598_c0_seq3	spt transcription factor family member	250	4	1.12E-10	62.00%	2	P:peptide cross-linking; C:cytoplasm
comp247609_c0_seq1	tropomyosin	729	20	3.76E-60	61.85%	0	-
comp247624_c0_seq1	cartilage oligomeric matrix protein	208	20	5.78E-11	75.05%	5	P:cell adhesion; F:calcium ion binding; P:positive regulation of cellular process; C:extracellular region part; P:cell migration
comp247716_c0_seq1	GH19787	2047	1	4.41E-07	40.00%	4	P:proteolysis; F:hydrolase activity; F:peptidase activity; F:metalloendopeptidase activity
comp247830_c0_seq2	PREDICTED: hypothetical protein	1077	1	5.06E-14	46.00%	0	-
comp247886_c0_seq1	c-type lectin	621	20	7.53E-19	46.65%	1	F:carbohydrate binding
comp247886_c0_seq2	c-type lectin	583	20	7.60E-19	47.80%	1	F:carbohydrate binding
comp247886_c0_seq3	c-type lectin	660	20	1.93E-18	47.65%	1	F:carbohydrate binding
comp247886_c0_seq4	c-type lectin	544	20	4.46E-19	47.80%	1	F:carbohydrate binding
comp247955_c0_seq3	GK21885	926	4	1.61E-07	46.25%	1	F:hydrolase activity
comp247985_c0_seq1	pirin-like protein	476	20	1.96E-11	51.10%	0	-
comp247985_c0_seq2	pirin-like protein	808	20	2.70E-18	48.80%	0	-
comp247985_c0_seq3	pirin-like protein	580	20	9.61E-16	50.10%	0	-
comp247985_c0_seq4	pirin-like protein	531	20	3.27E-14	48.95%	3	P:cellular response to stimulus; P:response to chemical stimulus; P:cell communication
comp247989_c0_seq1	phosphatidylethanolamine-binding protein	639	20	1.28E-26	46.20%	1	P:response to other organism
comp248000_c0_seq1	2-isopropylmalate synthase	1704	20	4.42E-61	48.00%	1	F:transferase activity, transferring phosphorus-containing groups
comp248008_c0_seq1	leucine-rich transmembrane	1880	20	2.50E-14	49.15%	9	F:hydrolase activity; C:integral to membrane; F:phosphoprotein phosphatase activity; C:membrane; P:signal transduction; C:intracellular; P:oxidation-reduction process; F:oxidoreductase activity; F:nucleotide binding
comp248016_c0_seq1	hypothetical protein	503	3	3.37E-15	58.00%	0	-
comp248016_c1_seq1	hypothetical protein	679	4	1.23E-19	63.25%	0	-
comp248029_c1_seq1	tropomyosin	223	5	4.57E-08	79.00%	0	-
comp248029_c1_seq2	tropomyosin	204	20	1.68E-12	74.45%	0	-
comp248065_c1_seq1	carbohydrate sulfotransferase 11-like	1340	20	1.50E-42	50.85%	5	P:carbohydrate biosynthetic process; F:transferase activity; C:integral to membrane; F:sulfotransferase activity; F:HNK-1 sulfotransferase activity
comp248069_c0_seq1	pas domain-containing serine threonine-protein kinase	359	20	4.74E-28	65.00%	8	P:regulation of energy homeostasis; C:intracellular membrane-bounded organelle; P:regulation of respiratory gaseous exchange; F:protein kinase activity; P:regulation of glucagon secretion; C:cytoplasm; P:protein phosphorylation; F:lipid binding
comp248069_c0_seq2	pas domain-containing serine threonine-protein kinase	412	20	4.12E-20	57.90%	7	P:negative regulation of glycogen biosynthetic process; F:protein binding; F:phosphatidylinositol binding; C:Golgi apparatus; P:protein autophosphorylation; F:protein serine/threonine kinase activity; C:nucleus
comp248074_c0_seq1	homogentisate -dioxygenase	235	20	1.47E-26	75.15%	4	F:homogentisate 1,2-dioxygenase activity; P:oxidation-reduction process; P:tyrosine catabolic process; P:L-phenylalanine catabolic process
comp248083_c0_seq1	heparan sulfate 2-o-sulfotransferase	1195	20	6.52E-51	49.20%	3	C:integral to membrane; F:sulfotransferase activity; F:transferase activity
comp248110_c0_seq1	atp-sensitive inward rectifier potassium channel 15 isoform b	822	20	1.43E-21	52.35%	12	F:potassium channel activity; F:protein binding; P:regulation of neurological system process; P:potassium ion transmembrane transport; P:synaptic transmission; P:sensory perception; P:response to corticosteroid stimulus; P:L-glutamate import; P:nervous system development; C:plasma membrane part; P:regulation of membrane potential; F:voltage-gated ion channel activity
comp248113_c0_seq1	isoform b	628	20	1.61E-08	62.70%	1	F:phospholipid binding
comp248126_c0_seq2	interferon-induced protein 44-like protein	970	20	9.27E-39	53.25%	0	-
comp248126_c0_seq3	interferon-induced protein 44-like protein	249	4	1.23E-08	59.50%	0	-
comp248126_c0_seq4	interferon-induced protein 44-like protein	670	20	1.33E-24	54.10%	0	-
comp248151_c1_seq1	histone h3	267	20	3.16E-22	95.25%	5	C:nucleosome; F:DNA binding; P:regulation of gene silencing; P:nucleosome assembly; C:nucleus
comp248192_c0_seq1	isoform c	238	20	3.63E-27	77.60%	7	P:axon guidance; P:positive regulation of sequestering of triglyceride; P:segmentation; P:synaptic transmission; F:long-chain fatty acid-CoA ligase activity; C:lipid particle; C:endoplasmic reticulum
comp248192_c0_seq2	acyl- synthetase long- isoform b	1051	20	2.93E-122	71.20%	7	P:axon guidance; P:positive regulation of sequestering of triglyceride; P:segmentation; P:synaptic transmission; F:long-chain fatty acid-CoA ligase activity; C:lipid particle; C:endoplasmic reticulum
comp248192_c0_seq3	long-chain-fatty-acid-- ligase 3	202	20	1.04E-10	69.10%	1	F:ligase activity
comp248206_c1_seq1	inwardly rectifying potassium isoform d	854	20	5.94E-59	61.25%	30	P:axon guidance; C:cell-cell junction; P:determination of adult lifespan; P:male germ-line stem cell division; P:locomotory behavior; P:germ-band shortening; P:insulin receptor signaling pathway; P:response to DNA damage stimulus; P:imaginal disc growth; P:female germ-line stem cell division; F:insulin-activated receptor activity; P:response to anoxia; P:regulation of reactive oxygen species meta…
comp248232_c1_seq1	serine-rich adhesin for platelets-like	384	20	5.75E-23	64.95%	3	F:chitin binding; P:chitin metabolic process; C:extracellular region
comp248265_c0_seq1	c-type partial	359	20	8.66E-19	56.05%	2	F:lysozyme activity; P:cell wall macromolecule catabolic process
comp248275_c0_seq1	histone-lysine n-methyltransferase setd7	1017	20	7.97E-50	54.95%	5	P:histone lysine methylation; F:p53 binding; F:histone-lysine N-methyltransferase activity; P:peptidyl-lysine monomethylation; P:peptidyl-lysine dimethylation
comp248326_c0_seq1	elongation of very long chain fatty acids protein aael008004	408	20	6.44E-27	66.20%	1	C:integral to endoplasmic reticulum membrane
comp248350_c0_seq1	clotting factor b-like	1131	20	4.10E-29	46.50%	1	F:catalytic activity
comp248352_c0_seq1	PREDICTED: uncharacterized protein LOC100901383	2098	20	6.50E-22	66.40%	3	F:chitin binding; P:chitin metabolic process; C:extracellular region
comp248352_c0_seq2	hypothetical protein EAG_06680	2416	20	1.73E-21	66.15%	3	F:chitin binding; P:chitin metabolic process; C:extracellular region
comp248352_c0_seq3	hypothetical protein EAG_06680	2446	20	1.79E-21	66.15%	3	F:chitin binding; P:chitin metabolic process; C:extracellular region
comp248352_c0_seq4	PREDICTED: uncharacterized protein LOC100901383	2651	20	2.77E-20	66.10%	3	F:chitin binding; P:chitin metabolic process; C:extracellular region
comp248352_c0_seq5	PREDICTED: uncharacterized protein LOC100901383	2621	20	2.72E-20	66.10%	3	F:chitin binding; P:chitin metabolic process; C:extracellular region
comp248352_c0_seq6	PREDICTED: uncharacterized protein LOC100901383	2068	20	6.26E-22	66.40%	3	F:chitin binding; P:chitin metabolic process; C:extracellular region
comp248381_c2_seq1	myosin heavy muscle isoform 1	376	20	2.00E-33	69.65%	2	F:binding; F:catalytic activity
comp248455_c0_seq1	low-density lipoprotein receptor	373	20	4.75E-12	57.80%	1	C:plasma membrane
comp248496_c0_seq1	transmembrane protein 20	854	20	1.47E-15	45.40%	2	C:integral to membrane; C:membrane
comp248528_c0_seq2	sugar transporter	1489	20	5.27E-36	48.70%	8	F:transmembrane transporter activity; P:carbohydrate transport; F:substrate-specific transmembrane transporter activity; C:integral to membrane; C:membrane; P:transmembrane transport; P:transport; F:transporter activity
comp248528_c0_seq4	facilitated trehalose transporter tret1-like	1177	20	4.46E-25	48.60%	5	F:substrate-specific transmembrane transporter activity; P:disaccharide transport; C:plasma membrane; P:alpha-glucoside transport; C:membrane part
comp248542_c0_seq2	uncharacterized threonine-rich gpi-anchored glyco	648	20	6.80E-22	61.25%	3	F:chitin binding; P:chitin metabolic process; C:extracellular region
comp248542_c0_seq4	hypothetical protein YQE_03919, partial	340	20	3.75E-23	68.90%	3	F:chitin binding; P:chitin metabolic process; C:extracellular region
comp248542_c0_seq5	GK22055	335	1	6.31E-07	51.00%	3	F:chitin binding; P:chitin metabolic process; C:extracellular region
comp248545_c0_seq1	protein fam60a	1580	20	2.70E-46	63.60%	3	F:molecular_function; P:biological_process; C:cellular_component
comp248570_c0_seq2	anonymous antigen partial	1658	3	8.19E-08	60.33%	0	-
comp248570_c0_seq3	anonymous antigen partial	1670	2	4.25E-10	60.50%	0	-
comp248588_c0_seq1	protein	478	20	1.81E-15	55.70%	2	P:regulation of cellular process; F:hydrolase activity
comp248621_c0_seq1	neuropilin-2 isoform x4	512	20	1.83E-10	52.65%	1	P:cellular process
comp248748_c0_seq1	c-type lectin 27kd	933	20	1.32E-90	69.55%	1	F:carbohydrate binding
comp248748_c0_seq2	c-type lectin 27kd	1001	20	5.72E-91	69.40%	1	F:carbohydrate binding
comp248748_c0_seq3	c-type lectin 27kd	870	20	3.59E-91	69.65%	1	F:carbohydrate binding
comp248748_c0_seq4	c-type lectin 27kd	938	20	1.76E-92	69.55%	1	F:carbohydrate binding
comp248752_c0_seq1	cuticle protein 19	461	20	9.17E-22	65.25%	1	F:structural constituent of cuticle
comp248758_c0_seq1	threonine dehydratase catabolic	223	9	1.29E-09	76.56%	3	F:L-threonine ammonia-lyase activity; P:metabolic process; F:pyridoxal phosphate binding
comp248773_c0_seq1	c-type lectin bfl-2-like	519	11	1.14E-09	44.64%	3	F:carbohydrate binding; P:cell adhesion; F:hyaluronic acid binding
comp248773_c0_seq2	c-type lectin bfl-2-like	456	12	5.57E-10	44.50%	3	F:carbohydrate binding; P:cell adhesion; F:hyaluronic acid binding
comp248812_c0_seq1	niemann-pick c1	1003	20	7.43E-61	55.35%	3	C:integral to membrane; C:membrane; F:hedgehog receptor activity
comp248911_c0_seq1	tyrosine tryptophan	219	12	1.42E-10	73.42%	5	F:phenylalanine 4-monooxygenase activity; F:iron ion binding; F:amino acid binding; P:L-phenylalanine catabolic process; P:oxidation-reduction process
comp248932_c0_seq1	cuticular protein analogous to peritrophins 1-i precursor	251	20	2.57E-20	66.15%	3	F:chitin binding; P:chitin metabolic process; C:extracellular region
comp248932_c0_seq2	cuticular protein analogous to peritrophins 1-i precursor	815	20	8.83E-20	62.40%	3	F:chitin binding; P:chitin metabolic process; C:extracellular region
comp249002_c1_seq1	protein inscuteable homolog	1072	20	9.08E-45	56.55%	3	C:apical part of cell; P:establishment of mitotic spindle orientation; P:lung epithelial cell differentiation
comp249002_c1_seq2	protein inscuteable homolog	1028	20	6.17E-45	56.55%	3	C:apical part of cell; P:establishment of mitotic spindle orientation; P:lung epithelial cell differentiation
comp249002_c1_seq3	protein inscuteable homolog	858	20	5.51E-38	56.45%	3	C:apical part of cell; P:establishment of mitotic spindle orientation; P:lung epithelial cell differentiation
comp249004_c0_seq1	nadh dehydrogenase subunit 2	1296	20	3.14E-63	57.50%	1	P:electron transport chain
comp249027_c0_seq1	btb poz domain-containing protein 3-like	811	20	4.34E-09	46.50%	2	C:cytoplasm; C:cytoplasmic mRNA processing body
comp249064_c1_seq6	olfactory receptor 52n4-like	459	11	5.67E-08	49.64%	0	-
comp249091_c0_seq1	actp_concn ame: full=conoporin-cn1 flags: precursor	905	4	9.04E-14	45.50%	5	P:pore complex assembly; C:pore complex; F:channel activity; P:cation transport; P:hemolysis in other organism involved in symbiotic interaction
comp249130_c1_seq1	pdz and lim domain protein 3	210	5	3.00E-14	63.00%	0	-
comp249130_c1_seq2	pdz and lim domain protein 3	433	20	3.26E-41	58.75%	1	F:binding
comp249131_c0_seq1	juvenile hormone-inducible protein	1017	20	7.55E-17	45.35%	4	F:transferase activity, transferring phosphorus-containing groups; F:molecular_function; P:biological_process; C:cellular_component
comp249142_c0_seq1	phospholipid-binding protein	1356	20	4.20E-28	44.40%	1	F:binding
comp249152_c0_seq1	sodium-dependent nutrient amino acid	1119	20	1.24E-21	47.75%	6	F:symporter activity; C:integral to membrane; F:neurotransmitter:sodium symporter activity; C:membrane; P:neurotransmitter transport; P:transport
comp249152_c0_seq2	hypothetical protein TRIADDRAFT_33106	599	2	7.30E-09	52.50%	6	F:symporter activity; C:integral to membrane; F:neurotransmitter:sodium symporter activity; C:membrane; P:neurotransmitter transport; P:transport
comp249152_c0_seq4	sodium-dependent serotonin transporter-like	532	3	2.99E-09	58.33%	6	F:symporter activity; C:integral to membrane; F:neurotransmitter:sodium symporter activity; C:membrane; P:neurotransmitter transport; P:transport
comp249207_c0_seq2	serine protease like protein	1373	20	8.63E-18	44.65%	1	F:catalytic activity
comp249219_c0_seq2	transmembrane protease serine 3	428	20	4.46E-17	52.75%	1	F:catalytic activity
comp249230_c0_seq1	apolipoprotein d-like	354	10	1.00E-09	56.60%	5	F:pigment binding; F:lipid binding; P:transport; F:transporter activity; C:extracellular region
comp249230_c0_seq2	apolipoprotein d-like	899	20	7.26E-15	43.35%	5	F:pigment binding; C:extracellular region; F:lipid binding; P:transport; F:transporter activity
comp249260_c0_seq1	interferon-induced protein 44-like protein	1097	20	1.88E-47	53.85%	1	F:GTP binding
comp249295_c0_seq1	lysyl endopeptidase domain-containing protein	1160	19	2.01E-30	42.79%	2	P:cell adhesion; F:carbohydrate binding
comp249295_c0_seq2	lysyl endopeptidase domain-containing protein	964	19	4.80E-31	42.79%	2	P:cell adhesion; F:carbohydrate binding
comp249311_c0_seq1	chloride channel accessory 2-like	336	20	5.84E-13	54.40%	0	-
comp249320_c0_seq1	delta-like protein b-like	783	20	2.06E-34	48.40%	3	C:membrane; P:cell communication; P:lipid metabolic process
comp249320_c0_seq2	delta-like protein 1-like	420	20	5.56E-16	47.65%	7	P:lipid metabolic process; C:membrane; P:cell communication; P:Notch signaling pathway; F:calcium ion binding; C:integral to membrane; P:multicellular organismal development
comp249320_c0_seq3	delta-like protein 1-like	627	20	6.80E-34	59.40%	3	C:membrane; P:cell communication; P:lipid metabolic process
comp249320_c0_seq5	delta-like protein 1 isoform x1	435	20	4.00E-23	65.20%	7	P:negative regulation of cell differentiation; P:anterior/posterior pattern specification; P:signaling; P:organ development; P:cell communication; P:regulation of neurogenesis; C:membrane
comp249323_c0_seq1	cg13310 cg13310-pa	1317	20	6.84E-41	46.85%	4	C:membrane; F:actin binding; P:cellular component organization; P:actin cytoskeleton organization
comp249324_c0_seq1	von willebrand factor type egf and pentraxin domain-containing protein 1-like	1193	20	1.59E-24	40.25%	3	F:carbohydrate binding; P:cell adhesion; F:hydrolase activity
comp249324_c0_seq2	von willebrand factor type egf and pentraxin domain-containing protein 1-like	1205	20	1.33E-23	39.75%	3	F:carbohydrate binding; P:cell adhesion; F:hydrolase activity
comp249343_c0_seq1	hematopoietic prostaglandin d synthase	664	20	5.99E-39	56.10%	3	F:binding; P:metabolic process; F:catalytic activity
comp249344_c0_seq1	glycosyl transferase family 2	874	20	1.05E-43	52.15%	4	F:transferase activity; F:methyltransferase activity; P:metabolic process; P:methylation
comp249384_c0_seq1	hypothetical protein DAPPUDRAFT_336270	448	10	2.42E-18	79.50%	0	-
comp249414_c0_seq1	hypothetical protein DAPPUDRAFT_241140	590	3	2.47E-12	52.33%	0	-
comp249437_c0_seq2	serine protease inhibitor	1910	20	3.33E-35	48.05%	6	P:response to wounding; P:hemostasis; F:protein binding; C:extracellular region; P:regulation of metabolic process; P:negative regulation of cellular process
comp249440_c0_seq1	niemann-pick c1 protein	583	20	1.29E-44	58.50%	3	C:integral to membrane; C:membrane; F:hedgehog receptor activity
comp249441_c0_seq1	selenoprotein w2a	486	20	8.89E-19	54.20%	1	F:binding
comp249477_c0_seq1	mical-like protein 2	877	20	4.30E-58	71.85%	1	F:hydrolase activity
comp249494_c0_seq1	conserved unknown protein	891	5	1.77E-10	48.20%	1	F:binding
comp249494_c0_seq2	Zonadhesin	465	5	3.10E-10	48.20%	1	F:binding
comp249494_c0_seq3	conserved unknown protein	683	1	2.34E-07	54.00%	1	F:binding
comp249509_c0_seq1	serine protease	1033	20	4.06E-22	47.05%	1	F:catalytic activity
comp249509_c0_seq2	coagulation factor x-like	591	20	1.76E-14	50.00%	1	F:hydrolase activity
comp249509_c0_seq3	serine protease	1026	20	3.18E-22	47.10%	1	F:catalytic activity
comp249517_c0_seq1	n-formylglutamate amidohydrolase	1077	20	7.78E-46	47.40%	6	P:peptidoglycan catabolic process; F:N-acetylmuramoyl-L-alanine amidase activity; F:hydrolase activity; C:integral to membrane; P:cell communication; C:membrane
comp249528_c0_seq1	mitochondrial glutamate carrier 1-like	453	20	3.45E-29	65.15%	6	C:integral to membrane; C:membrane; P:transmembrane transport; P:transport; C:mitochondrial envelope; F:transmembrane transporter activity
comp249528_c0_seq2	mitochondrial glutamate carrier 1-like	392	20	7.16E-30	62.45%	4	C:integral to membrane; C:membrane; P:transport; P:transmembrane transport
comp249528_c0_seq3	mitochondrial glutamate carrier protein	244	20	1.49E-16	61.30%	2	P:amino acid transport; C:membrane
comp249566_c0_seq1	cuticle protein	240	20	9.81E-14	64.70%	1	F:structural constituent of cuticle
comp249566_c0_seq2	cuticle protein 7	253	20	5.25E-15	65.05%	1	F:structural constituent of cuticle
comp249566_c0_seq3	cuticle protein 7	229	20	1.14E-14	64.20%	1	F:structural constituent of cuticle
comp249584_c0_seq1	nuclear factor erythroid 2-related factor 3	595	16	5.41E-09	58.94%	6	P:regulation of transcription, DNA-dependent; F:sequence-specific DNA binding; F:protein dimerization activity; C:nucleus; F:sequence-specific DNA binding transcription factor activity; F:DNA binding
comp249584_c0_seq2	nuclear factor erythroid 2-related factor 3-like	790	6	5.35E-09	60.50%	6	P:regulation of transcription, DNA-dependent; F:sequence-specific DNA binding; F:protein dimerization activity; C:nucleus; F:sequence-specific DNA binding transcription factor activity; F:DNA binding
comp249622_c0_seq1	serine protease like protein	907	20	9.67E-42	50.55%	1	F:catalytic activity
comp249638_c0_seq1	ubiquitin	361	7	6.47E-08	61.14%	3	F:structural constituent of ribosome; P:translation; C:ribosome
comp249666_c0_seq1	tissue factor pathway partial	749	10	8.04E-09	52.40%	14	F:serine-type endopeptidase inhibitor activity; P:proteolysis; F:peptidase activity; C:extracellular region; P:transport; F:transporter activity; F:metalloendopeptidase activity; F:hydrolase activity; F:zinc ion binding; C:proteinaceous extracellular matrix; F:metallopeptidase activity; C:extracellular matrix; F:peptidase inhibitor activity; P:negative regulation of peptidase activity
comp249679_c0_seq1	epidermal retinol dehydrogenase 2-like	276	6	5.02E-08	78.33%	3	P:metabolic process; F:oxidoreductase activity; F:nucleotide binding
comp249732_c0_seq1	cuticle protein 19	267	20	2.32E-16	65.75%	1	F:structural constituent of cuticle
comp249732_c0_seq2	cuticle protein 19	290	20	3.03E-16	65.75%	1	F:structural constituent of cuticle
comp249756_c0_seq1	hypothetical protein	682	2	7.50E-32	51.50%	0	-
comp249756_c0_seq2	hypothetical protein	667	2	6.57E-32	51.50%	0	-
comp249875_c3_seq1	glutathione peroxidase	231	20	4.14E-31	78.80%	3	P:oxidation-reduction process; F:peroxiredoxin activity; F:peroxidase activity
comp249880_c0_seq1	ferritin heavy subunit	201	20	8.17E-17	71.40%	1	F:transition metal ion binding
comp249880_c0_seq2	ferritin heavy subunit	459	20	5.84E-25	73.15%	1	F:transition metal ion binding
comp249880_c0_seq3	ferritin heavy subunit	239	20	1.87E-16	71.05%	1	F:transition metal ion binding
comp249907_c0_seq1	hypothetical protein	325	1	5.11E-19	59.00%	0	-
comp249908_c0_seq1	isoform a	2538	20	0	68.55%	2	P:apical constriction; P:regulation of embryonic cell shape
comp249910_c0_seq1	hypothetical protein DAPPUDRAFT_313646	689	9	7.18E-12	60.78%	0	-
comp249910_c0_seq2	protein spaetzle	479	20	1.36E-13	54.85%	5	P:axon guidance; P:regulation of cell death; P:signaling; F:receptor binding; P:cell communication
comp249910_c0_seq3	sptzle 2-like protein	865	20	1.68E-19	53.65%	1	P:lipid metabolic process
comp249918_c0_seq1	antigen 5 scp domain-containing	612	20	8.24E-16	59.10%	3	C:extracellular region; F:molecular_function; P:biological_process
comp249918_c0_seq2	venom allergen 5-like	585	20	1.23E-44	57.70%	1	C:extracellular region
comp249927_c0_seq1	serpin 10 plasmodium-related inhibitory serine protease inhibitor	204	20	4.10E-08	63.30%	3	P:proteolysis; F:peptidase activity; F:serine-type endopeptidase inhibitor activity
comp249927_c0_seq2	serpin peptidase clade b member 10	328	14	4.82E-09	54.50%	1	P:regulation of metabolic process
comp249927_c0_seq3	serpin b4-like	719	20	3.93E-30	59.30%	3	F:serine-type endopeptidase inhibitor activity; P:proteolysis; F:peptidase activity
comp249927_c0_seq4	serpin b4	324	20	1.51E-22	66.85%	1	P:regulation of metabolic process
comp249927_c0_seq5	leukocyte elastase inhibitor- partial	388	20	2.34E-12	54.85%	2	P:regulation of metabolic process; P:proteolysis
comp249933_c0_seq1	seminal fluid protein hacp037	1133	20	2.53E-15	48.10%	1	F:catalytic activity
comp249958_c0_seq1	tropomyosin	400	20	1.04E-43	62.75%	0	-
comp249990_c0_seq1	methuselah-like (agap009453-pa)	740	1	9.54E-10	46.00%	7	F:transmembrane signaling receptor activity; F:receptor activity; C:integral to membrane; F:G-protein coupled receptor activity; C:membrane; P:cell surface receptor signaling pathway; P:G-protein coupled receptor signaling pathway
comp249990_c0_seq2	class b secretin-like g-protein coupled receptor	794	20	2.57E-16	44.30%	8	F:transmembrane signaling receptor activity; F:receptor activity; C:integral to membrane; F:G-protein coupled receptor activity; C:membrane; P:cell surface receptor signaling pathway; P:G-protein coupled receptor signaling pathway; P:response to stress
comp250028_c0_seq1	myosin light chain alkali	203	2	3.94E-10	92.50%	1	F:calcium ion binding
comp250028_c0_seq2	myosin light chain alkali	201	2	3.94E-10	92.50%	1	F:calcium ion binding
comp250028_c0_seq3	myosin light chain alkali	399	2	2.28E-09	92.50%	1	F:calcium ion binding
comp250028_c0_seq4	myosin light chain alkali	242	2	5.23E-10	92.50%	1	F:calcium ion binding
comp250042_c0_seq1	cuticle protein 19	311	10	1.45E-11	66.10%	1	F:structural constituent of cuticle
comp250042_c1_seq1	cuticle protein 7	246	2	5.32E-08	78.00%	1	F:structural constituent of cuticle
comp250053_c0_seq1	phospholipase membrane-associated-like	1331	20	5.38E-57	52.55%	1	F:hydrolase activity
comp250053_c0_seq2	phospholipase membrane-associated-like	370	20	1.30E-16	55.00%	3	P:lipid metabolic process; F:hydrolase activity, acting on ester bonds; F:hydrolase activity
comp250057_c0_seq1	spt transcription factor family member	279	1	2.20E-09	59.00%	2	P:peptide cross-linking; C:cytoplasm
comp250057_c0_seq2	spt transcription factor family member	1097	6	1.03E-21	42.33%	2	P:peptide cross-linking; C:cytoplasm
comp250058_c0_seq1	kelch domain-containing protein	1240	13	5.61E-09	45.38%	2	F:calcium ion binding; P:cell adhesion
comp250061_c0_seq1	hypothetical protein AURANDRAFT_60568	1016	1	1.33E-41	53.00%	0	-
comp250083_c0_seq1	cuticle protein 7	626	20	3.35E-13	70.55%	1	F:structural constituent of cuticle
comp250083_c0_seq2	cuticle protein 7	589	20	3.86E-18	70.20%	1	F:structural constituent of cuticle
comp250083_c0_seq3	cuticle protein 7	453	20	1.42E-18	70.95%	1	F:structural constituent of cuticle
comp250083_c0_seq4	cuticle protein 7	577	20	3.41E-18	70.20%	1	F:structural constituent of cuticle
comp250083_c0_seq5	cuticle protein 7	464	20	1.06E-13	72.05%	1	F:structural constituent of cuticle
comp250083_c0_seq6	cuticle protein 7	490	20	2.45E-12	71.05%	1	F:structural constituent of cuticle
comp250083_c0_seq7	cuticle protein 7	614	20	3.08E-13	70.40%	1	F:structural constituent of cuticle
comp250083_c0_seq8	cuticle protein 7	588	20	9.14E-15	71.65%	1	F:structural constituent of cuticle
comp250083_c0_seq9	cuticle protein 7	600	20	8.16E-15	71.65%	1	F:structural constituent of cuticle
comp250126_c0_seq1	deleted in malignant brain tumors 1	1170	20	8.69E-24	41.50%	10	F:scavenger receptor activity; F:receptor activity; C:membrane; F:serine-type endopeptidase activity; C:dendrite; C:terminal bouton; C:synaptic cleft; C:cytoplasmic vesicle; P:proteolysis; P:zymogen activation
comp250151_c0_seq1	spt transcription factor family member	567	20	1.31E-51	48.75%	2	P:peptide cross-linking; C:cytoplasm
comp250151_c0_seq2	spt transcription factor family member	442	11	2.70E-31	51.64%	2	P:peptide cross-linking; C:cytoplasm
comp250153_c0_seq1	serine proteinase stubble	249	20	1.18E-09	55.35%	1	F:hydrolase activity
comp250154_c0_seq1	cuticle protein 19	308	20	8.82E-14	59.65%	1	F:structural constituent of cuticle
comp250154_c0_seq2	cuticle protein 7	203	20	3.29E-10	64.30%	1	F:structural constituent of cuticle
comp250154_c0_seq3	cuticle protein 19	278	20	7.56E-10	62.80%	1	F:structural constituent of cuticle
comp250154_c0_seq4	cuticle protein 19	233	20	3.83E-14	60.50%	1	F:structural constituent of cuticle
comp250173_c0_seq1	scp-related protein	353	20	2.36E-14	61.35%	1	C:extracellular region
comp250173_c0_seq2	golgi-associated plant pathogenesis-related protein 1-like isoform x1	363	2	4.12E-09	70.00%	0	-
comp250173_c0_seq3	golgi-associated plant pathogenesis-related protein 1	366	20	2.85E-14	62.05%	1	C:extracellular region
comp250240_c0_seq1	domon domain-containing protein cg14681 precursor	925	20	9.44E-28	54.70%	0	-
comp250244_c0_seq1	cuticular protein analogous to peritrophins 3-a1	314	20	6.68E-17	62.00%	3	F:chitin binding; P:chitin metabolic process; C:extracellular region
comp250244_c3_seq1	peritrophin-1 precursor	224	2	5.99E-08	52.00%	3	F:chitin binding; P:chitin metabolic process; C:extracellular region
comp250244_c3_seq2	peritrophin-1 precursor	214	2	3.12E-08	52.00%	3	F:chitin binding; P:chitin metabolic process; C:extracellular region
comp250273_c0_seq1	solute carrier organic anion transporter family member 5a1-like	1291	20	1.73E-17	41.55%	6	C:membrane; P:transport; F:transporter activity; P:organic anion transport; F:organic anion transmembrane transporter activity; F:sodium-independent organic anion transmembrane transporter activity
comp250274_c0_seq1	mitochondrial metalloendopeptidase oma1	422	20	1.67E-10	55.35%	1	F:hydrolase activity
comp250274_c0_seq2	metalloendopeptidase mitochondrial-like	483	20	5.84E-11	55.55%	3	P:primary metabolic process; F:hydrolase activity; C:membrane
comp250274_c0_seq3	mitochondrial metalloendopeptidase oma1	377	20	1.83E-10	56.30%	1	F:hydrolase activity
comp250274_c0_seq4	metalloendopeptidase mitochondrial-like	545	20	1.53E-10	56.10%	1	F:hydrolase activity
comp250274_c0_seq5	metalloendopeptidase mitochondrial-like	438	20	6.54E-11	56.80%	1	F:hydrolase activity
comp250293_c0_seq1	conserved hypothetical protein	1531	5	5.26E-29	46.20%	0	-
comp250306_c0_seq1	lamin dm0-like	1554	20	4.06E-15	46.80%	6	C:intermediate filament; F:structural molecule activity; C:nucleoplasm; C:lamin filament; F:phospholipase binding; C:nuclear envelope
comp250331_c0_seq1	muscle myosin heavy chain	664	20	1.75E-75	73.95%	2	C:myosin complex; F:nucleotide binding
comp250367_c0_seq1	bestrophin-2-like isoform 2	914	20	4.49E-18	61.30%	0	-
comp250367_c0_seq2	bestrophin-3 isoform x2	406	20	6.10E-29	57.20%	0	-
comp250367_c1_seq1	bestrophin 2	657	20	3.20E-53	64.25%	1	C:peroxisome
comp250380_c1_seq2	ring finger	593	20	2.10E-18	54.85%	5	C:intracellular organelle; P:DNA repair; P:histone ubiquitination; F:acid-amino acid ligase activity; F:protein binding
comp250385_c0_seq1	hypothetical protein	1118	4	2.40E-37	52.25%	0	-
comp250385_c0_seq2	hypothetical protein	1145	4	2.88E-37	52.25%	0	-
comp250451_c0_seq1	ankyrin repeat-containing protein	1023	20	2.50E-10	52.95%	5	F:metal ion binding; P:oxidation-reduction process; F:oxidoreductase activity; F:nucleotide binding; F:zinc ion binding
comp250456_c0_seq1	wd repeat-containing protein 47-like	569	20	4.23E-38	66.95%	0	-
comp250456_c0_seq2	wd repeat-containing protein 47-like	593	20	4.52E-43	68.50%	0	-
comp250456_c0_seq3	wd repeat-containing protein 47-like	575	20	2.06E-78	75.45%	0	-
comp250458_c1_seq1	hypothetical protein	1104	5	3.79E-60	69.20%	0	-
comp250458_c1_seq2	hypothetical protein	1103	5	3.81E-60	69.20%	0	-
comp250458_c1_seq3	hypothetical protein	1104	5	3.11E-60	69.20%	0	-
comp250478_c0_seq2	zymogen granule membrane protein 16	545	17	4.33E-11	53.35%	1	C:zymogen granule membrane
comp250507_c0_seq2	cerebellin-1	718	20	3.18E-29	53.40%	2	P:cellular process; P:multicellular organismal process
comp250507_c0_seq3	cerebellin-1	718	20	3.43E-29	53.40%	2	P:cellular process; P:multicellular organismal process
comp250507_c0_seq5	cerebellin 1 precursor	668	20	2.31E-29	53.15%	3	P:nervous system development; P:synaptic transmission; F:protein binding
comp250536_c0_seq1	cuticle protein 7	296	20	6.66E-15	67.20%	1	F:structural constituent of cuticle
comp250536_c3_seq1	cuticle protein 7	283	20	1.47E-14	67.25%	1	F:structural constituent of cuticle
comp250536_c3_seq2	cuticle protein 7	283	20	1.47E-14	67.25%	1	F:structural constituent of cuticle
comp250536_c3_seq3	cuticle protein 7	252	20	1.03E-14	67.75%	1	F:structural constituent of cuticle
comp250536_c3_seq4	cuticle protein 7	301	20	1.77E-14	67.25%	1	F:structural constituent of cuticle
comp250536_c3_seq5	cuticle protein 7	265	20	1.21E-14	67.25%	1	F:structural constituent of cuticle
comp250564_c0_seq1	laccase 1	2501	20	1.37E-66	44.50%	5	F:metal ion binding; P:oxidation-reduction process; F:oxidoreductase activity; F:copper ion binding; F:L-ascorbate oxidase activity
comp250568_c0_seq1	neurocan core	201	10	2.11E-08	63.80%	1	F:binding
comp250572_c0_seq1	glutamate-gated chloride channel	1259	20	2.23E-34	48.00%	2	C:membrane; F:ion channel activity
comp250601_c0_seq1	mitochondrial solute carrier	417	20	2.86E-41	73.10%	7	C:mitochondrial inner membrane; P:wound healing; F:transmembrane transporter activity; C:lipid particle; P:mitochondrial transport; F:calcium ion binding; C:integral to membrane
comp250601_c1_seq1	calcium-binding mitochondrial carrier protein aralar1-like	1328	20	1.54E-175	73.00%	2	C:membrane; P:transport
comp250601_c1_seq2	calcium-binding mitochondrial carrier protein aralar1-like	316	20	5.42E-26	66.35%	2	C:membrane; P:transport
comp250602_c1_seq1	cuticle protein 7	664	20	3.19E-22	67.80%	1	F:structural constituent of cuticle
comp250602_c1_seq2	cuticle protein 7	681	20	4.92E-21	69.20%	1	F:structural constituent of cuticle
comp250636_c0_seq1	hypothetical protein	599	1	1.37E-16	54.00%	0	-
comp250636_c1_seq2	hypothetical protein	633	1	8.86E-32	57.00%	0	-
comp250677_c0_seq1	solute carrier family 25 member 45	849	20	9.38E-44	54.65%	6	C:integral to membrane; C:membrane; P:transport; P:transmembrane transport; C:mitochondrion; C:mitochondrial inner membrane
comp250677_c0_seq3	solute carrier family 25 member 45	502	20	2.66E-20	54.20%	4	C:integral to membrane; C:membrane; P:transport; P:transmembrane transport
comp250698_c0_seq1	urea transporter 2	986	20	1.38E-23	45.25%	4	P:urea transmembrane transport; F:urea transmembrane transporter activity; C:integral to membrane; P:urea transport
comp250698_c0_seq2	urea transporter	1185	20	4.24E-30	45.95%	3	P:urea transmembrane transport; F:urea transmembrane transporter activity; C:integral to membrane
comp250704_c0_seq1	septin-7 isoform 2	2146	20	5.03E-120	76.85%	16	C:cilium axoneme; P:cilium morphogenesis; P:protein heterooligomerization; C:microtubule cytoskeleton; P:cell cycle; C:nucleolus; P:regulation of embryonic cell shape; C:synapse; C:membrane fraction; C:septin complex; C:stress fiber; C:kinetochore; F:protein binding; C:apical plasma membrane; C:axon terminus; F:GTP binding
comp250726_c0_seq1	histone h3	405	20	1.32E-75	99.40%	5	C:nucleosome; F:DNA binding; P:regulation of gene silencing; P:nucleosome assembly; C:nucleus
comp250754_c0_seq1	hypothetical protein DAPPUDRAFT_105615	2030	3	1.27E-08	42.67%	4	F:nucleic acid binding; P:proteolysis; F:aspartic-type endopeptidase activity; F:zinc ion binding
comp250769_c0_seq1	cuticle protein	1005	13	1.51E-10	58.31%	1	F:structural constituent of cuticle
comp250773_c0_seq1	serine protease -like	521	20	3.74E-51	66.55%	1	F:serine-type peptidase activity
comp250820_c0_seq1	low-density lipoprotein	1587	20	2.22E-74	49.75%	9	P:proteolysis; F:serine-type endopeptidase activity; F:scavenger receptor activity; F:receptor activity; F:hydrolase activity; C:membrane; F:catalytic activity; F:peptidase activity; P:metabolic process
comp250827_c0_seq1	hypothetical protein	1358	4	6.22E-39	53.25%	0	-
comp250908_c0_seq1	eukaryotic translation initiation factor 5a	551	20	4.81E-57	73.80%	11	P:macromolecule localization; P:transport; C:ribosome; P:translational elongation; P:positive regulation of translation; C:membrane part; F:translation factor activity, nucleic acid binding; C:intracellular organelle part; C:endomembrane system; C:endoplasmic reticulum; C:nucleus
comp250908_c0_seq2	eukaryotic translation initiation factor 5a	550	20	1.36E-56	74.20%	3	P:translational elongation; F:translation factor activity, nucleic acid binding; P:positive regulation of translation
comp250908_c0_seq3	eukaryotic translation initiation factor 5a	591	20	2.23E-56	74.20%	3	P:translational elongation; F:translation factor activity, nucleic acid binding; P:positive regulation of translation
comp250908_c0_seq4	eukaryotic translation initiation factor 5a	592	20	7.90E-57	73.80%	11	P:macromolecule localization; P:transport; C:ribosome; P:translational elongation; P:positive regulation of translation; C:membrane part; F:translation factor activity, nucleic acid binding; C:intracellular organelle part; C:endomembrane system; C:endoplasmic reticulum; C:nucleus
comp250923_c1_seq1	hypothetical protein	378	4	8.94E-12	65.00%	0	-
comp250924_c0_seq1	matrix metalloproteinase 1 isoform 1	243	6	1.50E-10	75.50%	4	F:metal ion binding; P:metabolic process; F:metallopeptidase activity; C:extracellular matrix
comp250924_c0_seq2	matrix metalloproteinase 1 isoform 1	816	20	8.14E-20	46.55%	3	P:cellular process; P:system development; P:anatomical structure morphogenesis
comp250924_c0_seq3	matrix metalloproteinase isoform i	816	20	3.75E-20	45.20%	3	P:cellular process; P:system development; P:anatomical structure morphogenesis
comp250959_c0_seq1	chymotrypsin-like elastase family member 2a-like	1270	20	4.70E-92	60.60%	1	F:peptidase activity
comp250959_c0_seq2	chymotrypsin-like elastase family member 2a-like	543	20	3.90E-48	66.10%	1	F:serine-type peptidase activity
comp250959_c0_seq3	chymotrypsin-like elastase family member 2a-like	1393	20	6.00E-84	51.80%	1	F:catalytic activity
comp250963_c0_seq1	pancreatic triacylglycerol lipase-like	1270	20	3.43E-34	48.15%	5	P:lipid metabolic process; F:hydrolase activity; F:catalytic activity; C:extracellular region; F:lipase activity
comp250963_c0_seq2	pancreatic triacylglycerol lipase-like	1284	20	6.47E-34	48.70%	6	P:lipid metabolic process; F:hydrolase activity; F:catalytic activity; C:extracellular region; F:triglyceride lipase activity; F:retinyl-palmitate esterase activity
comp250963_c0_seq3	pancreatic lipase-related protein 2	1229	20	4.11E-34	48.10%	1	F:hydrolase activity
comp250963_c0_seq4	pancreatic triacylglycerol lipase-like	1264	20	9.14E-34	49.15%	1	F:catalytic activity
comp250963_c0_seq5	pancreatic triacylglycerol lipase-like	1238	20	6.89E-34	48.95%	1	F:catalytic activity
comp250963_c0_seq6	pancreatic triacylglycerol lipase-like	1258	20	1.37E-32	47.60%	1	F:hydrolase activity
comp250963_c0_seq7	pancreatic lipase-related protein 2	1249	20	4.52E-35	48.30%	1	F:catalytic activity
comp250963_c0_seq8	pancreatic triacylglycerol lipase-like	1290	20	9.41E-34	48.50%	1	F:catalytic activity
comp250973_c0_seq1	2-acylglycerol o-acyltransferase 1	290	20	2.80E-30	74.10%	2	F:acylglycerol O-acyltransferase activity; C:cell part
comp250973_c0_seq2	2-acylglycerol o-acyltransferase 1	215	20	5.29E-18	72.30%	4	F:acylglycerol O-acyltransferase activity; P:acylglycerol biosynthetic process; C:membrane; C:endoplasmic reticulum
comp250973_c0_seq3	2-acylglycerol o-acyltransferase 1	286	20	2.13E-28	72.40%	1	F:transferase activity, transferring acyl groups other than amino-acyl groups
comp250973_c0_seq4	2-acylglycerol o-acyltransferase 1	282	20	3.13E-29	72.85%	2	F:acylglycerol O-acyltransferase activity; C:cell part
comp250973_c0_seq5	2-acylglycerol o-acyltransferase 1	286	20	5.54E-30	74.25%	2	F:acylglycerol O-acyltransferase activity; C:cell part
comp250986_c0_seq1	sodium- and chloride-dependent glycine transporter 2	1889	20	1.97E-120	59.05%	6	P:transmembrane transport; F:neurotransmitter:sodium symporter activity; F:monoamine transmembrane transporter activity; F:protein binding; C:plasma membrane; P:monoamine transport
comp250986_c0_seq2	sodium- and chloride-dependent glycine transporter 2-like	1378	20	1.02E-64	58.75%	1	P:transport
comp250986_c0_seq3	sodium- and chloride-dependent glycine transporter 2	2328	20	1.21E-122	56.80%	6	F:monoamine transmembrane transporter activity; C:plasma membrane; F:protein binding; F:neurotransmitter:sodium symporter activity; P:cellular process; P:monoamine transport
comp250986_c0_seq4	sodium- and chloride-dependent glycine transporter 2	2296	20	5.39E-123	56.80%	6	F:monoamine transmembrane transporter activity; C:plasma membrane; F:protein binding; F:neurotransmitter:sodium symporter activity; P:cellular process; P:monoamine transport
comp250997_c0_seq1	mitochondrial carrier protein	1310	20	2.17E-98	70.75%	1	C:membrane
comp250997_c0_seq2	mitochondrial carrier protein	1019	20	3.64E-100	70.80%	1	C:membrane
comp251011_c0_seq1	coagulation factor xi	1256	20	2.74E-25	47.25%	7	P:proteolysis; F:serine-type endopeptidase activity; F:serine-type peptidase activity; F:hydrolase activity; F:catalytic activity; F:peptidase activity; C:cellular_component
comp251052_c0_seq1	cuticle protein 19	606	20	9.46E-18	70.55%	1	F:structural constituent of cuticle
comp251052_c0_seq3	cuticle protein 19	591	20	8.54E-18	70.55%	1	F:structural constituent of cuticle
comp251073_c0_seq1	PREDICTED: uncharacterized protein LOC100901383	1377	20	1.79E-33	64.35%	3	F:chitin binding; P:chitin metabolic process; C:extracellular region
comp251073_c0_seq2	PREDICTED: uncharacterized protein LOC100901383	799	20	3.42E-34	64.35%	3	F:chitin binding; P:chitin metabolic process; C:extracellular region
comp251073_c0_seq3	PREDICTED: uncharacterized protein LOC100901383	968	20	2.12E-34	64.55%	3	F:chitin binding; P:chitin metabolic process; C:extracellular region
comp251073_c0_seq4	PREDICTED: uncharacterized protein LOC100901383	1381	20	1.83E-33	64.35%	3	F:chitin binding; P:chitin metabolic process; C:extracellular region
comp251076_c0_seq1	cytochrome p450 family 2 subfamily b	1627	20	3.95E-72	52.30%	10	F:metal ion binding; P:oxidation-reduction process; F:oxidoreductase activity, acting on paired donors, with incorporation or reduction of molecular oxygen; F:heme binding; F:oxidoreductase activity; F:electron carrier activity; F:iron ion binding; F:monooxygenase activity; C:cellular_component; F:oxidoreductase activity, acting on paired donors, with incorporation or reduction of molecular oxyge…
comp251088_c0_seq1	lipase 3-like	1062	20	8.66E-11	60.90%	1	F:lipase activity
comp251088_c1_seq1	lipase 3	1335	20	1.84E-91	60.90%	1	F:hydrolase activity
comp251088_c1_seq2	lipase 3	1325	20	1.64E-91	60.90%	1	F:hydrolase activity
comp251111_c0_seq1	rap gtpase-activating protein	732	20	2.35E-17	52.20%	1	P:regulation of cellular process
comp251111_c0_seq2	rap gtpase-activating protein	604	20	5.65E-17	52.25%	1	P:regulation of cellular process
comp251124_c0_seq1	zgc:162509 protein	2360	20	1.34E-32	54.60%	3	F:molecular_function; P:biological_process; C:cellular_component
comp251132_c0_seq1	heme-binding protein 2	1681	20	9.16E-17	47.90%	2	F:molecular_function; P:biological_process
comp251132_c0_seq2	heme-binding protein 2	1451	20	5.80E-17	47.90%	2	F:molecular_function; P:biological_process
comp251132_c0_seq3	heme-binding protein 2	1749	20	1.02E-16	47.90%	2	F:molecular_function; P:biological_process
comp251147_c0_seq1	zinc finger protein 474-like	698	20	1.11E-17	60.15%	0	-
comp251180_c0_seq1	rap1 gtpase-activating protein 2	453	20	4.15E-51	78.55%	5	C:cytosol; C:centrosome; P:positive regulation of GTPase activity; P:regulation of small GTPase mediated signal transduction; F:GTPase activator activity
comp251180_c0_seq2	rap1 gtpase-activating protein 1 isoform 1	774	20	6.54E-25	70.55%	8	C:cytosol; F:GTPase regulator activity; F:Ras GTPase binding; C:membrane fraction; P:positive regulation of GTPase activity; F:GTPase activity; F:protein homodimerization activity; P:regulation of Ras GTPase activity
comp251192_c0_seq1	muscle-specific protein isoform b	1145	20	9.99E-24	45.75%	3	C:intracellular part; P:localization; P:cellular process
comp251212_c0_seq1	myosin heavy muscle-like	362	20	1.35E-17	61.90%	2	F:binding; F:catalytic activity
comp251212_c0_seq2	myosin heavy muscle-like	374	20	1.52E-17	61.90%	2	F:binding; F:catalytic activity
comp251224_c0_seq1	cg13310 cg13310-pa	861	20	1.15E-51	51.30%	1	C:membrane
comp251224_c0_seq2	hypothetical protein SINV_00302	241	1	5.09E-07	57.00%	0	-
comp251233_c0_seq1	ras-related protein rab-23	1334	20	1.17E-79	78.80%	8	P:small GTPase mediated signal transduction; P:spinal cord dorsal/ventral patterning; P:regulation of smoothened signaling pathway; P:negative regulation of proteolysis; P:embryonic digit morphogenesis; P:protein transport; F:GTP binding; C:plasma membrane
comp251233_c0_seq2	ras-related protein rab-23	1355	20	1.42E-79	78.80%	8	P:small GTPase mediated signal transduction; P:spinal cord dorsal/ventral patterning; P:regulation of smoothened signaling pathway; P:negative regulation of proteolysis; P:embryonic digit morphogenesis; P:protein transport; F:GTP binding; C:plasma membrane
comp251269_c0_seq3	hypothetical protein	494	2	3.90E-07	42.00%	0	-
comp251276_c0_seq1	aael000904- partial	627	9	4.13E-28	51.78%	1	F:hydrolase activity
comp251287_c0_seq1	tenx_human ame: full=tenascin-x short=tn-x ame: full=hexabrachion-like protein flags: precursor	900	13	1.43E-07	33.31%	13	C:fibrillar collagen; P:collagen metabolic process; C:proteinaceous extracellular matrix; C:extracellular matrix; P:signal transduction; F:integrin binding; P:elastic fiber assembly; C:intracellular; F:heparin binding; P:actin cytoskeleton organization; C:extracellular space; P:cell adhesion; F:receptor binding
comp251290_c0_seq1	hypothetical protein DAPPUDRAFT_317372	1264	20	5.27E-68	64.30%	1	C:viral capsid
comp251305_c0_seq1	tubulointerstitial nephritis antigen-like	643	20	1.66E-37	63.95%	7	P:proteolysis; F:cysteine-type peptidase activity; F:polysaccharide binding; F:scavenger receptor activity; P:immune response; F:hydrolase activity; P:sprouting angiogenesis
comp251305_c0_seq2	tubulointerstitial nephritis antigen-like	767	20	5.51E-37	63.95%	7	P:proteolysis; F:cysteine-type peptidase activity; F:polysaccharide binding; F:scavenger receptor activity; P:immune response; F:hydrolase activity; P:sprouting angiogenesis
comp251305_c0_seq4	tubulointerstitial nephritis antigen-like	254	20	1.55E-10	57.95%	1	C:extracellular matrix
comp251320_c0_seq1	interstitial collagenase	307	20	9.35E-20	70.05%	4	F:metal ion binding; P:metabolic process; F:metallopeptidase activity; C:extracellular matrix
comp251320_c0_seq2	matrix metalloproteinase isoform j	527	20	2.46E-24	54.80%	9	F:peptidase activity; P:tissue development; P:instar larval or pupal morphogenesis; P:metamorphosis; P:developmental growth; P:organ development; P:autophagic cell death; P:open tracheal system development; P:extracellular matrix organization
comp251369_c0_seq1	chemosensory protein	1192	20	3.23E-13	62.80%	2	F:kinase activity; P:phosphorylation
comp251403_c0_seq1	chitin deacetylase 1	217	20	3.77E-22	71.90%	3	P:carbohydrate metabolic process; F:hydrolase activity, acting on glycosyl bonds; F:hydrolase activity, acting on carbon-nitrogen (but not peptide) bonds
comp251455_c0_seq1	sugar transporter	1529	20	3.13E-11	46.25%	1	F:transporter activity
comp251478_c0_seq1	peptidyl-prolyl cis-trans isomerase	1156	20	3.28E-67	79.85%	3	P:protein folding; P:protein peptidyl-prolyl isomerization; F:peptidyl-prolyl cis-trans isomerase activity
comp251481_c0_seq1	cuticle protein 7	309	20	1.27E-32	69.40%	1	F:structural constituent of cuticle
comp251481_c0_seq2	cuticle protein 7	424	20	1.82E-29	68.70%	1	F:structural constituent of cuticle
comp251502_c0_seq3	hypothetical protein Phep_3107	794	2	2.14E-18	55.50%	0	-
comp251502_c0_seq5	hypothetical protein Phep_3107	872	3	1.10E-24	50.33%	0	-
comp251526_c0_seq1	transmembrane protein 63a-like	976	20	4.27E-13	42.15%	2	C:membrane; C:integral to membrane
comp251526_c1_seq1	GK23079	798	4	9.26E-08	45.75%	1	C:membrane
comp251526_c1_seq5	transmembrane protein 63a	830	13	1.60E-14	45.15%	6	C:membrane; C:integral to membrane; F:GTP binding; P:small GTPase mediated signal transduction; F:nucleotide binding; C:intracellular
comp251526_c1_seq6	transmembrane protein 63a-like	1073	14	1.84E-09	44.71%	3	F:nucleotide binding; C:membrane; C:integral to membrane
comp251526_c1_seq8	transmembrane protein 63a-like	943	16	2.26E-14	42.94%	6	C:membrane; C:integral to membrane; F:GTP binding; P:small GTPase mediated signal transduction; F:nucleotide binding; C:intracellular
comp251538_c1_seq1	serine protease	384	16	2.04E-09	55.31%	1	F:hydrolase activity
comp251538_c1_seq2	seminal fluid protein hacp037	759	20	4.78E-16	52.70%	1	F:catalytic activity
comp251538_c1_seq3	isoform a	824	20	2.39E-16	48.05%	1	F:hydrolase activity
comp251538_c1_seq4	serine protease	626	10	7.65E-09	57.30%	1	F:hydrolase activity
comp251538_c1_seq6	serine protease	447	17	7.28E-10	52.29%	1	F:hydrolase activity
comp251560_c0_seq1	carbohydrate kinase domain-containing	1470	20	6.02E-98	67.30%	2	F:catalytic activity; C:mitochondrion
comp251564_c0_seq1	purine nucleoside phosphorylase	1186	20	2.94E-83	68.90%	2	P:nucleobase-containing compound metabolic process; F:transferase activity, transferring pentosyl groups
comp251564_c0_seq2	purine nucleoside phosphorylase	1256	20	3.90E-88	69.35%	2	P:nucleobase-containing compound metabolic process; F:transferase activity, transferring pentosyl groups
comp251564_c0_seq3	purine nucleoside phosphorylase	1148	20	1.41E-102	70.60%	2	P:nucleobase-containing compound metabolic process; F:transferase activity, transferring pentosyl groups
comp251564_c0_seq4	purine nucleoside phosphorylase	1303	20	2.11E-76	69.50%	19	P:GTP biosynthetic process; P:deoxyguanosine catabolic process; P:response to gamma radiation; P:positive regulation of DNA repair; C:cytosol; P:guanosine catabolic process; F:small molecule binding; P:urate biosynthetic process; P:positive regulation of T cell mediated cytotoxicity; P:inosine catabolic process; F:purine-nucleoside phosphorylase activity; P:deoxyinosine catabolic process; P:pyrid…
comp251564_c0_seq5	purine nucleoside phosphorylase	1195	20	2.33E-89	70.70%	2	P:nucleobase-containing compound metabolic process; F:transferase activity, transferring pentosyl groups
comp251564_c0_seq6	purine nucleoside phosphorylase	1139	20	3.43E-96	69.20%	2	P:nucleobase-containing compound metabolic process; F:transferase activity, transferring pentosyl groups
comp251564_c0_seq7	purine nucleoside phosphorylase-like	1265	20	3.63E-95	70.80%	2	P:nucleobase-containing compound metabolic process; F:transferase activity, transferring pentosyl groups
comp251564_c0_seq8	purine nucleoside phosphorylase	1312	20	1.31E-83	71.50%	2	P:nucleobase-containing compound metabolic process; F:transferase activity, transferring pentosyl groups
comp251584_c0_seq1	monocarboxylate transporter 12	394	20	2.25E-16	70.60%	3	C:integral to membrane; F:secondary active monocarboxylate transmembrane transporter activity; P:transmembrane transport
comp251604_c0_seq1	cuticular protein	780	20	2.64E-38	61.90%	3	F:chitin binding; P:chitin metabolic process; C:extracellular region
comp251604_c0_seq2	cuticular protein	811	20	3.47E-38	61.90%	3	F:chitin binding; P:chitin metabolic process; C:extracellular region
comp251607_c0_seq1	isoform a	1180	20	2.10E-54	67.55%	4	P:cell redox homeostasis; F:electron carrier activity; F:protein disulfide oxidoreductase activity; C:cellular_component
comp251607_c0_seq2	isoform a	625	20	4.65E-33	68.45%	4	P:cell redox homeostasis; F:electron carrier activity; F:protein disulfide oxidoreductase activity; C:cellular_component
comp251607_c0_seq3	isoform a	824	20	1.61E-55	66.95%	4	P:cell redox homeostasis; F:electron carrier activity; F:protein disulfide oxidoreductase activity; C:cellular_component
comp251607_c0_seq4	isoform a	1140	20	3.87E-40	69.45%	4	P:cell redox homeostasis; F:electron carrier activity; F:protein disulfide oxidoreductase activity; C:cellular_component
comp251607_c0_seq5	isoform a	665	20	1.81E-45	62.90%	4	P:cell redox homeostasis; F:electron carrier activity; F:protein disulfide oxidoreductase activity; C:cellular_component
comp251607_c0_seq6	isoform a	784	20	1.62E-40	69.80%	4	P:cell redox homeostasis; F:electron carrier activity; F:protein disulfide oxidoreductase activity; C:cellular_component
comp251621_c0_seq2	short-chain dehydrogenase reductase partial	404	20	5.28E-25	58.70%	4	P:oxidation-reduction process; F:oxidoreductase activity; P:metabolic process; F:nucleotide binding
comp251621_c0_seq3	short-chain dehydrogenase reductase partial	275	1	6.19E-07	51.00%	0	-
comp251621_c0_seq4	short-chain dehydrogenase reductase sdr	223	16	3.81E-14	65.81%	1	P:metabolic process
comp251634_c0_seq1	seminal fluid protein hacp037	1762	20	7.87E-14	54.75%	1	F:hydrolase activity
comp251634_c0_seq2	seminal fluid protein hacp037	787	2	4.98E-07	73.50%	1	F:catalytic activity
comp251673_c0_seq1	a disintegrin and metalloproteinase with thrombospondin motifs 2-like	825	12	4.33E-11	53.58%	1	F:hydrolase activity
comp251674_c0_seq1	isoform c	328	20	1.47E-10	63.30%	1	F:peptidase activity
comp251674_c0_seq2	serine protease easter precursor	321	20	8.47E-12	66.60%	1	F:serine-type peptidase activity
comp251674_c1_seq1	serine protease	1192	20	5.90E-26	46.75%	1	F:catalytic activity
comp251674_c1_seq2	serine protease	1128	20	7.92E-34	46.60%	1	F:catalytic activity
comp251674_c1_seq4	serine protease easter precursor	1162	20	1.41E-28	46.10%	1	F:catalytic activity
comp251695_c0_seq2	set domain-containing protein	470	1	9.96E-07	57.00%	0	-
comp251695_c0_seq3	set domain-containing protein	1442	1	6.57E-08	57.00%	0	-
comp251747_c0_seq1	pdz and lim domain protein 3	232	12	5.40E-18	59.50%	0	-
comp251760_c0_seq1	carboxypeptidase	762	20	1.00E-58	62.90%	4	P:proteolysis; F:metallocarboxypeptidase activity; F:carboxypeptidase activity; F:zinc ion binding
comp251800_c0_seq1	hypothetical protein	478	4	1.05E-17	65.25%	0	-
comp251829_c0_seq1	hypothetical protein	1014	2	9.93E-20	45.50%	0	-
comp251882_c0_seq1	cathepsin l	1138	20	6.24E-60	53.95%	3	P:multicellular organismal process; P:macromolecule metabolic process; F:cysteine-type peptidase activity
comp251882_c0_seq2	cathepsin l	1162	20	8.50E-60	53.95%	3	P:multicellular organismal process; P:macromolecule metabolic process; F:cysteine-type peptidase activity
comp251935_c1_seq1	cuticular protein analogous to peritrophins 3-a2 precursor	843	20	1.98E-98	59.10%	3	F:chitin binding; P:chitin metabolic process; C:extracellular region
comp251942_c0_seq1	solute carrier family 15 (h+ peptide transporter) member isoform cra_c	524	20	1.58E-39	72.50%	7	C:integral to plasma membrane; F:dipeptide transporter activity; F:proton-dependent oligopeptide secondary active transmembrane transporter activity; F:antibiotic transporter activity; F:high affinity oligopeptide transporter activity; P:dipeptide transport; P:antibiotic transport
comp251942_c0_seq2	solute carrier family 15 (h+ peptide transporter) member isoform cra_c	557	20	1.32E-38	72.50%	7	C:integral to plasma membrane; F:dipeptide transporter activity; F:proton-dependent oligopeptide secondary active transmembrane transporter activity; F:antibiotic transporter activity; F:high affinity oligopeptide transporter activity; P:dipeptide transport; P:antibiotic transport
comp251959_c0_seq1	cuticle protein 7	558	20	1.48E-19	63.70%	6	F:structural constituent of cuticle; P:oxidation-reduction process; F:oxidoreductase activity; P:metabolic process; F:nucleic acid binding; F:pancreatic ribonuclease activity
comp251967_c0_seq1	isoform a	1479	20	9.31E-41	47.80%	8	P:proteolysis; F:metalloendopeptidase activity; F:metal ion binding; F:metallopeptidase activity; F:hydrolase activity; F:zinc ion binding; F:peptidase activity; C:extracellular region
comp252003_c0_seq1	cysteine-rich secretory protein 2-like	1059	20	1.77E-76	58.95%	1	C:extracellular region
comp252016_c2_seq1	metal ion binding protein	628	20	5.77E-12	51.85%	1	C:cytosol
comp252016_c2_seq2	paladin-like	598	20	6.07E-12	51.40%	1	C:cytosol
comp252037_c0_seq1	hypothetical protein SNE_A20160	733	1	7.09E-09	48.00%	0	-
comp252037_c0_seq2	hypothetical protein SNE_A20160	761	1	8.24E-09	48.00%	0	-
comp252040_c0_seq1	PREDICTED: hypothetical protein LOC100122944	881	20	5.34E-62	83.35%	0	-
comp252040_c0_seq2	PREDICTED: hypothetical protein LOC725078	1724	20	4.23E-58	86.30%	0	-
comp252045_c0_seq1	major facilitator superfamily domain-containing protein 7-a-like	946	20	3.80E-32	48.50%	2	C:integral to membrane; P:transmembrane transport
comp252075_c0_seq1	calmodulin	2306	20	5.01E-37	56.40%	1	F:catalytic activity
comp252085_c0_seq1	angiotensin-converting enzyme	401	20	1.20E-08	66.90%	2	P:heart development; F:peptidyl-dipeptidase activity
comp252103_c0_seq1	PREDICTED: sialin-like	266	1	4.06E-07	64.00%	2	C:integral to membrane; P:transmembrane transport
comp252103_c0_seq2	vesicular glutamate transporter 3-like	648	20	7.03E-47	58.25%	7	C:integral to membrane; P:transmembrane transport; C:lysosomal membrane; F:sialic acid transmembrane transporter activity; C:cytoplasmic membrane-bounded vesicle; P:sialic acid transport; C:plasma membrane
comp252103_c0_seq3	sodium-dependent phosphate transporter	503	20	2.60E-29	58.70%	2	C:integral to membrane; P:transmembrane transport
comp252113_c0_seq1	putative hemomucin	299	1	1.85E-07	53.00%	2	P:biosynthetic process; F:strictosidine synthase activity
comp252134_c0_seq1	e3 ubiquitin-protein ligase siah1-like	602	11	2.15E-10	58.55%	1	F:binding
comp252134_c0_seq3	e3 ubiquitin-protein ligase siah1-like	707	9	5.10E-10	59.33%	8	F:metal ion binding; F:ligase activity; P:multicellular organismal development; F:zinc ion binding; P:ubiquitin-dependent protein catabolic process; C:nucleus; P:protein ubiquitination; F:ubiquitin-protein ligase activity
comp252135_c0_seq1	proline dehydrogenase mitochondrial-like	1356	20	2.40E-125	59.70%	5	P:proline catabolic process; P:phototaxis; P:locomotory behavior; F:proline dehydrogenase activity; C:mitochondrion
comp252207_c0_seq2	hypothetical protein	664	4	2.24E-24	50.25%	0	-
comp252207_c0_seq3	hypothetical protein	438	2	1.02E-15	60.00%	0	-
comp252236_c0_seq1	protein isoform b	1174	20	1.81E-40	48.25%	10	P:proteolysis; F:metallocarboxypeptidase activity; F:carboxypeptidase activity; F:zinc ion binding; C:integral to membrane; P:tRNA aminoacylation for protein translation; F:nucleotide binding; C:cytoplasm; F:ATP binding; F:aminoacyl-tRNA ligase activity
comp252236_c0_seq2	mast cell carboxypeptidase a	593	20	7.11E-11	50.05%	1	F:hydrolase activity
comp252236_c0_seq4	protein isoform a	878	20	2.93E-37	50.20%	4	P:proteolysis; F:metallocarboxypeptidase activity; F:carboxypeptidase activity; F:zinc ion binding
comp252241_c0_seq2	cartilage oligomeric matrix protein	1354	20	5.24E-30	53.85%	6	P:multicellular organismal development; C:extracellular region; P:anatomical structure development; P:regulation of biological process; P:cellular process; F:binding
comp252241_c1_seq4	cartilage oligomeric matrix protein	549	20	1.09E-10	65.00%	11	P:limb development; F:heparan sulfate proteoglycan binding; F:calcium ion binding; C:extracellular space; P:organ morphogenesis; P:skeletal system development; ; F:collagen binding; C:extracellular matrix; F:heparin binding; F:extracellular matrix structural constituent
comp252241_c1_seq5	cartilage oligomeric matrix protein	499	20	4.82E-11	62.70%	11	P:limb development; F:heparan sulfate proteoglycan binding; F:calcium ion binding; C:extracellular space; P:organ morphogenesis; P:skeletal system development; ; F:collagen binding; C:extracellular matrix; F:heparin binding; F:extracellular matrix structural constituent
comp252245_c0_seq1	hypothetical protein DAPPUDRAFT_314230	370	3	7.50E-20	75.33%	0	-
comp252245_c0_seq3	hypothetical protein DAPPUDRAFT_314230	370	3	7.03E-19	74.67%	0	-
comp252273_c0_seq2	c-type lectin	476	5	3.04E-09	53.00%	1	F:binding
comp252273_c0_seq3	hypothetical protein BRAFLDRAFT_69469	705	4	3.41E-10	52.25%	1	F:binding
comp252277_c0_seq1	isoform c	244	20	2.30E-25	65.70%	3	F:chitin binding; P:chitin metabolic process; C:extracellular region
comp252277_c0_seq2	isoform c	247	20	2.39E-25	65.65%	3	F:chitin binding; P:chitin metabolic process; C:extracellular region
comp252279_c0_seq1	serine protease 27-like	658	20	1.62E-30	54.65%	1	F:hydrolase activity
comp252279_c0_seq2	serine proteinase stubble	234	20	9.05E-20	67.45%	1	F:peptidase activity
comp252279_c0_seq3	peptidase s1 and s6 chymotrypsin hap	467	20	3.25E-22	58.20%	1	F:peptidase activity
comp252284_c0_seq1	mycophenolic acid acyl-glucuronide mitochondrial	484	20	1.15E-35	53.15%	3	F:hydrolase activity; C:cytoplasmic part; P:primary metabolic process
comp252284_c0_seq2	alpha beta hydrolase	486	20	2.46E-34	60.05%	1	F:catalytic activity
comp252297_c0_seq3	adam metallopeptidase with thrombospondin type 1 18	660	3	2.17E-07	46.33%	11	P:proteolysis; P:integrin-mediated signaling pathway; C:proteinaceous extracellular matrix; F:zinc ion binding; F:metalloendopeptidase activity; F:hydrolase activity; F:metallopeptidase activity; C:extracellular matrix; C:extracellular region; F:peptidase activity; F:metal ion binding
comp252305_c0_seq1	hypothetical protein DAPPUDRAFT_229958	541	3	1.48E-07	62.33%	0	-
comp252321_c0_seq1	coagulation factor vii	854	20	3.67E-31	49.90%	1	F:hydrolase activity
comp252321_c0_seq2	serine proteinase stubble-like	247	3	3.74E-07	57.33%	1	F:hydrolase activity
comp252375_c0_seq1	farnesoic acid o-methyltransferase	679	20	3.02E-16	52.85%	5	F:methyltransferase activity; F:transferase activity; P:methylation; F:carbohydrate binding; P:cell adhesion
comp252375_c0_seq2	farnesoic acid o-methyltransferase	703	20	3.89E-16	52.95%	5	F:methyltransferase activity; F:transferase activity; P:methylation; F:carbohydrate binding; P:cell adhesion
comp252407_c0_seq1	cationic trypsin	248	20	1.42E-10	67.50%	1	F:serine-type peptidase activity
comp252407_c0_seq2	plasminogen activator spa	251	20	1.21E-09	70.10%	1	F:serine-type peptidase activity
comp252407_c0_seq3	serine 27	266	20	1.59E-09	71.15%	2	C:plasma membrane; F:serine-type peptidase activity
comp252442_c0_seq1	hypothetical protein EAG_06681	436	5	3.35E-07	73.00%	3	C:extracellular region; F:chitin binding; P:chitin metabolic process
comp252466_c0_seq1	cuticle protein 7	392	20	1.74E-11	63.00%	1	F:structural constituent of cuticle
comp252500_c0_seq1	ferritin subunit precursor	306	20	1.28E-22	64.25%	1	F:transition metal ion binding
comp252500_c0_seq2	ferritin subunit precursor	228	20	3.25E-23	64.05%	1	F:transition metal ion binding
comp252500_c1_seq1	ferritin subunit precursor	473	20	7.27E-33	59.60%	6	P:oxidation-reduction process; P:cellular iron ion homeostasis; F:oxidoreductase activity; F:transition metal ion binding; F:ferric iron binding; P:iron ion transport
comp252532_c0_seq1	f-box wd repeat-containing protein 5-like	1673	20	1.67E-58	49.25%	2	P:protein ubiquitination involved in ubiquitin-dependent protein catabolic process; F:protein binding
comp252532_c0_seq2	f-box wd repeat-containing protein 5-like	454	20	6.69E-18	52.50%	0	-
comp252535_c0_seq1	endocuticle structural glycoprotein bd-	448	20	4.70E-10	61.15%	1	F:structural constituent of cuticle
comp252547_c0_seq1	selenium-binding protein 1	322	20	1.68E-43	78.85%	6	C:nucleolus; F:selenium binding; C:membrane; P:brown fat cell differentiation; C:cytosol; P:protein transport
comp252547_c1_seq1	selenium-binding protein 1-like	344	20	1.08E-23	83.55%	5	P:protein transport; C:membrane; F:selenium binding; C:cytosol; C:nucleus
comp252547_c1_seq2	selenium-binding protein 1-like	355	20	1.23E-23	83.55%	5	P:protein transport; C:membrane; F:selenium binding; C:cytosol; C:nucleus
comp252547_c2_seq1	selenium-binding protein 1	278	20	9.39E-29	73.55%	3	C:cytoplasm; P:transport; C:nucleus
comp252547_c3_seq1	selenium-binding protein 1	210	20	4.61E-13	85.55%	5	P:protein transport; C:membrane; F:selenium binding; C:cytosol; C:nucleus
comp252547_c3_seq2	selenium-binding protein 1	256	20	9.30E-38	83.45%	5	P:protein transport; C:membrane; F:selenium binding; C:cytosol; C:nucleus
comp252554_c0_seq1	serine proteinase stubble	1496	20	2.62E-24	46.75%	6	P:proteolysis; F:serine-type endopeptidase activity; F:serine-type peptidase activity; F:hydrolase activity; F:catalytic activity; F:peptidase activity
comp252558_c0_seq1	vitamin k-dependent protein c-like	2005	3	4.81E-09	46.33%	0	-
comp252558_c0_seq2	regulator of telomere elongation helicase	1574	1	4.84E-09	62.00%	0	-
comp252558_c0_seq3	GG11636	500	16	3.73E-09	52.38%	1	F:hydrolase activity
comp252558_c0_seq4	vitamin k-dependent protein c-like	1987	3	4.29E-09	46.33%	0	-
comp252558_c0_seq5	regulator of telomere elongation helicase	1592	1	4.95E-09	62.00%	0	-
comp252561_c0_seq2	cg14607 cg14607-pa	601	20	3.33E-21	68.15%	3	F:chitin binding; P:chitin metabolic process; C:extracellular region
comp252561_c0_seq4	cg14607 cg14607-pa	751	20	2.62E-21	69.60%	3	F:chitin binding; P:chitin metabolic process; C:extracellular region
comp252561_c0_seq5	PREDICTED: uncharacterized protein LOC100904950	458	20	2.24E-21	68.90%	3	F:chitin binding; P:chitin metabolic process; C:extracellular region
comp252583_c0_seq1	cuticle protein	259	4	7.46E-09	80.50%	1	F:structural constituent of cuticle
comp252583_c0_seq2	cuticle protein	215	4	4.75E-09	80.50%	1	F:structural constituent of cuticle
comp252583_c0_seq3	cuticle protein	204	5	4.15E-09	80.20%	1	F:structural constituent of cuticle
comp252588_c0_seq2	cuticle protein 7	633	20	1.75E-19	65.90%	1	F:structural constituent of cuticle
comp252588_c0_seq4	cuticle protein 7	507	20	6.72E-20	65.90%	1	F:structural constituent of cuticle
comp252594_c0_seq2	protein	311	20	3.56E-27	66.55%	1	F:catalytic activity
comp252594_c0_seq4	arylsulfatase i	1680	20	7.97E-56	55.90%	5	C:intracellular membrane-bounded organelle; C:cytoplasmic part; P:response to chemical stimulus; P:metabolic process; F:arylsulfatase activity
comp252594_c0_seq5	arylsulfatase i	1501	20	2.33E-56	55.90%	5	C:intracellular membrane-bounded organelle; C:cytoplasmic part; P:response to chemical stimulus; P:metabolic process; F:arylsulfatase activity
comp252594_c0_seq7	arylsulfatase b	1736	20	2.54E-57	56.20%	5	C:intracellular membrane-bounded organelle; C:cytoplasmic part; P:response to chemical stimulus; P:metabolic process; F:arylsulfatase activity
comp252594_c0_seq9	arylsulfatase b	403	4	5.29E-09	63.00%	0	-
comp252594_c0_seq10	arylsulfatase i	952	20	2.96E-58	55.75%	5	C:intracellular membrane-bounded organelle; C:cytoplasmic part; P:response to chemical stimulus; P:metabolic process; F:arylsulfatase activity
comp252616_c0_seq2	transmembrane protease serine 9	954	20	2.35E-18	49.10%	1	F:catalytic activity
comp252616_c0_seq3	serine protease 38	1103	20	2.92E-18	49.30%	1	F:catalytic activity
comp252616_c0_seq4	serine protease, putative	334	3	2.65E-08	52.33%	1	F:catalytic activity
comp252616_c0_seq5	transmembrane protease serine 11e	804	20	5.41E-10	60.95%	2	C:integral to membrane; F:serine-type peptidase activity
comp252616_c0_seq6	transmembrane protease serine 11e	655	20	2.18E-10	61.40%	2	C:integral to membrane; F:serine-type peptidase activity
comp252633_c0_seq1	protein isoforms d e-like	574	20	1.92E-13	50.00%	0	-
comp252637_c0_seq1	myosin heavy chain	754	20	1.78E-58	76.20%	3	F:oxidoreductase activity; C:myosin complex; F:nucleotide binding
comp252637_c2_seq1	myosin heavy nonmuscle or smooth muscle	531	20	9.68E-36	63.20%	33	P:dorsal closure, amnioserosa morphology change; P:adult somatic muscle development; P:regulation of tube length, open tracheal system; F:actin-dependent ATPase activity; P:myosin II filament assembly; C:striated muscle myosin thick filament; P:Malpighian tubule morphogenesis; P:dorsal closure, spreading of leading edge cells; P:sarcomere organization; P:cuticle pattern formation; P:muscle contra…
comp252736_c0_seq1	beta- -galactosyltransferase 5	550	20	4.41E-09	51.85%	1	F:catalytic activity
comp252736_c0_seq3	udp- c:betagal beta- -n-acetylglucosaminyltransferase 5-like	1092	20	2.08E-13	45.90%	8	P:protein glycosylation; F:transferase activity; C:integral to membrane; C:membrane; F:galactosyltransferase activity; C:Golgi apparatus; F:transferase activity, transferring glycosyl groups; F:ganglioside galactosyltransferase activity
comp252753_c0_seq2	programmed cell death	570	20	2.22E-09	61.45%	6	C:cytosol; F:protein N-terminus binding; P:positive regulation of MAP kinase activity; P:positive regulation of cell proliferation; F:protein homodimerization activity; P:negative regulation of apoptotic process
comp252768_c0_seq1	isoform a	336	20	2.07E-41	75.20%	1	F:carbohydrate binding
comp252774_c0_seq1	cuticular protein hypothetical 5	314	10	3.48E-16	59.70%	1	F:structural constituent of cuticle
comp252778_c0_seq1	calcium-dependent protein kinase 29	516	20	3.10E-28	59.55%	3	F:binding; C:cell part; F:transferase activity, transferring phosphorus-containing groups
comp252781_c0_seq1	RPE-spondin	223	1	8.98E-10	65.00%	3	F:polysaccharide binding; F:scavenger receptor activity; P:immune response
comp252781_c0_seq2	somatomedin-b and thrombospondin type-1 domain-containing	274	14	6.24E-23	56.86%	5	F:polysaccharide binding; F:scavenger receptor activity; P:immune response; F:hydrolase activity; F:arylesterase activity
comp252837_c0_seq2	mical-like protein 2	1786	20	1.77E-39	68.15%	1	F:metal ion binding
comp252841_c0_seq1	alcohol dehydrogenase	332	20	5.28E-23	63.85%	1	F:binding
comp252932_c0_seq1	serine proteinase stubble	1034	20	4.86E-15	72.00%	2	F:serine-type endopeptidase activity; P:proteolysis
comp252935_c0_seq1	ligand-gated chloride channel homolog 3	1259	20	5.07E-19	43.20%	1	C:membrane
comp252943_c0_seq1	single vwc domain protein 4	582	2	6.25E-09	49.50%	0	-
comp252943_c0_seq2	single vwc domain protein 4	486	2	4.67E-09	49.50%	0	-
comp252943_c0_seq3	single vwc domain protein 4	474	2	4.44E-09	49.50%	0	-
comp252943_c0_seq4	single vwc domain protein 4	498	2	3.39E-09	48.50%	0	-
comp252953_c1_seq1	aael000918- partial	332	6	3.98E-09	51.50%	1	F:hydrolase activity
comp252977_c0_seq1	cuticle protein 7	208	20	7.32E-13	61.75%	1	F:structural constituent of cuticle
comp252977_c1_seq1	cuticle protein 7	326	20	1.19E-12	61.95%	1	F:structural constituent of cuticle
comp253018_c1_seq1	cuticular protein analogous to peritrophins 1-b	391	20	5.67E-21	64.40%	3	F:chitin binding; P:chitin metabolic process; C:extracellular region
comp253018_c1_seq2	cuticular protein analogous to peritrophins 1-b	356	20	6.65E-21	64.35%	3	F:chitin binding; P:chitin metabolic process; C:extracellular region
comp253041_c0_seq1	acyl- -binding protein homolog	434	20	3.66E-22	66.15%	1	F:fatty-acyl-CoA binding
comp253053_c0_seq1	cuticular protein 97eb	371	20	6.31E-22	70.55%	1	F:structural constituent of chitin-based cuticle
comp253054_c0_seq1	protein henna-like	593	20	1.08E-67	84.40%	5	F:phenylalanine 4-monooxygenase activity; F:iron ion binding; F:amino acid binding; P:L-phenylalanine catabolic process; P:oxidation-reduction process
comp253054_c1_seq1	phenylalanine hydroxylase	223	20	2.12E-43	94.40%	6	F:phenylalanine 4-monooxygenase activity; F:iron ion binding; F:tryptophan 5-monooxygenase activity; F:amino acid binding; P:L-phenylalanine catabolic process; P:oxidation-reduction process
comp253072_c2_seq1	hypothetical protein	229	4	9.40E-15	66.00%	0	-
comp253073_c0_seq1	cdc42 gtpase-activating protein	1401	20	3.72E-44	60.60%	2	F:GTPase activator activity; P:retinal ganglion cell axon guidance
comp253073_c0_seq8	cdc42 gtpase-activating protein	1464	20	5.50E-44	60.60%	2	F:GTPase activator activity; P:retinal ganglion cell axon guidance
comp253097_c0_seq1	6-phosphofructokinase type c	357	20	3.77E-54	82.55%	5	P:phosphorylation; F:6-phosphofructokinase activity; C:6-phosphofructokinase complex; F:ATP binding; P:glycolysis
comp253097_c0_seq2	6-phosphofructokinase-like isoform x1	323	20	4.66E-38	80.05%	5	P:phosphorylation; F:6-phosphofructokinase activity; C:6-phosphofructokinase complex; F:ATP binding; P:glycolysis
comp253097_c0_seq3	isoform b	340	20	1.09E-48	82.05%	5	P:phosphorylation; F:6-phosphofructokinase activity; C:6-phosphofructokinase complex; F:ATP binding; P:glycolysis
comp253097_c0_seq4	6- muscle type-like	320	20	1.01E-18	68.30%	5	P:carbohydrate metabolic process; F:kinase activity; P:phosphorylation; C:cytosol; F:nucleotide binding
comp253097_c0_seq5	6-phosphofructokinase type c	613	20	1.62E-61	71.70%	6	C:6-phosphofructokinase complex; F:6-phosphofructokinase activity; F:nucleotide binding; P:glycolysis; P:phosphorylation; P:small molecule metabolic process
comp253097_c0_seq6	6-phosphofructokinase type c	245	20	1.02E-12	73.95%	4	C:cytoplasm; F:kinase activity; P:cellular metabolic process; F:nucleotide binding
comp253140_c0_seq1	tropomyosin	426	20	3.09E-43	80.25%	0	-
comp253140_c0_seq2	tropomyosin	245	20	6.55E-30	85.50%	0	-
comp253140_c0_seq3	tropomyosin	457	20	2.81E-46	79.30%	0	-
comp253140_c0_seq4	tropomyosin	324	20	3.80E-16	69.05%	0	-
comp253231_c0_seq1	spt transcription factor family member	362	7	7.95E-27	50.57%	1	P:cellular process
comp253273_c0_seq1	l-ectoine synthase	585	20	7.96E-33	63.20%	1	F:lyase activity
comp253273_c0_seq2	l-ectoine synthase	364	20	9.04E-15	68.00%	1	F:hydro-lyase activity
comp253283_c0_seq2	hypothetical protein AND_17329	561	7	9.68E-10	51.57%	0	-
comp253288_c0_seq1	tropomyosin	335	20	7.47E-42	69.30%	0	-
comp253288_c2_seq1	tropomyosin	394	4	1.15E-29	71.00%	0	-
comp253291_c1_seq1	cuticle protein 7	442	20	2.87E-15	68.55%	1	F:structural constituent of cuticle
comp253291_c1_seq2	cuticle protein 7	424	20	1.64E-16	68.25%	1	F:structural constituent of cuticle
comp253327_c0_seq1	sid1 transmembrane family member partial	2493	20	5.39E-75	56.45%	8	F:RNA transmembrane transporter activity; P:dsRNA transport; C:integral to membrane; P:RNA interference; F:molecular_function; C:membrane; P:biological_process; C:cellular_component
comp253330_c0_seq1	flexible cuticle protein 12 precursor	782	20	1.05E-25	62.00%	1	F:structural constituent of cuticle
comp253443_c0_seq1	polyunsaturated fatty acid conjugated linoleic acid-producing	1674	20	5.20E-77	41.55%	10	P:oxidation-reduction process; F:heme binding; F:catalase activity; F:transferase activity; P:metabolic process; F:catalytic activity; F:phosphopantetheine binding; F:oxidoreductase activity; F:isomerase activity; F:nucleotide binding
comp253484_c0_seq3	hypothetical protein DAPPUDRAFT_306809	236	4	2.93E-13	67.25%	2	P:proteolysis; F:peptidase activity
comp253484_c0_seq4	hypothetical protein DAPPUDRAFT_306809	219	2	4.83E-10	71.00%	2	P:proteolysis; F:peptidase activity
comp253484_c0_seq6	hypothetical protein DAPPUDRAFT_306809	695	16	1.32E-18	45.63%	3	P:proteolysis; F:peptidase activity; F:calcium ion binding
comp253487_c0_seq1	inorganic phosphate cotransporter-like	365	20	1.21E-28	61.55%	2	C:integral to membrane; P:transmembrane transport
comp253491_c0_seq1	PREDICTED: uncharacterized protein LOC101165674	1665	3	1.61E-10	49.67%	0	-
comp253493_c0_seq1	spt transcription factor family member	571	5	1.30E-26	46.80%	2	P:peptide cross-linking; C:cytoplasm
comp253493_c0_seq2	spt transcription factor family member	801	6	1.14E-25	48.00%	2	P:peptide cross-linking; C:cytoplasm
comp253493_c0_seq3	spt transcription factor family member	999	7	5.80E-29	45.43%	2	P:peptide cross-linking; C:cytoplasm
comp253493_c0_seq4	spt transcription factor family member	300	1	8.09E-07	63.00%	2	P:peptide cross-linking; C:cytoplasm
comp253494_c0_seq1	n-formylglutamate amidohydrolase	718	20	1.92E-35	50.60%	6	P:peptidoglycan catabolic process; F:N-acetylmuramoyl-L-alanine amidase activity; F:hydrolase activity; C:integral to membrane; P:cell communication; C:membrane
comp253494_c0_seq2	n-formylglutamate amidohydrolase	1008	20	1.03E-49	49.95%	6	P:peptidoglycan catabolic process; F:N-acetylmuramoyl-L-alanine amidase activity; F:hydrolase activity; C:integral to membrane; P:cell communication; C:membrane
comp253494_c0_seq3	n-formylglutamate amidohydrolase	994	20	7.81E-50	49.95%	6	P:peptidoglycan catabolic process; F:N-acetylmuramoyl-L-alanine amidase activity; F:hydrolase activity; C:integral to membrane; P:cell communication; C:membrane
comp253522_c0_seq1	patched domain-containing protein 3	582	20	2.64E-16	68.25%	1	C:membrane
comp253527_c0_seq1	c-type lectin isoform a	996	20	7.86E-27	50.85%	1	F:carbohydrate binding
comp253527_c0_seq2	c-type lectin 27kd	1428	20	3.19E-27	50.90%	1	F:carbohydrate binding
comp253558_c0_seq1	hypothetical protein	226	4	1.33E-20	76.25%	0	-
comp253623_c0_seq1	sialin	435	20	1.73E-19	54.00%	12	C:integral to membrane; P:transmembrane transport; C:lysosomal membrane; F:sialic acid transmembrane transporter activity; C:cytoplasmic membrane-bounded vesicle; C:plasma membrane; P:sialic acid transport; F:symporter activity; C:lysosome; F:receptor activity; C:membrane; P:transport
comp253623_c0_seq2	inorganic phosphate cotransporter-like	947	20	9.04E-47	51.40%	7	C:integral to membrane; P:transmembrane transport; C:lysosomal membrane; F:sialic acid transmembrane transporter activity; C:cytoplasmic membrane-bounded vesicle; P:sialic acid transport; C:plasma membrane
comp253623_c0_seq3	vesicular glutamate transporter 2	597	20	6.42E-28	52.85%	3	C:integral to membrane; P:transmembrane transport; F:high affinity inorganic phosphate:sodium symporter activity
comp253623_c0_seq4	sialin	494	20	7.04E-22	52.80%	7	C:integral to membrane; P:transmembrane transport; C:lysosomal membrane; F:sialic acid transmembrane transporter activity; C:cytoplasmic membrane-bounded vesicle; C:plasma membrane; P:sialic acid transport
comp253623_c0_seq5	sialin	888	20	6.20E-47	50.15%	7	C:integral to membrane; P:transmembrane transport; C:lysosomal membrane; F:sialic acid transmembrane transporter activity; C:cytoplasmic membrane-bounded vesicle; P:sialic acid transport; C:plasma membrane
comp253623_c0_seq6	isoform a	300	20	3.14E-10	53.95%	3	C:integral to membrane; P:transmembrane transport; F:high affinity inorganic phosphate:sodium symporter activity
comp253623_c0_seq7	vesicular glutamate transporter 2-like	1050	20	3.15E-53	51.70%	3	C:integral to membrane; P:transmembrane transport; F:high affinity inorganic phosphate:sodium symporter activity
comp253623_c0_seq8	sodium-dependent phosphate transporter	490	20	1.90E-31	57.20%	1	P:transport
comp253623_c0_seq9	inorganic phosphate cotransporter-like	445	20	3.37E-25	56.85%	1	P:transport
comp253637_c0_seq1	ejaculate serine partial	651	20	2.09E-25	53.70%	1	F:hydrolase activity
comp253637_c0_seq2	serine protease like protein	1055	20	4.80E-30	51.25%	1	F:catalytic activity
comp253637_c0_seq3	ejaculate serine protease	1008	20	3.19E-42	52.05%	1	F:catalytic activity
comp253649_c0_seq1	isoform b	1165	20	2.56E-56	53.60%	5	P:cellular process; P:ion transport; F:inward rectifier potassium channel activity; P:biological regulation; C:membrane
comp253649_c0_seq3	isoform b	1189	20	3.95E-54	53.25%	5	P:cellular process; P:ion transport; F:inward rectifier potassium channel activity; P:biological regulation; C:membrane
comp253649_c0_seq4	inwardly rectifying k+ channel protein	1144	20	3.01E-53	54.05%	5	P:cellular process; P:ion transport; F:inward rectifier potassium channel activity; P:biological regulation; C:membrane
comp253649_c0_seq5	atp-sensitive inward rectifier potassium channel 8	407	20	2.43E-13	54.15%	5	F:potassium channel activity; P:potassium ion transmembrane transport; C:intracellular; P:biological regulation; C:plasma membrane
comp253649_c0_seq6	inwardly rectifying k+ channel protein	1120	20	1.68E-55	54.05%	5	P:cellular process; P:ion transport; F:inward rectifier potassium channel activity; P:biological regulation; C:membrane
comp253671_c0_seq1	pheromone and odorant	2605	3	2.63E-19	47.67%	7	F:receptor activity; C:integral to membrane; F:G-protein coupled receptor activity; F:signal transducer activity; C:membrane; P:signal transduction; P:G-protein coupled receptor signaling pathway
comp253680_c0_seq1	starch binding domain containing	259	2	4.06E-12	51.00%	0	-
comp253694_c0_seq1	hypothetical protein DAPPUDRAFT_62084	1120	20	7.18E-27	63.00%	3	F:chitin binding; P:chitin metabolic process; C:extracellular region
comp253697_c1_seq1	hemicentin-1	1294	20	3.65E-28	62.60%	1	F:carbohydrate binding
comp253702_c0_seq1	progestin and adipoq receptor family member 3	962	20	2.26E-28	51.00%	2	C:integral to membrane; F:receptor activity
comp253702_c0_seq2	progestin and adipoq receptor family member 3	1118	20	4.88E-28	51.05%	2	C:integral to membrane; F:receptor activity
comp253707_c0_seq1	adipocyte plasma membrane-associated	335	20	5.22E-25	65.30%	3	P:biosynthetic process; F:strictosidine synthase activity; F:lyase activity
comp253774_c0_seq1	map kinase-interacting serine threonine-protein kinase 1-like	441	20	1.84E-27	75.00%	3	F:calmodulin-dependent protein kinase activity; P:protein phosphorylation; F:ATP binding
comp253774_c0_seq2	map kinase-interacting serine threonine-protein kinase 1-like	409	20	1.12E-27	75.00%	3	F:calmodulin-dependent protein kinase activity; P:protein phosphorylation; F:ATP binding
comp253783_c0_seq1	collagenase family protein	1625	20	1.26E-72	53.30%	5	P:proteolysis; F:serine-type endopeptidase activity; C:collagen; F:zinc ion binding; C:extracellular region
comp253807_c0_seq1	l-amino-acid oxidase	1413	20	8.06E-24	42.55%	6	P:oxidation-reduction process; F:oxidoreductase activity; C:nuclear membrane; C:lysosome; F:L-amino-acid oxidase activity; C:intracellular membrane-bounded organelle
comp253807_c0_seq2	l-amino-acid oxidase	1874	20	3.00E-53	45.45%	1	C:intracellular membrane-bounded organelle
comp253809_c0_seq2	sugar transporter protein 5	429	20	1.45E-10	57.45%	6	C:plasma membrane part; P:lactose transport; P:trehalose transport; F:trehalose transmembrane transporter activity; P:maltose transport; P:sucrose transport
comp253828_c0_seq2	secreted trypsin-like serine protease	852	20	6.22E-11	42.30%	6	P:proteolysis; F:serine-type endopeptidase activity; F:catalytic activity; F:peptidase activity; F:serine-type peptidase activity; F:hydrolase activity
comp253828_c0_seq5	secreted trypsin-like serine protease	730	20	4.47E-11	42.55%	8	P:proteolysis; F:serine-type endopeptidase activity; F:serine-type peptidase activity; F:hydrolase activity; F:catalytic activity; F:peptidase activity; P:digestion; C:extracellular region
comp253828_c0_seq6	GF11402	286	1	3.29E-08	57.00%	1	F:catalytic activity
comp253832_c0_seq1	elongation of very long chain fatty acids protein aael008004-like	456	20	1.37E-32	64.15%	1	C:integral to membrane
comp253832_c0_seq2	elongation of very long chain fatty acids protein aael008004-like	365	20	1.61E-32	65.05%	1	C:integral to membrane
comp253832_c0_seq3	elongation of very long chain fatty acids protein aael008004-like	213	20	2.87E-17	68.80%	1	C:integral to membrane
comp253833_c0_seq1	serine protease 33	433	20	3.11E-11	72.50%	5	C:extracellular space; P:proteolysis; C:intracellular organelle; C:plasma membrane; F:serine-type peptidase activity
comp253833_c0_seq2	serine protease 33	393	20	1.01E-10	70.30%	3	C:extracellular space; P:metabolic process; F:serine-type peptidase activity
comp253853_c0_seq1	calmodulin	548	20	6.39E-38	68.65%	33	P:positive regulation of ryanodine-sensitive calcium-release channel activity; P:G-protein coupled receptor signaling pathway; C:nucleoplasm; F:receptor binding; P:neurotrophin TRK receptor signaling pathway; P:platelet activation; P:glycogen catabolic process; P:regulation of release of sequestered calcium ion into cytosol by sarcoplasmic reticulum; F:thioesterase binding; F:N-terminal myristoyl…
comp253853_c0_seq4	pinus taeda anonymous locus cl718contig1_01 genomic sequence	264	20	4.45E-09	80.05%	6	P:pollen germination; C:vacuole; P:calcium-mediated signaling; C:plasma membrane; F:calcium ion binding; P:regulation of photomorphogenesis
comp253853_c0_seq5	calmodulin	595	20	2.91E-27	70.70%	3	P:generation of precursor metabolites and energy; P:bioluminescence; F:protein binding
comp253853_c0_seq6	calmodulin	820	20	3.80E-19	64.95%	31	P:G-protein coupled receptor signaling pathway; C:nucleoplasm; P:neurotrophin TRK receptor signaling pathway; P:platelet activation; P:regulation of ryanodine-sensitive calcium-release channel activity; P:glycogen catabolic process; P:negative regulation of biological process; F:thioesterase binding; F:N-terminal myristoylation domain binding; P:activation of phospholipase C activity; P:response …
comp253853_c0_seq7	nonmuscle myosin essential light	268	20	9.38E-09	62.60%	16	P:response to absence of light; P:response to gibberellin stimulus; F:calcium ion binding; P:response to cold; P:regulation of flower development; P:innate immune response; P:response to heat; P:response to auxin stimulus; P:long-day photoperiodism, flowering; P:response to abscisic acid stimulus; P:regulation of nitric oxide metabolic process; P:response to 1-aminocyclopropane-1-carboxylic acid;…
comp253853_c0_seq9	calmodulin	867	20	1.44E-13	63.75%	3	P:generation of precursor metabolites and energy; P:bioluminescence; F:protein binding
comp253853_c0_seq10	nonmuscle myosin essential light	242	20	7.17E-09	62.40%	16	P:response to absence of light; P:response to gibberellin stimulus; F:calcium ion binding; P:response to cold; P:regulation of flower development; P:innate immune response; P:response to heat; P:response to auxin stimulus; P:long-day photoperiodism, flowering; P:response to abscisic acid stimulus; P:regulation of nitric oxide metabolic process; P:response to 1-aminocyclopropane-1-carboxylic acid;…
comp253864_c0_seq1	conserved hypothetical protein	1331	1	1.41E-07	45.00%	0	-
comp253874_c0_seq1	charged multivesicular body protein 5	825	20	4.40E-14	70.55%	4	C:intracellular membrane-bounded organelle; C:cytoplasmic part; P:cellular process; P:protein transport
comp253874_c0_seq2	charged multivesicular body protein 5	856	20	1.55E-12	69.35%	4	P:transport; C:intracellular membrane-bounded organelle; C:cytoplasmic part; P:cellular process
comp253900_c0_seq1	serine protease	301	14	8.86E-10	50.21%	1	F:catalytic activity
comp253941_c0_seq1	hypothetical protein	531	1	4.33E-07	50.00%	0	-
comp253946_c0_seq1	cub domain-containing protein 2-like	1863	20	1.54E-24	50.25%	1	F:peptidase activity
comp253946_c0_seq2	cub domain-containing protein 2	261	20	8.74E-09	53.50%	1	F:calcium ion binding
comp253953_c1_seq7	cuticle protein 19	457	20	3.24E-14	61.45%	1	F:structural constituent of cuticle
comp253987_c0_seq1	arylsulfatase j-like	393	20	2.36E-19	56.25%	5	F:sulfuric ester hydrolase activity; P:response to stimulus; C:intracellular membrane-bounded organelle; C:cytoplasmic part; P:metabolic process
comp253987_c0_seq3	arylsulfatase i	1475	20	1.32E-98	57.25%	11	P:central nervous system development; P:response to estrogen stimulus; P:response to pH; P:response to nutrient; C:Golgi apparatus; C:lysosome; C:rough endoplasmic reticulum; P:response to methylmercury; F:arylsulfatase activity; C:mitochondrion; P:autophagy
comp254012_c0_seq1	glutathione s-transferase	1092	15	2.16E-32	46.73%	2	F:transferase activity; F:glutathione transferase activity
comp254012_c0_seq2	glutathione s-transferase	931	7	6.29E-30	48.86%	0	-
comp254012_c0_seq3	hypothetical protein PTSG_06373	286	2	7.83E-17	68.50%	0	-
comp254038_c0_seq1	zinc finger protein c3h1 type-like 1-like	1400	20	4.76E-35	82.75%	2	F:zinc ion binding; F:nucleic acid binding
comp254041_c0_seq1	otopetrin-3- partial	997	20	2.17E-39	53.80%	0	-
comp254041_c0_seq2	otopetrin-3- partial	451	13	5.33E-26	61.92%	0	-
comp254042_c0_seq1	mitochondrial sodium hydrogen exchanger 9b2 isoform 2	487	20	4.21E-21	71.10%	3	P:cation transport; C:membrane; F:antiporter activity
comp254045_c0_seq1	proteinase inhibitor i4 serpin	428	20	1.54E-11	56.15%	1	P:regulation of metabolic process
comp254045_c0_seq2	proteinase inhibitor serpin	527	20	2.19E-17	54.60%	1	F:serine-type endopeptidase inhibitor activity
comp254045_c0_seq4	proteinase inhibitor i4 serpin	779	20	7.49E-17	54.35%	1	F:serine-type endopeptidase inhibitor activity
comp254045_c0_seq5	squamous cell carcinoma antigen 1	895	20	1.69E-61	62.45%	5	F:serine-type endopeptidase inhibitor activity; C:cytoplasm; P:negative regulation of endopeptidase activity; P:regulation of proteolysis; C:extracellular region
comp254052_c0_seq2	serine protease mitochondrial-like	1002	20	1.04E-80	64.75%	3	F:peptidase activity; C:membrane; C:mitochondrion
comp254052_c0_seq3	serine protease mitochondrial-like	624	20	1.32E-47	65.75%	4	F:peptidase activity; P:mitochondrion organization; C:membrane; C:mitochondrion
comp254053_c0_seq1	hypothetical protein DAPPUDRAFT_314230	394	3	9.44E-18	70.33%	0	-
comp254090_c0_seq1	cd209 antigen-like protein e	354	6	2.46E-08	50.17%	2	F:carbohydrate binding; F:receptor activity
comp254090_c0_seq2	serum lectin isoform 1 precursor	440	20	1.12E-17	55.20%	1	F:carbohydrate binding
comp254090_c0_seq4	c-type mannose receptor 2	994	20	2.42E-17	46.50%	2	F:carbohydrate binding; P:cell adhesion
comp254090_c0_seq5	type ii antifreeze protein	446	20	1.90E-13	52.80%	4	P:induction of bacterial agglutination; C:extracellular region; F:carbohydrate binding; P:defense response to Gram-negative bacterium
comp254094_c0_seq1	solute carrier family 22 member 8	1730	20	7.95E-28	42.20%	3	F:ion transmembrane transporter activity; P:transport; C:membrane
comp254104_c0_seq1	myosin heavy chain type ii	422	20	5.04E-44	76.20%	2	C:myosin complex; F:nucleotide binding
comp254113_c0_seq1	transient receptor potential cation channel subfamily a member 1 homolog	1919	20	1.30E-40	48.25%	7	C:integral to membrane; C:membrane; P:transmembrane transport; P:ion transport; F:ion channel activity; P:transport; F:receptor activity
comp254114_c0_seq1	cellular retinoic acid-binding protein 2	606	20	1.15E-32	61.45%	3	F:lipid binding; P:transport; F:transporter activity
comp254122_c0_seq1	cg13310 cg13310-pa	610	20	1.19E-19	55.50%	4	C:membrane; F:actin binding; P:cellular component organization; P:actin cytoskeleton organization
comp254122_c0_seq2	cg13310 cg13310-pa	676	20	1.52E-32	48.95%	1	C:membrane
comp254122_c0_seq3	cg13310 cg13310-pa	563	20	1.04E-22	55.90%	4	C:membrane; F:actin binding; P:cellular component organization; P:actin cytoskeleton organization
comp254122_c0_seq4	cg13310 cg13310-pa	848	20	2.27E-39	51.45%	1	C:membrane
comp254122_c0_seq5	cg13310 cg13310-pa	916	20	4.77E-38	50.75%	1	C:membrane
comp254122_c0_seq6	cg13310 cg13310-pa	895	20	4.59E-37	51.15%	1	C:membrane
comp254122_c0_seq7	cg13310 cg13310-pa	893	20	2.33E-42	51.45%	4	C:membrane; F:actin binding; P:cellular component organization; P:actin cytoskeleton organization
comp254122_c0_seq8	cg13310 cg13310-pa	655	20	1.06E-31	49.15%	1	C:membrane
comp254128_c0_seq1	chymotrypsin-like protein	411	20	3.08E-22	63.80%	2	C:extracellular region; F:peptidase activity
comp254128_c0_seq2	chymotrypsin-like proteinase	377	20	2.99E-22	63.65%	2	C:extracellular region; F:peptidase activity
comp254135_c0_seq1	atp-dependent acyl- synthetase	557	1	7.98E-07	76.00%	0	-
comp254135_c0_seq5	atp-dependent acyl- synthetase	668	1	6.15E-07	76.00%	0	-
comp254147_c0_seq2	isoform a	995	20	2.47E-22	46.20%	1	F:catalytic activity
comp254147_c0_seq3	isoform a	908	20	1.93E-22	45.75%	8	P:proteolysis; F:serine-type endopeptidase activity; F:serine-type peptidase activity; F:hydrolase activity; F:catalytic activity; F:peptidase activity; F:scavenger receptor activity; C:membrane
comp254206_c0_seq1	mitochondrial sodium hydrogen exchanger nha2	425	20	2.68E-21	62.70%	3	F:sodium:hydrogen antiporter activity; C:brush border; P:renal sodium ion transport
comp254206_c0_seq2	mitochondrial sodium hydrogen exchanger nha2	236	11	7.97E-08	69.27%	1	P:transport
comp254212_c0_seq4	protein kinase	999	20	4.43E-11	42.05%	11	F:kinase activity; F:ATP binding; F:protein kinase activity; P:phosphorylation; F:nucleotide binding; P:protein phosphorylation; F:transferase activity, transferring phosphorus-containing groups; F:metal ion binding; F:zinc ion binding; C:intracellular; F:protein serine/threonine kinase activity
comp254216_c0_seq1	achain crystal structure of engineered northeast structural genomics consortium target	327	20	5.90E-16	58.60%	4	F:hydrolase activity, acting on ester bonds; P:GPI anchor metabolic process; C:intrinsic to endoplasmic reticulum membrane; P:intracellular protein transport
comp254223_c0_seq1	disrupted in renal carcinoma protein 2 homolog	1431	20	6.19E-62	49.95%	1	P:transport
comp254240_c0_seq1	structural constituent of	493	18	2.13E-25	71.00%	1	F:structural constituent of cuticle
comp254240_c0_seq4	structural constituent of	583	18	2.59E-25	70.89%	1	F:structural constituent of cuticle
comp254240_c0_seq5	structural constituent of	729	18	5.48E-25	71.06%	1	F:structural constituent of cuticle
comp254254_c0_seq1	cuticle protein 7	1193	20	5.66E-11	65.25%	3	F:structural constituent of cuticle; F:nucleic acid binding; F:pancreatic ribonuclease activity
comp254254_c0_seq2	cuticle protein 7	1220	20	2.53E-12	69.45%	3	F:structural constituent of cuticle; F:nucleic acid binding; F:pancreatic ribonuclease activity
comp254254_c0_seq3	cuticle protein 7	1202	20	2.45E-12	69.45%	3	F:structural constituent of cuticle; F:nucleic acid binding; F:pancreatic ribonuclease activity
comp254254_c0_seq4	cuticle protein 7	1211	20	5.89E-11	65.25%	3	F:structural constituent of cuticle; F:nucleic acid binding; F:pancreatic ribonuclease activity
comp254254_c0_seq5	cuticle protein 7	597	20	7.16E-17	71.30%	3	F:structural constituent of cuticle; F:nucleic acid binding; F:pancreatic ribonuclease activity
comp254254_c0_seq6	cuticle protein 7	1184	20	2.31E-12	69.45%	3	F:structural constituent of cuticle; F:nucleic acid binding; F:pancreatic ribonuclease activity
comp254254_c0_seq7	cuticle protein 7	1175	20	5.44E-11	65.25%	3	F:structural constituent of cuticle; F:nucleic acid binding; F:pancreatic ribonuclease activity
comp254281_c0_seq1	hypothetical protein	481	3	2.40E-27	67.33%	0	-
comp254281_c0_seq2	hypothetical protein	845	4	3.38E-20	78.50%	0	-
comp254281_c0_seq3	hypothetical protein	291	4	3.52E-27	68.75%	0	-
comp254281_c0_seq4	hypothetical protein	951	4	1.68E-17	79.25%	0	-
comp254281_c0_seq5	hypothetical protein	982	4	5.03E-20	78.50%	0	-
comp254281_c0_seq7	hypothetical protein	814	4	1.20E-17	79.25%	0	-
comp254281_c0_seq12	hypothetical protein	443	3	1.03E-21	67.33%	0	-
comp254290_c0_seq1	muscle myosin heavy chain	796	20	1.14E-74	71.75%	2	C:myosin complex; F:nucleotide binding
comp254322_c0_seq1	cuticular protein 50cb	532	20	4.94E-20	73.55%	1	F:structural constituent of chitin-based cuticle
comp254328_c0_seq3	cuticular protein rr-2 motif 132	1241	16	1.53E-08	67.25%	1	F:structural constituent of cuticle
comp254334_c0_seq1	an1-type zinc finger protein 6	457	20	3.28E-12	67.20%	1	F:binding
comp254342_c0_seq1	cathepsin l1-like	688	20	1.19E-28	49.50%	4	P:proteolysis; F:hydrolase activity; F:cysteine-type peptidase activity; F:peptidase activity
comp254342_c0_seq2	cathepsin l1-like	703	20	1.33E-27	49.75%	4	P:proteolysis; F:hydrolase activity; F:cysteine-type peptidase activity; F:peptidase activity
comp254342_c0_seq3	cathepsin l	498	20	3.16E-12	58.95%	1	F:peptidase activity
comp254342_c0_seq5	cathepsin l	459	20	2.84E-12	58.15%	1	F:peptidase activity
comp254349_c0_seq1	cuticle protein 19	268	3	6.23E-08	65.00%	1	F:structural constituent of cuticle
comp254349_c0_seq2	cuticle protein 7	268	3	2.79E-08	65.33%	1	F:structural constituent of cuticle
comp254360_c0_seq1	cadherin-89d-like	4347	20	0	52.35%	6	F:calcium ion binding; P:homophilic cell adhesion; C:integral to membrane; P:cell adhesion; C:membrane; C:plasma membrane
comp254360_c1_seq1	cadherin-repeats domain-containing protein	406	2	3.69E-08	57.50%	9	C:integral to membrane; C:membrane; P:oxidation-reduction process; F:oxidoreductase activity; F:alcohol dehydrogenase (NAD) activity; C:plasma membrane; P:homophilic cell adhesion; F:calcium ion binding; P:cell adhesion
comp254372_c1_seq1	chloride intracellular channel protein 5-like	941	20	3.57E-78	54.75%	2	P:regulation of biological process; C:cytoplasm
comp254391_c0_seq1	deleted in autism protein 1 isoform 2	866	20	2.00E-22	47.20%	1	C:Golgi apparatus part
comp254392_c0_seq1	serine proteinase stubble-like	1016	20	1.05E-49	56.20%	1	F:hydrolase activity
comp254394_c0_seq1	kruppel-like factor 2a	1062	20	3.44E-45	88.20%	3	F:zinc ion binding; F:nucleic acid binding; C:intracellular
comp254415_c0_seq1	phenylalanine hydroxylase	594	20	4.98E-77	77.50%	10	P:oxidation-reduction process; P:L-phenylalanine catabolic process; F:tryptophan 5-monooxygenase activity; P:phagocytosis, engulfment; P:long-term memory; F:amino acid binding; C:lipid particle; F:phenylalanine 4-monooxygenase activity; P:eye pigment biosynthetic process; F:iron ion binding
comp254415_c0_seq2	phenylalanine hydroxylase	590	20	4.81E-76	78.00%	10	P:oxidation-reduction process; P:L-phenylalanine catabolic process; F:tryptophan 5-monooxygenase activity; P:phagocytosis, engulfment; P:long-term memory; F:amino acid binding; C:lipid particle; F:phenylalanine 4-monooxygenase activity; P:eye pigment biosynthetic process; F:iron ion binding
comp254417_c0_seq1	chorion peroxidase-like	1250	20	1.96E-90	53.95%	5	P:oxidation-reduction process; F:heme binding; P:response to oxidative stress; F:peroxidase activity; F:oxidoreductase activity
comp254453_c0_seq1	beta-ig-h3 fasciclin	1030	20	6.79E-20	55.75%	2	F:lyase activity; F:threonine synthase activity
comp254455_c0_seq2	chymotrypsin bi	860	20	2.91E-14	44.80%	1	F:catalytic activity
comp254455_c0_seq3	transmembrane protease serine 9-like	1316	20	1.67E-19	42.90%	2	P:metabolic process; P:response to stress
comp254470_c0_seq1	carboxypeptidase d	1007	20	2.16E-59	58.85%	6	F:metallocarboxypeptidase activity; P:imaginal disc-derived wing morphogenesis; P:phagocytosis, engulfment; P:long-term memory; C:perinuclear region of cytoplasm; P:metabolic process
comp254501_c0_seq1	carboxypeptidase d-like	1124	20	2.89E-79	57.65%	6	F:metallocarboxypeptidase activity; P:imaginal disc-derived wing morphogenesis; P:phagocytosis, engulfment; P:long-term memory; C:perinuclear region of cytoplasm; P:metabolic process
comp254501_c0_seq2	isoform e	863	20	1.66E-67	58.50%	6	F:metallocarboxypeptidase activity; P:imaginal disc-derived wing morphogenesis; P:phagocytosis, engulfment; P:long-term memory; C:perinuclear region of cytoplasm; P:metabolic process
comp254513_c0_seq1	hypothetical protein THAOC_35952	1385	1	8.08E-17	36.00%	0	-
comp254533_c0_seq1	nadh dehydrogenase subunit 5	1730	20	0	69.95%	4	F:oxidoreductase activity; C:membrane part; C:mitochondrion; P:electron transport chain
comp254555_c1_seq6	AGAP010731-PA	288	1	9.75E-08	64.00%	3	P:proteolysis; F:serine-type endopeptidase activity; F:catalytic activity
comp254555_c1_seq7	serine protease h82	252	20	9.68E-12	62.20%	5	F:peptidase activity; P:sensory perception of sound; C:neuronal cell body; C:endoplasmic reticulum; C:membrane part
comp254560_c1_seq1	fasciclin	931	20	1.08E-15	60.30%	0	-
comp254561_c0_seq1	troponin invertebrate	1180	20	4.65E-71	79.50%	10	P:mesoderm development; P:sarcomere organization; F:calcium ion binding; C:troponin complex; P:skeletal muscle thin filament assembly; P:cellular calcium ion homeostasis; P:muscle organ morphogenesis; P:muscle cell cellular homeostasis; P:mitochondrion organization; F:tropomyosin binding
comp254561_c0_seq2	troponin invertebrate	731	20	9.36E-73	79.50%	10	P:mesoderm development; P:sarcomere organization; F:calcium ion binding; C:troponin complex; P:skeletal muscle thin filament assembly; P:cellular calcium ion homeostasis; P:muscle organ morphogenesis; P:muscle cell cellular homeostasis; P:mitochondrion organization; F:tropomyosin binding
comp254565_c1_seq1	phospholipid-hydroperoxide glutathione peroxidase	489	20	3.03E-49	77.35%	3	F:glutathione peroxidase activity; P:response to oxidative stress; P:oxidation-reduction process
comp254571_c0_seq1	hypothetical protein	1495	5	3.37E-82	72.80%	0	-
comp254575_c1_seq1	scavenger receptor class member 2	250	20	5.38E-09	60.00%	4	C:lysosome; P:protein targeting to lysosome; F:enzyme binding; C:integral to membrane
comp254585_c0_seq2	carbonic anhydrase 3- partial	206	4	4.38E-09	58.25%	4	F:metal ion binding; F:zinc ion binding; P:one-carbon metabolic process; F:carbonate dehydratase activity
comp254600_c0_seq1	hypothetical protein	620	4	1.50E-63	80.00%	0	-
comp254617_c0_seq1	zymogen granule membrane protein 16-like	543	12	7.52E-12	52.25%	2	C:cytoplasmic vesicle part; C:cytoplasmic membrane-bounded vesicle
comp254617_c0_seq2	zymogen granule membrane protein 16-like	591	2	2.14E-07	52.00%	2	C:cytoplasmic part; C:intracellular organelle
comp254629_c0_seq1	fatty acid-binding protein	825	20	5.08E-32	63.95%	3	F:lipid binding; P:transport; F:transporter activity
comp254632_c0_seq1	carbonic anhydrase	516	20	5.60E-23	53.95%	5	F:metal ion binding; F:zinc ion binding; P:one-carbon metabolic process; F:carbonate dehydratase activity; F:lyase activity
comp254642_c1_seq1	map kinase-interacting serine threonine-protein kinase 2	308	20	4.78E-30	68.10%	10	P:protein phosphorylation; P:intracellular protein kinase cascade; F:protein serine/threonine kinase activity; P:apoptotic process; P:hemopoiesis; F:ATP binding; P:cell surface receptor signaling pathway; F:protein binding; P:cellular response to arsenic-containing substance; C:intracellular part
comp254642_c1_seq2	map kinase-interacting serine threonine-protein kinase 1-like	248	20	1.81E-19	67.50%	10	P:protein phosphorylation; P:intracellular protein kinase cascade; F:protein serine/threonine kinase activity; P:apoptotic process; P:hemopoiesis; F:ATP binding; P:cell surface receptor signaling pathway; F:protein binding; P:cellular response to arsenic-containing substance; C:intracellular part
comp254645_c0_seq2	cub and sushi domain-containing protein 2	2332	20	2.10E-47	40.45%	7	F:hydrolase activity; F:carbohydrate binding; F:molecular_function; P:biological_process; C:cellular_component; C:integral to membrane; C:plasma membrane
comp254646_c0_seq1	sodium- and chloride-dependent gaba transporter 2 isoform 1	737	20	4.09E-17	43.85%	13	F:symporter activity; C:integral to membrane; F:neurotransmitter:sodium symporter activity; C:membrane; P:neurotransmitter transport; P:transport; F:gamma-aminobutyric acid:sodium symporter activity; C:integral to plasma membrane; F:neurotransmitter binding; P:neurotransmitter secretion; P:synaptic transmission; P:transmembrane transport; C:plasma membrane
comp254646_c0_seq2	sodium-dependent nutrient amino acid transporter 1-like	350	20	4.83E-12	53.30%	4	F:substrate-specific transmembrane transporter activity; P:transport; F:active transmembrane transporter activity; C:membrane
comp254646_c0_seq3	sodium-dependent nutrient amino acid transporter 1-like	388	20	5.32E-14	54.10%	4	F:substrate-specific transmembrane transporter activity; P:transport; F:active transmembrane transporter activity; C:membrane
comp254650_c0_seq1	basement membrane-specific heparan sulfate proteoglycan core protein	887	20	1.22E-32	52.50%	0	-
comp254677_c0_seq2	ataxin-1	490	20	6.43E-40	69.00%	19	F:protein C-terminus binding; P:visual learning; P:nuclear export; F:protein self-association; C:nuclear inclusion body; P:regulation of excitatory postsynaptic membrane potential; P:negative regulation of transcription, DNA-dependent; C:cytoplasm; C:nucleolus; P:negative regulation of phosphorylation; P:RNA processing; F:identical protein binding; C:nuclear matrix; P:positive regulation of trans…
comp254682_c0_seq1	organic cation transporter 1-like	471	20	1.19E-26	58.55%	6	C:integral to membrane; P:transmembrane transport; F:transmembrane transporter activity; C:membrane; P:transport; F:transporter activity
comp254682_c0_seq2	organic cation transporter protein	1108	20	1.12E-46	56.85%	7	F:transmembrane transporter activity; C:integral to membrane; P:transmembrane transport; P:carbohydrate transport; C:membrane; P:transport; F:transporter activity
comp254682_c0_seq3	organic cation transporter 1-like	529	20	6.31E-26	58.65%	3	F:ion transmembrane transporter activity; P:ion transport; C:membrane part
comp254686_c0_seq1	chondroitin proteoglycan-2-like	1255	20	4.83E-88	75.40%	3	F:chitin binding; P:chitin metabolic process; C:extracellular region
comp254686_c0_seq2	chondroitin proteoglycan-2-like	1036	20	9.02E-108	81.40%	3	C:extracellular region; F:chitin binding; P:chitin metabolic process
comp254698_c0_seq1	coagulation factor vii	1137	20	1.55E-25	45.60%	6	P:proteolysis; F:serine-type endopeptidase activity; F:serine-type peptidase activity; F:hydrolase activity; F:catalytic activity; F:peptidase activity
comp254698_c0_seq2	prophenoloxidase activating enzyme 2	349	5	9.96E-12	60.20%	1	F:hydrolase activity
comp254698_c0_seq3	coagulation factor vii	1312	20	2.56E-25	45.60%	6	P:proteolysis; F:serine-type endopeptidase activity; F:serine-type peptidase activity; F:hydrolase activity; F:catalytic activity; F:peptidase activity
comp254698_c0_seq6	coagulation factor vii	1168	20	1.52E-25	45.40%	6	P:proteolysis; F:serine-type endopeptidase activity; F:serine-type peptidase activity; F:hydrolase activity; F:catalytic activity; F:peptidase activity
comp254698_c0_seq8	coagulation factor vii	1343	20	2.49E-25	45.40%	6	P:proteolysis; F:serine-type endopeptidase activity; F:serine-type peptidase activity; F:hydrolase activity; F:catalytic activity; F:peptidase activity
comp254752_c0_seq1	calmodulin	647	20	4.14E-47	74.60%	42	P:detection of calcium ion; P:positive regulation of NFAT protein import into nucleus; F:phosphatidylinositol 3-kinase binding; P:mitotic spindle organization; F:N-terminal myristoylation domain binding; P:synaptic transmission; C:midbody; P:metarhodopsin inactivation; F:myosin VI head/neck binding; P:male courtship behavior; P:kinetochore organization; P:regulation of light-activated channel act…
comp254752_c0_seq2	calmodulin 3b (phosphorylase delta)	587	20	8.80E-48	73.90%	8	C:cytosol; F:calcium ion binding; P:negative regulation of ryanodine-sensitive calcium-release channel activity; P:positive regulation of ryanodine-sensitive calcium-release channel activity; F:enzyme binding; C:spindle; F:myosin binding; P:regulation of release of sequestered calcium ion into cytosol by sarcoplasmic reticulum
comp254770_c0_seq1	matrix metalloproteinase	1273	20	1.35E-108	62.20%	2	F:metal ion binding; F:peptidase activity
comp254770_c0_seq2	matrix metalloproteinase	428	20	1.49E-32	59.70%	1	F:hydrolase activity
comp254770_c0_seq3	matrix metalloproteinase-14-like	1095	20	3.87E-86	65.00%	2	F:metal ion binding; F:peptidase activity
comp254785_c0_seq1	homogentisate -dioxygenase	308	20	3.86E-23	80.95%	4	F:homogentisate 1,2-dioxygenase activity; P:oxidation-reduction process; P:tyrosine catabolic process; P:L-phenylalanine catabolic process
comp254793_c0_seq2	a chain crystal structure of arylalkylamine n-acetyltransferase 2 from aedes aegypti	762	2	6.61E-10	45.50%	1	F:N-acetyltransferase activity
comp254793_c0_seq6	a chain crystal structure of arylalkylamine n-acetyltransferase 2 from aedes aegypti	762	15	1.80E-14	43.60%	1	F:N-acetyltransferase activity
comp254798_c0_seq1	low-density lipoprotein receptor-related protein 12 isoform 2	653	20	1.51E-17	42.95%	1	C:integral to plasma membrane
comp254798_c0_seq2	chymotrypsinogen 2-like	430	20	2.61E-33	57.95%	1	F:hydrolase activity
comp254798_c0_seq3	low-density lipoprotein receptor-related protein 12 isoform x2	762	20	5.35E-18	42.65%	7	P:proteolysis; F:serine-type endopeptidase activity; F:catalytic activity; F:serine-type peptidase activity; F:hydrolase activity; F:peptidase activity; C:integral to plasma membrane
comp254812_c0_seq1	phospholipid scramblase 2	205	20	2.11E-21	84.60%	0	-
comp254812_c0_seq2	phospholipid scramblase 1	231	20	5.34E-20	80.50%	0	-
comp254812_c0_seq3	phospholipid scramblase 2-like	560	20	9.12E-34	64.45%	19	P:transcription, DNA-dependent; P:phosphatidylserine biosynthetic process; P:positive regulation of gene expression; F:receptor binding; P:negative regulation of protein binding; P:phospholipid scrambling; P:defense response to virus; C:integral to membrane; P:regulation of nucleobase-containing compound metabolic process; C:cytosol; P:intrinsic apoptotic signaling pathway; P:response to UV-C; P:…
comp254812_c0_seq4	phospholipid scramblase	424	20	2.50E-40	71.05%	3	F:phospholipid scramblase activity; P:synaptic transmission; P:phospholipid scrambling
comp254812_c0_seq5	phospholipid scramblase 2-like	285	20	1.46E-19	65.80%	19	P:transcription, DNA-dependent; P:phosphatidylserine biosynthetic process; P:positive regulation of gene expression; F:receptor binding; P:negative regulation of protein binding; P:phospholipid scrambling; P:defense response to virus; C:integral to membrane; P:regulation of nucleobase-containing compound metabolic process; C:cytosol; P:intrinsic apoptotic signaling pathway; P:response to UV-C; P:…
comp254813_c0_seq1	myosin heavy chain type ii	264	20	3.64E-26	73.25%	2	C:myosin complex; F:nucleotide binding
comp254813_c2_seq1	myosin heavy chain	705	20	3.21E-78	71.05%	2	C:myosin complex; F:nucleotide binding
comp254839_c0_seq1	glycine receptor subunit alpha-3 isoform 1	820	20	1.96E-23	43.80%	2	P:transport; C:membrane
comp254839_c0_seq3	glycine receptor subunit alpha-3 isoform 1	893	20	5.34E-27	43.70%	2	P:transport; C:membrane
comp254856_c0_seq1	beta-ig-h3 fasciclin	1094	20	5.76E-31	63.10%	0	-
comp254874_c0_seq1	c-type lectin 27kd	997	20	1.38E-76	67.80%	1	F:carbohydrate binding
comp254874_c0_seq2	c-type lectin 27kd	472	20	1.65E-45	70.20%	1	F:carbohydrate binding
comp254874_c0_seq3	c-type lectin 27kd	805	20	6.89E-77	67.70%	1	F:carbohydrate binding
comp254891_c0_seq1	conserved hypothetical protein	377	1	1.05E-07	64.00%	2	P:chromosome condensation; F:DNA binding
comp254891_c0_seq2	conserved hypothetical protein	515	1	1.79E-07	58.00%	2	P:chromosome condensation; F:DNA binding
comp254913_c0_seq1	tubulin beta-4 chain-like isoform 2	247	20	9.98E-23	94.15%	8	C:microtubule; P:protein polymerization; P:GTP catabolic process; P:microtubule-based movement; F:GTPase activity; F:structural molecule activity; C:cytoplasm; F:GTP binding
comp254958_c0_seq1	kelch-like protein 9	1124	1	5.41E-07	49.00%	0	-
comp254958_c0_seq2	kelch-like protein 9	1106	1	5.76E-07	47.00%	0	-
comp254973_c0_seq5	protein o-mannosyl-transferase 2-like	320	20	1.75E-11	75.60%	6	P:muscle organ development; C:membrane part; P:protein glycosylation; F:mannosyltransferase activity; C:endoplasmic reticulum; P:lipid glycosylation
comp254986_c0_seq1	antibiotic biosynthesis monooxygenase	496	6	3.09E-09	55.00%	1	F:monooxygenase activity
comp254988_c0_seq1	serine protease, putative	1668	1	7.32E-07	64.00%	1	F:catalytic activity
comp254993_c1_seq1	cuticle protein 7	296	2	2.23E-09	76.00%	1	F:structural constituent of cuticle
comp254993_c1_seq2	cuticle protein 7	780	2	2.12E-09	77.00%	1	F:structural constituent of cuticle
comp254996_c0_seq2	neutral sphingomyelinase-like	1568	20	4.23E-29	49.35%	5	F:exonuclease activity; F:endonuclease activity; F:sphingomyelin phosphodiesterase activity; P:sphingomyelin metabolic process; F:hydrolase activity
comp255041_c0_seq2	protein isoform b-like	1061	20	1.78E-44	48.00%	3	F:metal ion binding; F:zinc ion binding; F:iron-sulfur cluster binding
comp255047_c0_seq1	organic cation transporter	732	20	1.48E-44	55.90%	7	F:transmembrane transporter activity; C:integral to membrane; P:transmembrane transport; C:membrane; P:transport; F:transporter activity; P:carbohydrate transport
comp255106_c0_seq1	l-allo-threonine aldolase	987	20	2.88E-76	62.45%	1	F:catalytic activity
comp255113_c0_seq1	long-chain-fatty-acid-- ligase acsbg1-like	522	20	1.20E-39	66.85%	2	P:metabolic process; F:catalytic activity
comp255113_c1_seq1	long-chain-fatty-acid-- ligase acsbg2	613	20	1.67E-48	68.75%	1	F:catalytic activity
comp255113_c1_seq2	long-chain-fatty-acid-- ligase acsbg2-like	1036	20	9.90E-94	60.85%	4	F:ligase activity; F:long-chain fatty acid-CoA ligase activity; P:metabolic process; F:catalytic activity
comp255113_c1_seq3	amp dependent ligase	990	20	1.56E-86	61.45%	1	F:catalytic activity
comp255113_c1_seq4	long-chain-fatty-acid-- ligase acsbg2	542	20	2.61E-36	66.15%	2	P:metabolic process; F:catalytic activity
comp255136_c0_seq1	l-fucose isomerase family protein	896	3	3.24E-33	55.67%	1	F:isomerase activity
comp255147_c3_seq1	protein	452	20	1.11E-28	58.40%	7	C:integral to endoplasmic reticulum membrane; P:peptidyl-amino acid modification; F:nucleic acid binding; F:exonuclease activity; C:intracellular; C:membrane; P:transmembrane transport
comp255147_c3_seq2	protein	581	20	1.58E-42	57.95%	5	C:integral to endoplasmic reticulum membrane; P:peptidyl-amino acid modification; F:nucleic acid binding; F:exonuclease activity; C:intracellular
comp255171_c0_seq1	metallo-beta-lactamase family protein	1040	20	9.43E-67	50.75%	3	F:hydrolase activity; P:metabolic process; F:catalytic activity
comp255171_c0_seq2	metallo-beta-lactamase family protein	759	20	4.53E-68	50.75%	3	F:hydrolase activity; P:metabolic process; F:catalytic activity
comp255171_c0_seq3	metallo-beta-lactamase family protein	439	20	2.45E-48	52.95%	1	F:catalytic activity
comp255174_c0_seq1	endocuticle structural glycoprotein bd-	532	2	3.65E-08	55.50%	1	F:structural constituent of cuticle
comp255181_c0_seq1	serine proteinase stubble-like	987	20	8.44E-24	45.20%	7	P:proteolysis; F:serine-type endopeptidase activity; F:serine-type peptidase activity; F:hydrolase activity; F:catalytic activity; F:peptidase activity; C:integral to membrane
comp255187_c0_seq1	GL14840	711	1	1.21E-07	45.00%	0	-
comp255214_c0_seq1	chorion peroxidase-like	485	20	1.61E-10	55.60%	5	P:oxidation-reduction process; F:heme binding; P:response to oxidative stress; F:peroxidase activity; F:oxidoreductase activity
comp255214_c0_seq2	eosinophil peroxidase	1239	20	3.05E-44	49.25%	9	P:oxidation-reduction process; F:heme binding; P:response to oxidative stress; F:peroxidase activity; P:embryonic hemopoiesis; C:mitochondrion; C:cytoplasm; F:calcium ion binding; F:oxidoreductase activity
comp255214_c0_seq3	eosinophil peroxidase	516	20	2.81E-23	51.95%	2	P:metabolic process; P:response to stress
comp255215_c0_seq1	low quality protein: monocarboxylate transporter 12	1402	20	5.59E-52	47.90%	6	C:integral to membrane; P:transmembrane transport; F:symporter activity; C:membrane; P:transport; C:plasma membrane
comp255216_c0_seq1	c-type lectin 27kd	517	20	3.17E-15	51.85%	1	F:carbohydrate binding
comp255216_c1_seq1	c-type lectin precursor	496	20	2.90E-29	60.70%	1	F:carbohydrate binding
comp255229_c0_seq1	myosin heavy chain type 2	708	20	1.48E-64	72.95%	3	F:oxidoreductase activity; C:myosin complex; F:nucleotide binding
comp255229_c0_seq2	myosin heavy chain type 2	645	20	4.90E-65	72.90%	3	F:oxidoreductase activity; C:myosin complex; F:nucleotide binding
comp255240_c0_seq1	lactosylceramide 4-alpha-galactosyltransferase	1219	20	2.90E-22	46.00%	5	F:galactosyltransferase activity; C:Golgi stack; F:transferase activity; F:transferase activity, transferring glycosyl groups; F:lactosylceramide 4-alpha-galactosyltransferase activity
comp255244_c0_seq1	cuticle protein	315	5	1.39E-09	78.20%	1	F:structural constituent of cuticle
comp255261_c0_seq1	peptidase s1 and s6 chymotrypsin hap	794	20	1.23E-12	49.00%	1	F:catalytic activity
comp255262_c0_seq1	hypothetical protein	376	1	5.75E-07	56.00%	0	-
comp255270_c0_seq1	hypothetical protein, conserved	496	1	2.95E-11	54.00%	0	-
comp255274_c0_seq2	niemann-pick c1	881	20	8.20E-42	55.70%	3	C:integral to membrane; C:membrane; F:hedgehog receptor activity
comp255274_c0_seq3	niemann-pick c1	797	20	8.25E-31	52.80%	3	C:integral to membrane; C:membrane; F:hedgehog receptor activity
comp255274_c0_seq4	niemann-pick c1	774	20	4.97E-29	53.20%	3	C:integral to membrane; C:membrane; F:hedgehog receptor activity
comp255305_c0_seq1	serine proteinase stubble	985	20	1.95E-12	62.10%	1	F:peptidase activity
comp255313_c0_seq1	proteinase inhibitor i4 serpin	1035	20	1.40E-35	53.90%	6	P:proteolysis; F:peptidase activity; F:serine-type endopeptidase inhibitor activity; F:peptidase inhibitor activity; C:extracellular region; P:negative regulation of peptidase activity
comp255315_c0_seq1	cuticle protein 7	519	20	6.34E-27	62.25%	1	F:structural constituent of cuticle
comp255315_c0_seq2	cuticle protein 7	297	20	1.68E-22	60.45%	1	F:structural constituent of cuticle
comp255315_c0_seq3	cuticle protein 7	621	20	5.09E-27	62.00%	1	F:structural constituent of cuticle
comp255315_c0_seq4	cuticle protein 7	422	20	5.16E-27	62.30%	1	F:structural constituent of cuticle
comp255315_c0_seq5	cuticle protein 7	321	20	9.71E-21	62.55%	1	F:structural constituent of cuticle
comp255315_c0_seq6	cuticle protein 7	332	20	2.29E-27	62.55%	1	F:structural constituent of cuticle
comp255315_c0_seq7	cuticle protein 19	270	7	6.00E-14	58.43%	1	F:structural constituent of cuticle
comp255315_c0_seq8	cuticle protein 7	408	20	4.38E-27	62.20%	1	F:structural constituent of cuticle
comp255315_c0_seq9	cuticle protein 7	509	20	1.26E-26	62.30%	1	F:structural constituent of cuticle
comp255315_c0_seq10	cuticle protein 19	234	8	5.45E-15	61.50%	1	F:structural constituent of cuticle
comp255315_c0_seq11	cuticle protein 7	414	20	2.42E-27	62.25%	1	F:structural constituent of cuticle
comp255315_c0_seq12	cuticle protein 7	246	7	2.13E-14	60.43%	1	F:structural constituent of cuticle
comp255315_c0_seq13	cuticle protein 7	495	20	1.09E-26	62.20%	1	F:structural constituent of cuticle
comp255315_c0_seq14	cuticle protein 7	494	20	1.09E-26	62.20%	1	F:structural constituent of cuticle
comp255315_c0_seq15	cuticle protein 7	285	20	2.17E-21	62.25%	1	F:structural constituent of cuticle
comp255315_c0_seq16	cuticle protein 7	635	20	4.62E-27	62.05%	1	F:structural constituent of cuticle
comp255315_c0_seq17	cuticle protein 7	508	20	1.27E-26	62.30%	1	F:structural constituent of cuticle
comp255315_c0_seq18	cuticle protein 7	533	20	7.00E-27	62.35%	1	F:structural constituent of cuticle
comp255315_c0_seq19	cuticle protein 7	428	20	2.39E-27	62.35%	1	F:structural constituent of cuticle
comp255315_c0_seq20	cuticle protein 7	344	20	1.90E-28	61.25%	1	F:structural constituent of cuticle
comp255315_c0_seq21	cuticle protein 7	327	20	5.36E-22	61.40%	1	F:structural constituent of cuticle
comp255315_c0_seq22	cuticle protein 7	313	20	5.45E-22	61.15%	1	F:structural constituent of cuticle
comp255326_c0_seq2	proclotting enzyme	1409	20	1.18E-29	45.85%	6	P:proteolysis; F:serine-type endopeptidase activity; F:serine-type peptidase activity; F:hydrolase activity; F:catalytic activity; F:peptidase activity
comp255326_c0_seq3	proclotting enzyme-like	1495	20	1.84E-29	45.85%	6	P:proteolysis; F:serine-type endopeptidase activity; F:serine-type peptidase activity; F:hydrolase activity; F:catalytic activity; F:peptidase activity
comp255340_c0_seq1	chitin deacetylase 1	592	20	7.37E-126	93.55%	7	C:cytoplasm; F:pullulanase activity; P:regulation of tube length, open tracheal system; F:chitin binding; C:extracellular region; F:chitin deacetylase activity; P:chitin metabolic process
comp255340_c2_seq1	isoform b	601	20	8.35E-52	81.25%	6	C:cytoplasm; P:regulation of tube length, open tracheal system; F:chitin binding; C:extracellular region; F:chitin deacetylase activity; P:chitin metabolic process
comp255367_c0_seq1	serine proteinase stubble-like	372	20	4.94E-19	71.40%	1	F:serine-type peptidase activity
comp255367_c0_seq2	serine proteinase stubble-like	314	20	9.06E-20	71.35%	1	F:serine-type peptidase activity
comp255367_c0_seq4	serine protease	297	20	1.13E-19	71.45%	1	F:serine-type peptidase activity
comp255375_c0_seq1	protein nas- isoform a	944	20	1.07E-14	45.10%	10	F:metal ion binding; P:proteolysis; F:metallopeptidase activity; F:hydrolase activity; F:zinc ion binding; F:peptidase activity; F:metalloendopeptidase activity; C:integral to membrane; P:tRNA processing; C:cytoplasm
comp255375_c0_seq2	zinc metalloproteinase nas-4	763	10	4.98E-10	46.40%	10	F:metalloendopeptidase activity; P:tRNA processing; F:hydrolase activity; C:cytoplasm; F:zinc ion binding; F:metallopeptidase activity; F:peptidase activity; P:proteolysis; F:metal ion binding; C:integral to membrane
comp255380_c0_seq1	regucalcin (senescence marker protein-30)	1438	20	2.83E-15	45.10%	13	P:regulation of catalytic activity; C:cytoplasm; F:calcium ion binding; F:enzyme regulator activity; P:regulation of calcium-mediated signaling; P:cellular calcium ion homeostasis; F:hydrolase activity; C:nucleus; P:positive regulation of ATPase activity; F:zinc ion binding; F:gluconolactonase activity; F:metal ion binding; P:L-ascorbic acid biosynthetic process
comp255380_c0_seq2	regucalcin	1791	20	3.99E-15	45.20%	13	P:regulation of catalytic activity; C:cytoplasm; F:calcium ion binding; F:enzyme regulator activity; P:regulation of calcium-mediated signaling; P:cellular calcium ion homeostasis; F:hydrolase activity; C:nucleus; P:positive regulation of ATPase activity; F:zinc ion binding; F:gluconolactonase activity; F:metal ion binding; P:L-ascorbic acid biosynthetic process
comp255393_c0_seq1	alpha-( )-fucosyltransferase c-like	608	20	4.38E-50	60.10%	9	F:transferase activity; C:Golgi cisterna membrane; C:integral to membrane; C:membrane; F:transferase activity, transferring glycosyl groups; P:fucosylation; C:Golgi apparatus; F:fucosyltransferase activity; P:protein glycosylation
comp255393_c0_seq2	alpha-( )-fucosyltransferase c-like	1197	20	1.12E-66	58.05%	9	F:transferase activity; C:Golgi cisterna membrane; C:integral to membrane; C:membrane; F:transferase activity, transferring glycosyl groups; P:fucosylation; C:Golgi apparatus; F:fucosyltransferase activity; P:protein glycosylation
comp255395_c0_seq1	hypothetical protein	1562	4	2.99E-31	48.50%	0	-
comp255400_c0_seq1	myosin heavy chain	201	20	8.81E-16	72.95%	6	F:actin binding; C:myosin complex; F:motor activity; C:A band; P:locomotory behavior; F:nucleotide binding
comp255400_c0_seq2	myosin heavy chain	348	20	5.51E-24	63.75%	3	F:binding; C:myofibril; C:organelle part
comp255400_c0_seq3	myosin heavy chain	844	20	2.17E-102	71.60%	3	F:oxidoreductase activity; C:myosin complex; F:nucleotide binding
comp255400_c2_seq1	myosin heavy nonmuscle or smooth muscle	621	20	1.08E-69	73.20%	2	C:myosin complex; F:nucleotide binding
comp255401_c0_seq1	hypothetical protein	1334	4	1.31E-39	51.00%	0	-
comp255404_c0_seq1	peroxidase-like isoform 1	774	20	2.78E-43	54.35%	9	P:oxidation-reduction process; F:heme binding; P:response to oxidative stress; F:peroxidase activity; P:cell adhesion; F:oxidoreductase activity; F:catalytic activity; F:FMN binding; F:carbohydrate binding
comp255412_c0_seq1	myosin heavy chain	880	20	1.79E-107	77.65%	5	F:oxidoreductase activity; C:myosin filament; F:actin binding; F:ATP binding; F:motor activity
comp255412_c0_seq2	myosin heavy chain	265	20	8.06E-32	81.85%	4	C:myosin filament; F:actin binding; F:ATP binding; F:motor activity
comp255436_c0_seq1	hypothetical protein DAPPUDRAFT_306723	1459	1	2.02E-19	66.00%	0	-
comp255436_c0_seq6	hypothetical protein DAPPUDRAFT_306723	1484	1	1.11E-18	65.00%	0	-
comp255439_c0_seq2	protein isoforms d e-like	695	20	6.47E-20	57.00%	0	-
comp255443_c0_seq1	glycine n-methyltransferase-like	1163	20	7.64E-111	70.40%	2	P:metabolic process; F:methyltransferase activity
comp255455_c1_seq2	glycine rich secreted cement	357	20	1.05E-15	68.15%	4	F:chitin binding; P:chitin metabolic process; C:extracellular region; C:collagen
comp255455_c1_seq3	glycine rich secreted cement	421	20	1.99E-15	68.15%	4	F:chitin binding; P:chitin metabolic process; C:extracellular region; C:collagen
comp255455_c1_seq4	glycine rich secreted cement	408	20	7.76E-17	67.25%	4	F:chitin binding; P:chitin metabolic process; C:extracellular region; C:collagen
comp255455_c1_seq5	glycine rich secreted cement	438	20	1.03E-16	67.20%	4	F:chitin binding; P:chitin metabolic process; C:extracellular region; C:collagen
comp255455_c1_seq6	glycine rich secreted cement	438	20	1.04E-16	67.20%	4	F:chitin binding; P:chitin metabolic process; C:extracellular region; C:collagen
comp255455_c1_seq7	cuticular protein analogous to peritrophins 1-a	240	20	1.29E-17	67.10%	4	F:chitin binding; P:chitin metabolic process; C:extracellular region; C:collagen
comp255467_c0_seq1	jumonji domain containing 6	1966	20	8.56E-26	47.75%	3	P:primary metabolic process; P:cellular macromolecule metabolic process; F:oxidoreductase activity
comp255467_c0_seq4	jumonji domain containing 6	1455	20	1.13E-33	47.80%	8	F:oxidoreductase activity; P:organ development; P:RNA processing; P:cellular protein modification process; P:regulation of cellular process; F:binding; C:nucleus; P:chromatin modification
comp255467_c0_seq6	histone arginine demethylase	1276	1	7.64E-07	53.00%	2	F:methyltransferase activity; P:methylation
comp255467_c0_seq9	jumonji domain containing 6	878	20	1.04E-27	47.20%	10	P:phagocytosis; P:organ development; P:RNA processing; P:cardiovascular system development; P:cell differentiation; P:immune system process; P:regulation of cellular process; F:catalytic activity; F:binding; C:nucleus
comp255489_c0_seq1	sodium-dependent phosphate transport protein 2b-like	1890	20	1.19E-82	56.85%	4	P:phosphate ion transmembrane transport; C:apical plasma membrane; P:sodium-dependent phosphate transport; F:sodium-dependent phosphate transmembrane transporter activity
comp255489_c0_seq3	sodium-dependent phosphate transporter	472	20	1.30E-25	76.90%	7	P:sodium-dependent phosphate transport; C:integral to membrane; F:phosphate ion binding; F:symporter activity; F:sodium-dependent phosphate transmembrane transporter activity; C:cell part; F:sodium ion binding
comp255489_c0_seq4	sodium-dependent phosphate transport protein 2b-like	1911	20	1.11E-82	57.95%	4	P:phosphate ion transmembrane transport; C:apical plasma membrane; P:sodium-dependent phosphate transport; F:sodium-dependent phosphate transmembrane transporter activity
comp255489_c0_seq5	sodium-dependent phosphate transport protein 2b	426	20	1.74E-24	79.90%	7	P:sodium-dependent phosphate transport; C:integral to membrane; F:phosphate ion binding; F:symporter activity; F:sodium-dependent phosphate transmembrane transporter activity; C:cell part; F:sodium ion binding
comp255500_c0_seq1	dopa -dioxygenase	273	20	1.89E-11	58.90%	4	F:oxidoreductase activity, acting on single donors with incorporation of molecular oxygen, incorporation of two atoms of oxygen; P:oxidation-reduction process; F:oxidoreductase activity; C:cytoplasm
comp255500_c0_seq2	dopa -dioxygenase	262	20	3.48E-11	58.25%	4	F:oxidoreductase activity, acting on single donors with incorporation of molecular oxygen, incorporation of two atoms of oxygen; P:oxidation-reduction process; F:oxidoreductase activity; C:cytoplasm
comp255500_c0_seq3	dopa -dioxygenase	280	20	8.11E-12	57.15%	4	P:oxidation-reduction process; F:oxidoreductase activity; C:cytoplasm; F:oxidoreductase activity, acting on single donors with incorporation of molecular oxygen, incorporation of two atoms of oxygen
comp255534_c2_seq1	map kinase-interacting serine threonine-protein kinase 1	227	20	1.33E-26	72.10%	14	P:regulation of growth; P:peptidyl-serine phosphorylation; C:cytosol; P:intracellular protein kinase cascade; F:protein serine/threonine kinase activity; C:microtubule; C:centrosome; P:fibroblast growth factor receptor signaling pathway; F:ATP binding; P:negative regulation of Ras protein signal transduction; F:protein binding; P:microtubule-based process; C:nuclear envelope; P:response to stress
comp255534_c2_seq2	map kinase-interacting serine threonine-protein kinase 2	313	20	4.01E-29	63.00%	9	P:protein phosphorylation; P:intracellular protein kinase cascade; F:protein serine/threonine kinase activity; P:apoptotic process; P:hemopoiesis; F:ATP binding; P:cell surface receptor signaling pathway; F:protein binding; P:cellular response to arsenic-containing substance
comp255534_c2_seq3	map kinase-interacting serine threonine-protein kinase 1	307	20	1.35E-30	65.00%	4	P:protein phosphorylation; P:intracellular protein kinase cascade; F:protein serine/threonine kinase activity; F:ATP binding
comp255535_c0_seq1	cuticle protein 7	315	6	1.01E-08	70.00%	1	F:structural constituent of cuticle
comp255535_c0_seq2	cuticle protein 7	288	7	6.27E-09	69.29%	1	F:structural constituent of cuticle
comp255535_c0_seq3	cuticle protein 7	333	6	1.16E-08	70.00%	1	F:structural constituent of cuticle
comp255545_c0_seq1	fatty acyl- reductase 1	378	12	7.23E-26	66.33%	3	F:oxidoreductase activity, acting on the aldehyde or oxo group of donors, NAD or NADP as acceptor; P:oxidation-reduction process; F:nucleotide binding
comp255545_c0_seq2	fatty acyl- reductase 1	372	9	6.71E-26	70.11%	3	F:oxidoreductase activity, acting on the aldehyde or oxo group of donors, NAD or NADP as acceptor; P:oxidation-reduction process; F:nucleotide binding
comp255567_c0_seq1	sodium-dependent phosphate transporter	1372	20	1.26E-61	59.05%	4	C:integral to membrane; P:transmembrane transport; P:phosphate ion transport; F:sodium:phosphate symporter activity
comp255567_c0_seq2	isoform a	429	20	3.42E-11	53.25%	3	C:integral to membrane; P:transmembrane transport; F:high affinity inorganic phosphate:sodium symporter activity
comp255567_c0_seq3	sodium-dependent phosphate transporter	551	20	7.56E-15	51.45%	3	C:integral to membrane; P:transmembrane transport; F:high affinity inorganic phosphate:sodium symporter activity
comp255567_c0_seq4	sodium-dependent phosphate transporter	409	20	2.49E-13	53.65%	3	C:integral to membrane; P:transmembrane transport; F:high affinity inorganic phosphate:sodium symporter activity
comp255567_c0_seq5	sodium phosphate cotransporter	1073	20	4.37E-61	55.00%	2	C:integral to membrane; P:transmembrane transport
comp255567_c0_seq6	sodium sialic acid cotransporter	1114	20	9.09E-61	54.90%	2	C:integral to membrane; P:transmembrane transport
comp255576_c0_seq1	hypothetical protein CAPTEDRAFT_111659	1040	2	2.53E-08	46.00%	0	-
comp255593_c0_seq1	proteinase inhibitor i4 serpin	275	20	4.06E-11	60.80%	5	F:serine-type endopeptidase inhibitor activity; P:proteolysis; F:peptidase activity; P:DNA repair; F:DNA binding
comp255600_c0_seq5	hypothetical protein VOLCADRAFT_70247	892	6	6.57E-25	44.33%	0	-
comp255600_c0_seq6	protein	558	8	1.76E-27	43.75%	0	-
comp255600_c0_seq7	protein	588	8	6.36E-27	43.25%	0	-
comp255600_c0_seq8	hypothetical protein VOLCADRAFT_70613	312	3	1.37E-13	42.00%	0	-
comp255600_c0_seq9	hypothetical protein VOLCADRAFT_70247	507	7	7.59E-26	45.43%	0	-
comp255600_c0_seq10	hypothetical protein VOLCADRAFT_70247	973	7	1.17E-26	43.14%	0	-
comp255600_c0_seq12	protein	943	8	8.23E-27	43.63%	0	-
comp255600_c0_seq15	hypothetical protein VOLCADRAFT_70247	925	7	1.26E-24	43.43%	0	-
comp255600_c0_seq16	hypothetical protein VOLCADRAFT_70613	357	3	1.19E-14	38.00%	0	-
comp255600_c0_seq17	hypothetical protein VOLCADRAFT_70247	540	9	1.70E-25	45.44%	0	-
comp255614_c0_seq3	extended synaptotagmin-2-like	2104	20	3.61E-29	46.25%	0	-
comp255614_c0_seq4	extended synaptotagmin-2-like	1925	20	3.80E-29	46.20%	0	-
comp255614_c0_seq5	extended synaptotagmin-2-like	1285	20	5.17E-15	47.85%	3	C:membrane; C:integral to membrane; P:embryo development ending in birth or egg hatching
comp255633_c0_seq1	bestrophin- partial	282	9	2.24E-08	79.56%	3	P:transepithelial chloride transport; P:regulation of calcium ion transport; P:detection of light stimulus involved in visual perception
comp255633_c1_seq1	bestrophin 2	1034	20	5.53E-81	66.05%	1	C:peroxisome
comp255633_c1_seq2	bestrophin 2	848	20	7.42E-44	64.15%	1	C:peroxisome
comp255633_c1_seq3	bestrophin 2	818	20	9.97E-54	65.95%	1	C:peroxisome
comp255633_c1_seq4	bestrophin 2	784	20	1.38E-38	64.60%	1	C:peroxisome
comp255633_c1_seq5	bestrophin 2	754	20	1.03E-48	66.80%	1	C:peroxisome
comp255633_c1_seq6	bestrophin-3- partial	1064	20	3.11E-73	64.85%	0	-
comp255636_c0_seq1	glutamine synthetase-like	237	20	1.53E-28	85.00%	13	C:cytosol; P:response to glucose stimulus; P:neurotransmitter uptake; C:mitochondrion; F:glutamate decarboxylase activity; F:identical protein binding; P:glutamine biosynthetic process; P:cellular nitrogen compound metabolic process; F:ATP binding; F:glutamate-ammonia ligase activity; P:glutamate catabolic process; P:cell proliferation; C:Golgi apparatus
comp255636_c0_seq2	glutamine synthetase-like	273	20	5.65E-28	84.60%	13	C:cytosol; P:response to glucose stimulus; P:neurotransmitter uptake; C:mitochondrion; F:glutamate decarboxylase activity; F:identical protein binding; P:glutamine biosynthetic process; P:cellular nitrogen compound metabolic process; F:ATP binding; F:glutamate-ammonia ligase activity; P:glutamate catabolic process; P:cell proliferation; C:Golgi apparatus
comp255647_c0_seq1	small ubiquitin-related modifier-like	543	20	1.89E-25	94.25%	0	-
comp255675_c0_seq1	thymosin isoform 1	778	20	1.32E-45	58.25%	3	C:cytoplasm; F:actin binding; P:cytoskeleton organization
comp255685_c0_seq1	chymotrypsin 1	910	20	3.77E-12	41.65%	8	P:proteolysis; F:serine-type endopeptidase activity; F:serine-type peptidase activity; F:hydrolase activity; F:catalytic activity; F:peptidase activity; P:digestion; C:extracellular region
comp255696_c0_seq1	proactivator polypeptide	638	16	1.70E-07	57.25%	9	P:transport; C:lysosome; P:regulation of metabolic process; C:extracellular space; C:vacuolar part; P:sphingolipid metabolic process; C:membrane; C:Golgi apparatus; P:blood coagulation
comp255696_c0_seq2	proactivator polypeptide	478	20	8.46E-08	57.15%	9	P:transport; C:lysosome; P:regulation of metabolic process; C:extracellular space; C:vacuolar part; P:sphingolipid metabolic process; C:membrane; C:Golgi apparatus; P:blood coagulation
comp255696_c0_seq3	proactivator polypeptide	627	20	1.13E-07	57.15%	9	P:transport; C:lysosome; P:regulation of metabolic process; C:extracellular space; C:vacuolar part; P:sphingolipid metabolic process; C:membrane; C:Golgi apparatus; P:blood coagulation
comp255707_c1_seq1	cuticle protein 7	353	20	9.93E-15	67.70%	1	F:structural constituent of cuticle
comp255707_c1_seq2	cuticle protein 7	367	20	1.46E-17	67.55%	1	F:structural constituent of cuticle
comp255707_c1_seq3	cuticle protein 7	337	20	3.38E-16	68.55%	3	F:structural constituent of cuticle; F:nucleic acid binding; F:pancreatic ribonuclease activity
comp255707_c1_seq4	cuticle protein	339	20	2.05E-15	67.65%	1	F:structural constituent of cuticle
comp255707_c1_seq5	cuticle protein 7	332	20	2.85E-20	61.00%	1	F:structural constituent of cuticle
comp255718_c0_seq1	cuticular	891	20	3.94E-42	63.65%	3	F:chitin binding; P:chitin metabolic process; C:extracellular region
comp255729_c0_seq1	PREDICTED: uncharacterized protein LOC100198704, partial	1303	20	3.99E-34	46.25%	0	-
comp255733_c0_seq1	hypothetical protein DAPPUDRAFT_315032	788	1	1.56E-07	43.00%	0	-
comp255768_c0_seq2	hypothetical protein PTSG_01695	702	1	1.14E-12	53.00%	0	-
comp255768_c0_seq4	hypothetical protein PTSG_01695	696	1	1.05E-12	53.00%	0	-
comp255768_c0_seq7	hypothetical protein PTSG_01695	772	1	1.36E-12	53.00%	0	-
comp255799_c0_seq1	cg13310 cg13310-pa	265	20	1.67E-16	62.15%	4	F:actin binding; P:cellular component organization; P:actin cytoskeleton organization; C:membrane
comp255799_c0_seq2	cg13313 cg13313-pa	524	20	8.64E-16	47.75%	4	F:actin binding; P:cellular component organization; P:actin cytoskeleton organization; C:membrane
comp255799_c0_seq5	cg13310 cg13310-pa	265	20	1.67E-16	62.15%	4	F:actin binding; P:cellular component organization; P:actin cytoskeleton organization; C:membrane
comp255808_c0_seq1	matrix metalloproteinase-14-like	271	20	1.34E-17	65.45%	2	F:metal ion binding; F:peptidase activity
comp255819_c0_seq1	sptzle 2-like protein	1088	20	1.09E-85	68.35%	1	P:lipid metabolic process
comp255819_c0_seq2	sptzle 2-like protein	1064	20	1.57E-86	68.40%	1	P:lipid metabolic process
comp255823_c0_seq1	protein roadkill	1135	6	6.27E-10	51.33%	0	-
comp255823_c0_seq3	sjchgc05924 protein	1368	2	1.15E-09	51.50%	0	-
comp255823_c0_seq4	protein roadkill	1383	3	1.01E-09	51.00%	0	-
comp255823_c0_seq5	sjchgc05924 protein	1503	2	1.25E-09	51.50%	0	-
comp255843_c0_seq1	cuticular protein 50cb cg6305-pa	568	20	2.29E-31	63.65%	1	F:structural constituent of cuticle
comp255851_c0_seq4	xin actin-binding repeat-containing protein 1	439	2	3.22E-08	64.50%	3	F:actin binding; C:cell junction; P:actin cytoskeleton organization
comp255856_c0_seq1	angiotensin-converting enzyme-like	422	20	1.81E-18	54.40%	15	F:exopeptidase activity; P:regulation of systemic arterial blood pressure by renin-angiotensin; F:protein binding; C:extracellular region; P:regulation of multicellular organismal process; P:response to stimulus; P:organ development; P:localization; F:metal ion binding; P:regulation of hormone levels; C:membrane part; P:catabolic process; P:cellular process; C:plasma membrane; P:regulation of blo…
comp255895_c0_seq1	transcription factor	1332	20	1.65E-16	63.80%	2	P:regulation of transcription, DNA-dependent; F:sequence-specific DNA binding
comp255895_c0_seq2	transcription factor	1699	20	2.86E-16	63.30%	2	P:regulation of transcription, DNA-dependent; F:sequence-specific DNA binding
comp255895_c0_seq4	transcription factor	1369	20	1.62E-16	63.30%	2	P:regulation of transcription, DNA-dependent; F:sequence-specific DNA binding
comp255895_c0_seq5	transcription factor	1662	20	3.05E-16	63.75%	2	P:regulation of transcription, DNA-dependent; F:sequence-specific DNA binding
comp255924_c0_seq1	pancreatic lipase-related protein 2	1664	20	1.15E-16	44.25%	9	P:lipid metabolic process; F:phosphatidylcholine 1-acylhydrolase activity; F:hydrolase activity; F:catalytic activity; C:extracellular region; F:nucleic acid binding; F:zinc ion binding; C:intracellular; F:triglyceride lipase activity
comp255949_c0_seq1	paladin-like	722	20	2.59E-12	49.15%	1	C:cytosol
comp255954_c0_seq1	ubiquitin-40s ribosomal protein s27a-like	425	20	6.71E-15	65.25%	42	P:negative regulation of ubiquitin-protein ligase activity involved in mitotic cell cycle; P:positive regulation of I-kappaB kinase/NF-kappaB cascade; P:antigen processing and presentation of exogenous peptide antigen via MHC class I, TAP-dependent; P:DNA repair; P:toll-like receptor 3 signaling pathway; P:M/G1 transition of mitotic cell cycle; P:toll-like receptor 4 signaling pathway; P:Toll sig…
comp255954_c0_seq2	ubiquitin-40s ribosomal protein s27a-like	401	20	1.13E-15	65.00%	42	P:negative regulation of ubiquitin-protein ligase activity involved in mitotic cell cycle; P:positive regulation of I-kappaB kinase/NF-kappaB cascade; P:antigen processing and presentation of exogenous peptide antigen via MHC class I, TAP-dependent; P:DNA repair; P:toll-like receptor 3 signaling pathway; P:M/G1 transition of mitotic cell cycle; P:toll-like receptor 4 signaling pathway; P:Toll sig…
comp255954_c0_seq3	ubiquitin	337	20	1.11E-14	64.95%	42	P:negative regulation of ubiquitin-protein ligase activity involved in mitotic cell cycle; P:positive regulation of I-kappaB kinase/NF-kappaB cascade; P:antigen processing and presentation of exogenous peptide antigen via MHC class I, TAP-dependent; P:DNA repair; P:toll-like receptor 3 signaling pathway; P:M/G1 transition of mitotic cell cycle; P:toll-like receptor 4 signaling pathway; P:Toll sig…
comp255965_c0_seq2	protein best-6	457	20	5.14E-09	57.75%	2	P:positive regulation of multicellular organism growth; P:locomotion
comp255965_c0_seq3	bestrophin 2	800	20	5.38E-26	52.80%	4	F:anion channel activity; P:chloride transport; C:membrane part; C:cytoplasmic part
comp255968_c0_seq2	inositol monophosphatase 3-like	1251	20	5.51E-73	59.30%	1	F:inositol monophosphate phosphatase activity
comp255970_c1_seq1	peritrophin a	882	20	2.78E-59	64.05%	2	C:extracellular space; P:multicellular organism reproduction
comp255983_c0_seq2	hypothetical protein	304	1	9.88E-07	53.00%	0	-
comp255986_c1_seq1	longitudinals lacking	543	20	1.49E-54	82.80%	6	P:regulation of transcription from RNA polymerase II promoter; P:salivary gland morphogenesis; P:tracheal outgrowth, open tracheal system; P:chromatin silencing; F:sequence-specific DNA binding transcription factor activity; C:nucleus
comp255997_c0_seq1	fatty acyl-	480	20	2.46E-15	71.00%	1	C:integral to membrane
comp255997_c0_seq2	fatty acyl-	492	20	2.73E-15	71.00%	1	C:integral to membrane
comp255999_c0_seq1	hypothetical protein DAPPUDRAFT_42799	724	1	1.88E-08	50.00%	0	-
comp256006_c0_seq1	hypothetical protein DAPPUDRAFT_225089	481	10	3.59E-16	64.70%	0	-
comp256010_c1_seq1	isoform a	464	20	2.22E-19	83.10%	1	F:carbohydrate binding
comp256010_c1_seq2	e-selectin precursor	826	20	2.52E-36	52.25%	1	F:carbohydrate binding
comp256010_c1_seq3	e-selectin precursor	884	20	4.02E-36	52.25%	1	F:carbohydrate binding
comp256010_c1_seq4	e-selectin precursor	915	20	5.07E-36	52.25%	1	F:carbohydrate binding
comp256010_c1_seq5	e-selectin precursor	877	20	3.81E-36	52.25%	1	F:carbohydrate binding
comp256010_c1_seq6	e-selectin precursor	905	20	2.26E-35	52.25%	1	F:carbohydrate binding
comp256017_c0_seq1	cuticular protein analogous to peritrophins 3-a1 precursor	1291	20	3.12E-85	72.50%	3	F:chitin binding; P:chitin metabolic process; C:extracellular region
comp256020_c0_seq1	hypothetical protein THAOC_35952	800	1	2.68E-08	48.00%	0	-
comp256031_c0_seq1	c-type lectin	205	20	2.12E-20	70.35%	1	F:carbohydrate binding
comp256031_c1_seq1	c-type lectin 4	558	4	3.70E-08	55.75%	1	F:carbohydrate binding
comp256031_c1_seq2	isoform a	490	20	1.57E-08	53.10%	1	F:carbohydrate binding
comp256031_c1_seq4	c-type lectin 4	555	4	1.19E-08	55.50%	1	F:carbohydrate binding
comp256039_c0_seq1	d-alanine--d-alanine ligase	577	20	1.15E-27	53.25%	1	F:binding
comp256039_c0_seq2	d-alanine-d-alanine ligase	514	20	1.08E-24	55.40%	1	F:binding
comp256092_c1_seq1	hypothetical protein	754	1	4.24E-16	53.00%	0	-
comp256096_c0_seq1	probable glutathione s-transferase parc-like	309	7	3.29E-11	57.57%	2	F:transferase activity; F:glutathione transferase activity
comp256096_c0_seq3	glutathione s-transferase domain protein	333	20	1.43E-12	51.80%	1	P:response to chemical stimulus
comp256096_c0_seq4	probable glutathione s-transferase gstu6-like	499	20	1.36E-15	50.25%	8	F:transferase activity; F:glutathione binding; C:chloroplast; C:apoplast; P:response to cadmium ion; C:cytoplasm; P:metabolic process; F:glutathione transferase activity
comp256096_c0_seq5	glutathione s-transferase gstu6	297	16	4.53E-10	52.94%	9	F:transferase activity; F:glutathione transferase activity; P:lateral root development; C:chloroplast; P:response to karrikin; P:response to growth hormone stimulus; P:de-etiolation; P:response to cadmium ion; C:cytoplasm
comp256114_c0_seq1	serine dehydratase	1246	20	1.10E-51	61.95%	1	F:lyase activity
comp256114_c0_seq2	serine dehydratase-like	407	1	7.77E-08	70.00%	4	C:mitochondrion; P:cellular amino acid metabolic process; F:catalytic activity; F:pyridoxal phosphate binding
comp256138_c0_seq1	hypothetical protein DAPPUDRAFT_319515	521	9	6.66E-14	68.33%	0	-
comp256143_c1_seq1	membrane metallo-endopeptidase-like 1-like	421	20	8.59E-40	73.05%	1	F:metallopeptidase activity
comp256150_c0_seq1	tryptophan--trna cytoplasmic	991	20	5.26E-157	82.00%	5	F:tryptophan-tRNA ligase activity; P:tryptophanyl-tRNA aminoacylation; F:ATP binding; P:regulation of angiogenesis; C:cytoplasm
comp256150_c0_seq2	tryptophanyl-trna synthetase	1001	20	2.21E-159	85.50%	5	F:tryptophan-tRNA ligase activity; P:tryptophanyl-tRNA aminoacylation; F:ATP binding; P:regulation of angiogenesis; C:cytoplasm
comp256150_c0_seq3	tryptophan--trna cytoplasmic	1043	20	1.10E-155	81.30%	5	F:tryptophan-tRNA ligase activity; P:tryptophanyl-tRNA aminoacylation; F:ATP binding; P:regulation of angiogenesis; C:cytoplasm
comp256150_c0_seq4	tryptophan--trna cytoplasmic	949	20	8.51E-161	86.00%	5	F:tryptophan-tRNA ligase activity; P:tryptophanyl-tRNA aminoacylation; F:ATP binding; P:regulation of angiogenesis; C:cytoplasm
comp256150_c1_seq1	tryptophanyl-trna cytoplasmic-like	415	20	5.97E-27	81.40%	8	C:cytosol; C:soluble fraction; F:tryptophan-tRNA ligase activity; P:negative regulation of cell proliferation; P:tryptophanyl-tRNA aminoacylation; F:ATP binding; F:protein binding; P:regulation of angiogenesis
comp256169_c0_seq2	serine-rich adhesin for platelets-like	395	20	3.48E-26	68.20%	1	C:extracellular region
comp256169_c0_seq3	serine-rich adhesin for platelets-like	415	20	3.79E-27	68.90%	1	C:extracellular region
comp256174_c0_seq1	hypothetical protein DAPPUDRAFT_315032	595	2	2.23E-09	46.00%	0	-
comp256179_c0_seq1	antifreeze protein	590	6	1.07E-11	45.00%	1	F:carbohydrate binding
comp256179_c0_seq2	Collectin-12	518	1	1.34E-09	49.00%	0	-
comp256179_c0_seq3	tyrosinase-like protein tyr-3	571	2	1.71E-09	47.00%	0	-
comp256179_c0_seq4	Collectin-12	592	1	4.95E-08	47.00%	0	-
comp256183_c0_seq1	pan domain-containing	605	15	8.32E-10	43.27%	4	P:proteolysis; P:blood coagulation; C:extracellular region; F:hydrolase activity
comp256186_c0_seq1	serine protease	768	20	1.79E-11	46.15%	11	P:proteolysis; F:serine-type endopeptidase activity; F:serine-type peptidase activity; F:hydrolase activity; F:catalytic activity; F:peptidase activity; P:complement activation, lectin pathway; C:extracellular region; P:complement activation; F:calcium ion binding; C:extracellular space
comp256186_c0_seq2	serine protease snake-like	1400	20	1.97E-12	48.55%	1	F:catalytic activity
comp256227_c0_seq1	protein z-dependent protease inhibitor	421	20	1.64E-14	63.50%	2	P:regulation of metabolic process; P:tissue regeneration
comp256237_c0_seq1	PREDICTED: uncharacterized protein LOC100197967	486	20	1.05E-24	56.15%	0	-
comp256242_c0_seq1	spt transcription factor family member	956	20	1.71E-42	48.75%	2	P:peptide cross-linking; C:cytoplasm
comp256242_c0_seq2	spt transcription factor family member	925	20	4.91E-41	48.75%	2	P:peptide cross-linking; C:cytoplasm
comp256242_c0_seq3	b602l protein	491	20	2.59E-31	43.15%	2	P:peptide cross-linking; C:cytoplasm
comp256242_c1_seq1	cellulosomal scaffoldin anchoring protein	887	20	1.80E-25	47.70%	3	C:cell wall; C:membrane; C:extracellular region
comp256242_c1_seq2	predicted protein	384	1	2.44E-11	72.00%	0	-
comp256256_c0_seq1	pf03928 family protein	655	20	2.17E-13	57.30%	0	-
comp256307_c0_seq1	class c metabotropic glutamate-like g-protein coupled receptor	3584	20	3.68E-64	64.00%	3	F:signal transducer activity; P:signal transduction; F:receptor activity
comp256307_c0_seq2	class c metabotropic glutamate-like g-protein coupled receptor	3598	20	3.78E-64	64.00%	3	F:signal transducer activity; P:signal transduction; F:receptor activity
comp256308_c0_seq1	loc561562 protein	1164	20	1.24E-31	48.25%	1	F:catalytic activity
comp256309_c0_seq2	mical-like protein 2	301	20	6.00E-11	80.55%	3	F:protein tyrosine phosphatase activity; F:zinc ion binding; P:peptidyl-tyrosine dephosphorylation
comp256309_c0_seq3	mical-like protein 2	294	20	9.19E-11	79.70%	3	F:protein tyrosine phosphatase activity; F:zinc ion binding; P:peptidyl-tyrosine dephosphorylation
comp256324_c0_seq1	conserved hypothetical protein	1904	1	1.90E-07	50.00%	0	-
comp256324_c0_seq3	conserved hypothetical protein	1928	1	2.10E-07	50.00%	0	-
comp256326_c0_seq1	cytochrome p450	335	20	3.92E-15	56.65%	2	F:metal ion binding; F:oxidoreductase activity
comp256326_c0_seq2	cytochrome p450 2k1-like	211	20	2.75E-13	64.40%	2	F:metal ion binding; F:oxidoreductase activity
comp256326_c0_seq3	cytochrome p450 2k1-like	1301	20	2.65E-52	53.55%	4	P:arachidonic acid metabolic process; F:oxidoreductase activity, acting on paired donors, with incorporation or reduction of molecular oxygen; F:monooxygenase activity; C:cell part
comp256326_c0_seq4	cytochrome p450 81d1	298	20	3.42E-22	60.45%	3	F:metal ion binding; F:oxidoreductase activity; C:endoplasmic reticulum
comp256329_c0_seq1	tetratricopeptide repeat domain 36	774	20	3.31E-48	62.90%	3	F:molecular_function; P:biological_process; C:cellular_component
comp256330_c0_seq1	tripartite motif-containing 66	212	5	6.27E-10	59.40%	1	F:binding
comp256335_c1_seq1	matrix metalloproteinase	242	20	5.65E-25	74.05%	4	F:metal ion binding; P:metabolic process; F:metallopeptidase activity; C:extracellular matrix
comp256335_c1_seq2	isoform a	584	20	5.22E-40	60.35%	12	P:basement membrane disassembly; P:imaginal disc eversion; C:dendrite; F:metal ion binding; P:salivary gland cell autophagic cell death; P:instar larval development; F:metallopeptidase activity; P:cell adhesion; P:dorsal trunk growth, open tracheal system; P:molting cycle, chitin-based cuticle; P:regulation of tube length, open tracheal system; P:tissue regeneration
comp256347_c0_seq1	selenium-binding protein 1	248	20	3.73E-33	81.30%	6	C:cytoplasm; C:nucleolus; F:selenium binding; C:membrane; P:brown fat cell differentiation; P:protein transport
comp256352_c0_seq1	epididymal sperm-binding protein 1	930	20	1.56E-12	40.20%	3	F:carbohydrate binding; P:single fertilization; C:extracellular region
comp256355_c0_seq2	sodium-dependent neutral amino acid transporter b at3	628	1	4.76E-07	54.00%	0	-
comp256355_c1_seq2	sodium- and chloride-dependent glycine transporter 2	793	20	1.57E-26	52.00%	8	P:cellular process; P:serotonin transport; C:axon; F:monoamine transmembrane transporter activity; P:neurotransmitter transport; F:cation transmembrane transporter activity; P:multicellular organismal process; C:membrane
comp256360_c0_seq2	probable n-acetyltransferase san-like	658	20	1.61E-13	51.65%	2	F:N-acetyltransferase activity; F:transferase activity
comp256360_c0_seq5	probable n-acetyltransferase san-like	688	20	1.78E-13	51.60%	2	F:N-acetyltransferase activity; F:transferase activity
comp256376_c0_seq1	serine protease	1444	20	3.18E-10	45.80%	6	P:proteolysis; F:serine-type endopeptidase activity; F:catalytic activity; F:peptidase activity; F:serine-type peptidase activity; F:hydrolase activity
comp256376_c0_seq2	serine protease	1126	20	1.19E-10	45.85%	2	P:blood coagulation; F:hydrolase activity
comp256376_c0_seq3	peptidase s1 and s6 chymotrypsin hap	577	20	5.79E-12	60.20%	6	C:basolateral plasma membrane; C:extracellular space; C:extrinsic to plasma membrane; C:integral to membrane; F:serine-type peptidase activity; P:proteolysis
comp256376_c0_seq4	peptidase s1 and s6 chymotrypsin hap	414	20	1.29E-11	59.05%	6	C:extracellular space; C:basolateral plasma membrane; C:extrinsic to plasma membrane; C:integral to membrane; F:serine-type peptidase activity; P:proteolysis
comp256402_c0_seq1	15-hydroxyprostaglandin dehydrogenase	237	20	3.58E-13	61.60%	14	P:prostaglandin metabolic process; F:prostaglandin E receptor activity; C:nucleolus; F:15-hydroxyprostaglandin dehydrogenase (NAD+) activity; P:parturition; P:female pregnancy; F:NAD+ binding; P:lipoxygenase pathway; P:transforming growth factor beta receptor signaling pathway; P:estrous cycle phase; F:protein homodimerization activity; P:negative regulation of cell cycle; P:ovulation; C:cytoplasm
comp256409_c0_seq1	tubulin polyglutamylase ttll4-like	1637	20	4.28E-80	55.05%	3	F:tubulin-tyrosine ligase activity; P:cellular protein modification process; F:ATP binding
comp256409_c0_seq2	tubulin polyglutamylase ttll4	1011	20	1.42E-50	61.40%	3	F:tubulin binding; C:cell part; P:protein polyglutamylation
comp256409_c0_seq3	tubulin polyglutamylase ttll4	1226	20	2.20E-71	61.90%	3	F:tubulin binding; C:cell part; P:protein polyglutamylation
comp256409_c0_seq4	tubulin polyglutamylase ttll4	1007	20	1.33E-50	61.05%	3	F:tubulin binding; C:cell part; P:protein polyglutamylation
comp256409_c0_seq5	tubulin polyglutamylase ttll4	840	20	2.14E-42	62.25%	3	F:tubulin binding; C:cell part; P:protein polyglutamylation
comp256409_c0_seq6	tubulin polyglutamylase ttll4	805	20	1.16E-40	61.45%	3	F:tubulin binding; C:cell part; P:protein polyglutamylation
comp256411_c0_seq1	beta-ig-h3 fasciclin	607	20	4.44E-30	64.25%	2	F:lyase activity; F:threonine synthase activity
comp256434_c0_seq1	facilitated trehalose transporter tret1-like	313	20	6.88E-10	52.55%	5	P:disaccharide transport; C:plasma membrane; F:sugar transmembrane transporter activity; P:alpha-glucoside transport; C:membrane part
comp256440_c0_seq1	hypothetical protein	286	1	4.44E-21	78.00%	0	-
comp256440_c0_seq2	hypothetical protein	207	1	1.40E-20	75.00%	0	-
comp256440_c0_seq3	hypothetical protein	202	1	3.35E-20	77.00%	0	-
comp256440_c0_seq4	hypothetical protein	283	1	2.86E-20	74.00%	0	-
comp256462_c0_seq1	cuticle protein 7	501	20	3.91E-19	71.80%	1	F:structural constituent of cuticle
comp256474_c0_seq1	cuticle protein 7	384	20	7.68E-15	60.75%	1	F:structural constituent of cuticle
comp256474_c0_seq2	cuticle protein 7	496	20	2.73E-18	55.80%	1	F:structural constituent of cuticle
comp256474_c0_seq4	cuticle protein 7	487	20	1.38E-14	60.30%	1	F:structural constituent of cuticle
comp256490_c0_seq1	cytochrome c oxidase subunit via polypeptide 1	364	20	7.23E-11	60.30%	2	C:mitochondrial inner membrane; P:generation of precursor metabolites and energy
comp256490_c0_seq2	cytochrome c oxidase polypeptide mitochondrial precursor	262	20	8.21E-18	68.60%	1	C:mitochondrial inner membrane
comp256494_c0_seq1	calmodulin	561	20	6.82E-52	74.55%	39	P:detection of calcium ion; P:positive regulation of NFAT protein import into nucleus; P:mitotic spindle organization; P:apoptotic cell clearance; P:synaptic transmission; C:midbody; P:metarhodopsin inactivation; F:myosin VI head/neck binding; P:regulation of cell cycle; P:male courtship behavior; P:kinetochore organization; P:regulation of light-activated channel activity; P:adaptation of rhodop…
comp256494_c0_seq2	calmodulin	675	20	2.47E-52	72.30%	39	P:positive regulation of ryanodine-sensitive calcium-release channel activity; P:G-protein coupled receptor signaling pathway; C:nucleoplasm; F:receptor binding; P:neurotrophin TRK receptor signaling pathway; P:platelet activation; P:glycogen catabolic process; P:regulation of release of sequestered calcium ion into cytosol by sarcoplasmic reticulum; F:thioesterase binding; F:N-terminal myristoyl…
comp256496_c0_seq1	muscle myosin heavy chain	712	20	1.43E-44	79.35%	4	C:myosin filament; F:actin binding; F:ATP binding; F:motor activity
comp256499_c0_seq1	fatty acyl-	598	20	8.02E-15	65.65%	1	C:integral to membrane
comp256499_c0_seq2	fatty acyl-	646	20	1.07E-14	66.55%	1	C:integral to membrane
comp256501_c0_seq1	isoform g	772	20	2.01E-54	63.65%	1	P:muscle system process
comp256501_c0_seq2	fh1 fh2 domain-containing protein 3-like	369	20	2.20E-11	51.55%	3	F:actin binding; P:cellular component organization; P:actin cytoskeleton organization
comp256508_c1_seq1	tropomyosin	504	20	2.72E-76	69.65%	0	-
comp256514_c0_seq1	partial	664	20	7.26E-24	44.55%	6	F:carbohydrate binding; F:scavenger receptor activity; P:cell adhesion; C:membrane; C:integral to membrane; P:ion transport
comp256514_c0_seq3	partial	697	20	2.11E-23	44.70%	4	F:carbohydrate binding; F:scavenger receptor activity; P:cell adhesion; C:membrane
comp256514_c0_seq4	hypothetical protein BRAFLDRAFT_88566	655	1	2.50E-07	45.00%	1	F:carbohydrate binding
comp256514_c0_seq5	low quality protein: hemicentin-1	1021	20	3.10E-34	44.05%	19	F:carbohydrate binding; F:scavenger receptor activity; P:cell adhesion; C:membrane; F:transmembrane signaling receptor activity; P:neuropeptide signaling pathway; C:integral to membrane; F:G-protein coupled receptor activity; P:cell surface receptor signaling pathway; P:G-protein coupled receptor signaling pathway; C:plasma membrane; F:calcium ion binding; F:receptor binding; P:signal transductio…
comp256526_c0_seq1	transmembrane protein 53	303	1	1.15E-08	58.00%	1	C:integral to membrane
comp256526_c0_seq2	transmembrane protein 53	337	1	1.92E-08	58.00%	1	C:integral to membrane
comp256526_c0_seq3	transmembrane protein 53	452	1	9.14E-11	55.00%	1	C:integral to membrane
comp256526_c0_seq4	transmembrane protein 53	308	1	4.98E-09	58.00%	1	C:integral to membrane
comp256547_c1_seq7	low-density lipoprotein receptor-related protein 2-like	1039	3	4.17E-08	46.33%	3	F:calcium ion binding; C:integral to membrane; C:membrane
comp256561_c0_seq1	heat shock protein hsp31	1038	20	2.19E-98	62.75%	0	-
comp256572_c0_seq2	e3 ubiquitin-protein ligase uhrf1	1264	20	8.97E-82	78.45%	8	F:methyl-CpG binding; P:positive regulation of cellular protein metabolic process; P:cell proliferation; F:methylated histone residue binding; F:core promoter proximal region sequence-specific DNA binding; C:nucleus; F:zinc ion binding; C:heterochromatin
comp256572_c0_seq4	e3 ubiquitin-protein ligase uhrf1	844	20	6.77E-88	71.65%	15	P:positive regulation of cellular protein metabolic process; P:histone monoubiquitination; P:cell proliferation; F:nucleosomal histone binding; F:metal ion binding; F:ubiquitin-protein ligase activity; F:identical protein binding; P:positive regulation of DNA topoisomerase (ATP-hydrolyzing) activity; C:nuclear matrix; F:sequence-specific DNA binding transcription factor activity; C:nuclear chroma…
comp256580_c0_seq1	translocation protein sec62	1141	20	9.13E-75	68.45%	2	C:Sec61 translocon complex; P:SRP-dependent cotranslational protein targeting to membrane
comp256585_c0_seq1	spondin-2-like isoform x1	708	20	1.67E-64	62.20%	0	-
comp256585_c0_seq2	spondin-2-like isoform x1	966	20	2.27E-71	61.45%	1	C:proteinaceous extracellular matrix
comp256585_c0_seq3	GJ21488	378	20	3.48E-18	65.85%	3	F:hydrolase activity; F:arylesterase activity; C:proteinaceous extracellular matrix
comp256597_c0_seq1	fasciclin-like protein	246	20	9.09E-16	63.20%	4	P:multicellular organism reproduction; C:extracellular space; P:axonogenesis; C:plasma membrane
comp256601_c0_seq3	patched domain-containing protein 3-like	606	20	2.23E-19	52.05%	3	C:integral to membrane; C:membrane; F:hedgehog receptor activity
comp256601_c0_seq5	hypothetical protein TcasGA2_TC001702	327	5	9.83E-08	52.20%	3	C:integral to membrane; C:membrane; F:hedgehog receptor activity
comp256601_c0_seq7	patched domain-containing protein 3-like	579	20	2.96E-19	51.80%	3	C:integral to membrane; C:membrane; F:hedgehog receptor activity
comp256601_c0_seq8	niemann-pick c1 protein	391	15	3.20E-11	51.07%	3	C:integral to membrane; C:membrane; F:hedgehog receptor activity
comp256611_c0_seq1	cathepsin l1-like	393	20	3.06E-20	59.40%	4	P:proteolysis; F:hydrolase activity; F:cysteine-type peptidase activity; F:peptidase activity
comp256611_c0_seq2	cathepsin l1-like	343	20	2.43E-15	62.40%	1	F:hydrolase activity
comp256611_c0_seq3	cathepsin l1-like	261	20	2.61E-13	62.70%	4	P:proteolysis; F:cysteine-type peptidase activity; F:hydrolase activity; F:peptidase activity
comp256611_c0_seq4	cathepsin l1-like	343	20	1.67E-15	62.15%	1	F:hydrolase activity
comp256611_c1_seq1	cathepsin l-like	785	20	2.05E-53	62.05%	7	P:cellular process; C:intracellular membrane-bounded organelle; P:epithelial tube branching involved in lung morphogenesis; F:cysteine-type peptidase activity; P:proteolysis; F:protein binding; C:cytoplasmic part
comp256633_c0_seq1	g-protein coupled receptor mth2-like	1396	20	4.25E-20	45.55%	12	F:transmembrane signaling receptor activity; P:response to stress; F:receptor activity; C:integral to membrane; F:G-protein coupled receptor activity; C:membrane; P:cell surface receptor signaling pathway; P:G-protein coupled receptor signaling pathway; F:olfactory receptor activity; F:odorant binding; P:detection of chemical stimulus involved in sensory perception of smell; P:sensory perception …
comp256633_c0_seq2	g-protein coupled receptor mth2-like	1440	20	1.38E-21	45.40%	15	F:transmembrane signaling receptor activity; P:response to stress; F:receptor activity; C:integral to membrane; F:G-protein coupled receptor activity; C:membrane; P:cell surface receptor signaling pathway; P:G-protein coupled receptor signaling pathway; F:olfactory receptor activity; F:odorant binding; P:detection of chemical stimulus involved in sensory perception of smell; P:sensory perception …
comp256651_c0_seq1	spt transcription factor family member	2439	8	3.18E-35	44.88%	3	P:peptide cross-linking; C:cytoplasm; F:exonuclease activity
comp256651_c0_seq2	spt transcription factor family member	1848	8	6.73E-37	44.88%	3	P:peptide cross-linking; C:cytoplasm; F:exonuclease activity
comp256652_c0_seq2	sarcolemmal membrane-associated protein isoform 3	2664	20	5.26E-26	61.75%	3	C:integral to plasma membrane; P:muscle contraction; C:smooth endoplasmic reticulum
comp256658_c0_seq1	hypothetical protein AURANDRAFT_67592	730	2	6.22E-12	47.50%	0	-
comp256658_c0_seq2	predicted protein	815	3	2.44E-11	47.33%	0	-
comp256658_c0_seq3	hypothetical protein AURANDRAFT_67592	415	2	2.81E-10	47.50%	0	-
comp256658_c0_seq4	hypothetical protein AURANDRAFT_67592	624	2	4.23E-13	48.00%	0	-
comp256658_c0_seq5	hypothetical protein AURANDRAFT_67592	395	1	8.58E-11	46.00%	0	-
comp256661_c1_seq1	cuticle protein 19	680	20	2.07E-13	61.90%	1	F:structural constituent of cuticle
comp256661_c1_seq2	cuticle protein 19	651	20	1.57E-13	61.50%	1	F:structural constituent of cuticle
comp256661_c1_seq4	cuticle protein 19	394	20	1.59E-11	59.30%	1	F:structural constituent of cuticle
comp256661_c1_seq5	cuticle protein 19	500	20	9.53E-15	61.60%	1	F:structural constituent of cuticle
comp256661_c1_seq6	cuticle protein 19	492	20	1.72E-14	61.70%	1	F:structural constituent of cuticle
comp256661_c1_seq7	cuticle protein 19	672	20	1.57E-13	62.15%	1	F:structural constituent of cuticle
comp256661_c1_seq8	cuticle protein 19	471	20	1.79E-14	61.75%	1	F:structural constituent of cuticle
comp256684_c0_seq1	protein-tyrosine sulfotransferase-like	1180	20	4.08E-130	72.30%	3	C:Golgi apparatus; F:protein-tyrosine sulfotransferase activity; P:protein secretion
comp256684_c0_seq2	protein-tyrosine sulfotransferase-like	1142	20	2.55E-130	72.30%	3	C:Golgi apparatus; F:protein-tyrosine sulfotransferase activity; P:protein secretion
comp256717_c0_seq1	hypothetical protein	1348	1	3.66E-26	78.00%	0	-
comp256717_c0_seq2	hypothetical protein	1329	1	3.52E-26	78.00%	0	-
comp256738_c0_seq1	hypothetical protein	487	1	6.49E-21	72.00%	0	-
comp256738_c0_seq2	hypothetical protein	1285	2	6.72E-57	60.00%	0	-
comp256738_c0_seq3	hypothetical protein	343	1	3.35E-20	70.00%	0	-
comp256738_c0_seq4	hypothetical protein	974	2	6.93E-68	62.00%	0	-
comp256738_c0_seq5	hypothetical protein	824	2	5.25E-66	62.50%	0	-
comp256738_c0_seq6	hypothetical protein	1008	2	5.11E-60	60.50%	0	-
comp256738_c0_seq7	hypothetical protein	845	2	1.30E-59	60.00%	0	-
comp256748_c0_seq1	probable peroxisomal acyl-coenzyme a oxidase 1-like	2059	20	0	64.30%	2	F:oxidoreductase activity, acting on the CH-CH group of donors; P:metabolic process
comp256757_c0_seq1	tropomyosin	776	20	1.31E-66	62.20%	5	P:heart development; P:regulation of lamellipodium assembly; P:pole plasm oskar mRNA localization; P:dendrite morphogenesis; C:sarcomere
comp256757_c0_seq2	tropomyosin	279	4	3.44E-09	81.50%	0	-
comp256765_c0_seq2	PREDICTED: predicted protein-like	1229	1	1.05E-09	76.00%	0	-
comp256820_c0_seq1	carboxypeptidase b-like	1771	20	1.29E-85	53.55%	1	F:peptidase activity
comp256820_c0_seq2	carboxypeptidase b-like	2046	20	8.01E-80	60.50%	1	F:peptidase activity
comp256827_c0_seq1	spt transcription factor family member	387	4	5.31E-12	51.00%	1	F:exonuclease activity
comp256827_c1_seq1	spt transcription factor family member	510	7	6.61E-20	49.14%	1	F:exonuclease activity
comp256827_c1_seq2	spt transcription factor family member	217	2	4.12E-09	74.50%	0	-
comp256827_c1_seq3	exonuclease i	347	10	1.76E-17	50.60%	1	F:exonuclease activity
comp256827_c2_seq1	spt transcription factor family member	380	14	6.17E-25	51.57%	9	P:peptide cross-linking; C:cytoplasm; F:exonuclease activity; P:DNA repair; F:catalytic activity; P:nucleic acid phosphodiester bond hydrolysis; F:nuclease activity; C:nucleus; F:DNA binding
comp256827_c2_seq2	spt transcription factor family member	318	18	3.09E-25	51.61%	2	P:cellular metabolic process; P:primary metabolic process
comp256830_c0_seq1	organic cation	922	20	5.45E-21	43.70%	8	F:transmembrane transporter activity; C:integral to membrane; P:transmembrane transport; C:membrane; P:transport; F:transporter activity; P:carbohydrate transport; F:secondary active organic cation transmembrane transporter activity
comp256830_c0_seq2	organic cation transporter	907	20	1.15E-18	44.50%	10	F:transmembrane transporter activity; C:integral to membrane; P:transmembrane transport; C:membrane; P:transport; F:transporter activity; F:organic cation transmembrane transporter activity; P:apoptotic process; P:organic cation transport; P:carbohydrate transport
comp256844_c0_seq1	cdc42-interacting protein 4 homolog	362	20	1.04E-08	63.45%	8	P:membrane tubulation; P:vesicle transport along actin filament; P:membrane invagination; P:clathrin-mediated endocytosis; P:membrane budding; C:cytoplasmic membrane-bounded vesicle; F:protein binding; P:positive regulation of filopodium assembly
comp256844_c0_seq2	proline-serine-threonine phosphatase-interacting	623	20	6.36E-20	55.10%	6	F:transferase activity; P:metabolic process; F:transferase activity, transferring hexosyl groups; F:transferase activity, transferring glycosyl groups; P:signal transduction; C:intracellular
comp256844_c0_seq3	proline-serine-threonine phosphatase-interacting	436	20	9.31E-18	54.35%	6	P:signal transduction; C:intracellular; F:transferase activity; P:metabolic process; F:transferase activity, transferring hexosyl groups; F:transferase activity, transferring glycosyl groups
comp256844_c0_seq4	formin-binding protein 1-like isoform 1	340	20	5.17E-08	65.85%	8	P:membrane tubulation; P:vesicle transport along actin filament; P:membrane invagination; P:clathrin-mediated endocytosis; P:membrane budding; C:cytoplasmic membrane-bounded vesicle; F:protein binding; P:positive regulation of filopodium assembly
comp256844_c0_seq5	hypothetical protein DAPPUDRAFT_332246	284	1	1.08E-07	65.00%	0	-
comp256844_c0_seq8	formin-binding protein 1 homolog isoform x11	462	3	1.79E-07	53.33%	0	-
comp256845_c0_seq1	glycine receptor subunit alpha-4-like	1250	20	9.81E-32	52.05%	5	P:cellular process; F:extracellular ligand-gated ion channel activity; P:ion transport; P:nervous system development; C:membrane
comp256865_c0_seq1	phospholipid scramblase 1-like	761	18	1.18E-09	43.89%	9	P:cellular response to stimulus; P:metabolic process; P:response to organic substance; P:positive regulation of biological process; F:protein binding; P:regulation of cellular process; P:immune system process; C:intracellular part; C:membrane
comp256865_c0_seq2	phospholipid scramblase 1-like	791	18	3.38E-10	43.94%	9	P:cellular response to stimulus; P:metabolic process; P:response to organic substance; P:positive regulation of biological process; F:protein binding; P:regulation of cellular process; P:immune system process; C:intracellular part; C:membrane
comp256868_c0_seq2	spt transcription factor family member	1138	4	2.98E-14	47.75%	2	P:peptide cross-linking; C:cytoplasm
comp256868_c0_seq4	spt transcription factor family member	1616	5	1.00E-14	44.20%	2	P:peptide cross-linking; C:cytoplasm
comp256868_c0_seq8	spt transcription factor family member	1569	5	9.41E-15	44.20%	2	P:peptide cross-linking; C:cytoplasm
comp256868_c0_seq10	spt transcription factor family member	987	4	1.93E-14	48.00%	2	P:peptide cross-linking; C:cytoplasm
comp256868_c0_seq11	spt transcription factor family member	1767	5	1.01E-14	45.00%	2	P:peptide cross-linking; C:cytoplasm
comp256868_c0_seq12	spt transcription factor family member	1720	5	9.65E-15	45.00%	2	P:peptide cross-linking; C:cytoplasm
comp256868_c0_seq13	spt transcription factor family member	660	3	1.90E-08	46.67%	2	P:peptide cross-linking; C:cytoplasm
comp256868_c0_seq14	spt transcription factor family member	1332	1	3.41E-08	51.00%	2	P:peptide cross-linking; C:cytoplasm
comp256868_c0_seq15	spt transcription factor family member	1285	1	3.24E-08	51.00%	2	P:peptide cross-linking; C:cytoplasm
comp256886_c0_seq1	facilitated trehalose transporter tret1-like	1432	20	3.64E-33	46.60%	11	F:transmembrane transporter activity; F:substrate-specific transmembrane transporter activity; C:integral to membrane; C:membrane; P:transmembrane transport; P:transport; F:transporter activity; P:carbohydrate transport; F:2-alkenal reductase [NAD(P)] activity; P:oxidation-reduction process; F:oxidoreductase activity
comp256886_c0_seq2	facilitated trehalose transporter tret1-like	1331	20	1.70E-32	46.85%	11	F:transmembrane transporter activity; F:substrate-specific transmembrane transporter activity; C:integral to membrane; C:membrane; P:transmembrane transport; P:transport; F:transporter activity; P:carbohydrate transport; F:2-alkenal reductase [NAD(P)] activity; P:oxidation-reduction process; F:oxidoreductase activity
comp256897_c0_seq1	coiled-coil-helix-coiled-coil-helix domain-containing protein mitochondrial precursor	620	20	4.01E-13	85.70%	0	-
comp256897_c0_seq2	coiled-coil-helix-coiled-coil-helix domain-containing protein mitochondrial precursor	668	20	4.76E-13	85.70%	0	-
comp256897_c0_seq3	coiled-coil-helix-coiled-coil-helix domain-containing protein mitochondrial precursor	1178	20	3.71E-12	85.70%	0	-
comp256897_c0_seq4	coiled-coil-helix-coiled-coil-helix domain-containing protein mitochondrial precursor	1202	20	3.95E-12	85.70%	0	-
comp256897_c0_seq6	coiled-coil-helix-coiled-coil-helix domain-containing protein mitochondrial precursor	644	20	4.39E-13	85.70%	0	-
comp256897_c0_seq7	coiled-coil-helix-coiled-coil-helix domain-containing protein mitochondrial precursor	1154	20	3.42E-12	85.70%	0	-
comp256910_c1_seq1	GK10820	463	20	1.62E-21	66.90%	3	F:chitin binding; P:chitin metabolic process; C:extracellular region
comp256911_c0_seq1	hypothetical protein THAOC_10899	4342	4	1.62E-87	49.75%	0	-
comp256917_c0_seq1	miniature cg9369-pa	3300	20	2.49E-130	78.65%	26	P:mitotic spindle elongation; C:actin filament; P:cell-matrix adhesion; P:centrosome duplication; P:heart development; P:positive regulation of NFAT protein import into nucleus; F:glucuronosyltransferase activity; P:cuticle pattern formation; C:integral to membrane; P:epidermal cell differentiation; P:apical constriction; C:cytosolic large ribosomal subunit; P:actin filament organization; P:hepar…
comp256929_c0_seq5	hypothetical protein SINV_01448	636	20	4.54E-17	59.55%	0	-
comp256943_c0_seq1	excitatory amino acid	2314	11	4.82E-11	41.55%	15	F:ionotropic glutamate receptor activity; F:extracellular-glutamate-gated ion channel activity; C:membrane; P:ionotropic glutamate receptor signaling pathway; F:ion channel activity; F:transporter activity; C:integral to membrane; P:ion transport; P:transport; C:outer membrane-bounded periplasmic space; F:receptor activity; C:synapse; C:cell junction; C:postsynaptic membrane; C:plasma membrane
comp256951_c0_seq1	pterin-4-alpha-carbinolamine dehydratase	533	20	4.82E-48	84.90%	2	F:4-alpha-hydroxytetrahydrobiopterin dehydratase activity; P:tetrahydrobiopterin biosynthetic process
comp256951_c0_seq2	pterin-4-alpha-carbinolamine dehydratase	507	20	4.52E-49	84.80%	2	F:4-alpha-hydroxytetrahydrobiopterin dehydratase activity; P:tetrahydrobiopterin biosynthetic process
comp256951_c0_seq3	pterin-4-alpha-carbinolamine dehydratase	667	20	2.15E-48	84.90%	2	F:4-alpha-hydroxytetrahydrobiopterin dehydratase activity; P:tetrahydrobiopterin biosynthetic process
comp256957_c0_seq1	organic cation transporter	3481	20	1.36E-98	52.35%	4	F:transmembrane transporter activity; C:integral to membrane; P:transmembrane transport; P:carbohydrate transport
comp256979_c0_seq1	histone lysine methyltransferase set5	1172	20	2.22E-21	49.65%	0	-
comp257009_c0_seq1	serine proteinase stubble-like	485	20	1.74E-33	67.40%	3	P:proteolysis; F:serine-type endopeptidase activity; F:catalytic activity
comp257009_c0_seq2	serine proteinase stubble-like	204	20	2.42E-18	77.90%	2	F:serine-type endopeptidase activity; P:proteolysis
comp257016_c0_seq1	hypothetical protein	882	5	8.73E-39	52.60%	0	-
comp257016_c0_seq3	hypothetical protein	676	5	2.18E-31	52.20%	0	-
comp257016_c0_seq4	hypothetical protein	501	3	6.64E-18	61.67%	0	-
comp257023_c0_seq1	hypothetical protein EAI_12463	826	20	5.56E-32	62.65%	3	F:chitin binding; P:chitin metabolic process; C:extracellular region
comp257042_c0_seq1	bcl-2-related ovarian killer protein homolog a	2000	20	1.20E-94	61.55%	2	P:positive regulation of programmed cell death;
comp257042_c0_seq2	bcl-2-related ovarian killer protein homolog a	2063	20	1.99E-94	61.55%	2	P:positive regulation of programmed cell death;
comp257044_c0_seq4	gcn5-like n-acetyltransferase	462	3	1.09E-09	48.00%	1	F:N-acetyltransferase activity
comp257044_c0_seq5	gcn5-like n-acetyltransferase	625	6	1.27E-10	46.33%	1	F:N-acetyltransferase activity
comp257047_c0_seq1	vitelline membrane outer layer protein 1-like	838	20	1.09E-14	50.15%	2	P:vitelline membrane formation; C:extracellular region
comp257047_c0_seq2	cre-adt-1 protein	1149	20	1.12E-13	50.60%	1	F:binding
comp257047_c0_seq3	cre-adt-1 protein	1116	20	9.70E-14	50.15%	1	F:binding
comp257047_c0_seq4	vomi family protein	231	1	9.52E-08	64.00%	0	-
comp257047_c0_seq5	vitelline membrane outer layer protein 1-like	783	20	5.69E-14	52.95%	2	P:vitelline membrane formation; C:extracellular region
comp257118_c0_seq2	myosin light chain alkali	626	20	3.66E-38	69.25%	1	F:calcium ion binding
comp257118_c0_seq3	myosin light chain alkali	524	20	1.24E-38	69.85%	1	F:calcium ion binding
comp257118_c0_seq5	myosin light chain alkali	338	20	1.38E-39	69.85%	1	F:calcium ion binding
comp257138_c0_seq1	cuticle protein	609	20	2.64E-09	62.45%	1	F:structural constituent of cuticle
comp257138_c0_seq2	cuticle protein	417	20	1.68E-09	62.45%	1	F:structural constituent of cuticle
comp257138_c0_seq3	cuticle protein	633	20	3.05E-09	62.45%	1	F:structural constituent of cuticle
comp257138_c0_seq4	cuticle protein	329	20	7.22E-12	63.20%	1	F:structural constituent of cuticle
comp257138_c0_seq5	cuticle protein	496	20	2.55E-09	62.45%	1	F:structural constituent of cuticle
comp257148_c0_seq3	chorion peroxidase	664	20	3.42E-27	53.20%	5	P:oxidation-reduction process; F:heme binding; P:response to oxidative stress; F:peroxidase activity; P:cell adhesion
comp257148_c0_seq4	peroxidasin-like protein	390	20	1.40E-20	54.90%	4	P:oxidation-reduction process; F:heme binding; P:response to oxidative stress; F:peroxidase activity
comp257152_c0_seq1	cuticular protein precursor	791	20	1.78E-20	69.20%	1	F:structural constituent of cuticle
comp257152_c0_seq2	cuticle protein 6	840	20	4.01E-22	74.10%	1	F:structural constituent of cuticle
comp257152_c0_seq3	cuticle protein 6	818	20	1.48E-20	69.20%	1	F:structural constituent of cuticle
comp257152_c0_seq4	cuticle protein 6	1080	20	3.00E-22	74.60%	1	F:structural constituent of cuticle
comp257152_c0_seq5	cuticle protein	845	20	1.84E-20	69.65%	1	F:structural constituent of cuticle
comp257158_c0_seq1	e-selectin precursor	1166	20	7.86E-33	55.00%	1	F:carbohydrate binding
comp257181_c0_seq2	neuronal calcium sensor 2	415	20	6.16E-16	52.95%	1	F:calcium ion binding
comp257181_c0_seq3	neuronal calcium sensor 2	352	4	3.84E-08	54.00%	1	F:calcium ion binding
comp257181_c0_seq5	neuronal calcium sensor 2	342	20	4.42E-11	53.80%	1	F:calcium ion binding
comp257184_c0_seq1	carbonic anhydrase 2-like	393	2	8.92E-08	58.50%	0	-
comp257203_c0_seq1	selenoprotein l	1167	10	1.04E-20	48.90%	0	-
comp257203_c0_seq2	selenoprotein l	1137	10	2.06E-20	49.30%	0	-
comp257206_c0_seq1	glutamate valine-rich protein	707	14	3.56E-28	52.71%	2	P:peptide cross-linking; C:cytoplasm
comp257206_c0_seq2	spt transcription factor family member	267	3	5.01E-09	57.33%	0	-
comp257206_c0_seq3	spt transcription factor family member	702	11	3.33E-40	48.27%	3	P:peptide cross-linking; C:cytoplasm; F:receptor activity
comp257206_c0_seq4	protein	1426	15	2.68E-55	45.73%	7	P:viral attachment to host cell; P:cell adhesion; P:viral infectious cycle; P:peptide cross-linking; C:cytoplasm; P:translational initiation; F:translation initiation factor activity
comp257206_c0_seq5	spt transcription factor family member	657	8	2.09E-35	49.88%	3	P:peptide cross-linking; C:cytoplasm; F:receptor activity
comp257206_c0_seq6	spt transcription factor family member	682	3	3.24E-12	55.33%	0	-
comp257206_c0_seq8	spt transcription factor family member	1148	20	1.47E-42	46.45%	6	P:peptide cross-linking; C:cytoplasm; F:GTP binding; P:small GTPase mediated signal transduction; F:nucleotide binding; P:protein transport
comp257217_c0_seq2	hypothetical protein DAPPUDRAFT_306809	694	12	2.52E-42	47.83%	3	P:proteolysis; F:peptidase activity; F:calcium ion binding
comp257217_c0_seq3	hypothetical protein DAPPUDRAFT_306809	1615	20	1.82E-80	48.15%	4	P:proteolysis; F:peptidase activity; F:calcium ion binding; P:cellular process
comp257217_c0_seq4	hypothetical protein DAPPUDRAFT_306809	1491	20	1.79E-62	49.90%	4	P:proteolysis; F:peptidase activity; F:calcium ion binding; P:cellular process
comp257221_c0_seq1	carboxypeptidase d-like	424	20	2.36E-35	62.50%	5	F:metallocarboxypeptidase activity; P:imaginal disc-derived wing morphogenesis; P:phagocytosis, engulfment; P:long-term memory; C:perinuclear region of cytoplasm
comp257221_c0_seq2	carboxypeptidase d-like	692	20	2.32E-38	56.95%	3	P:anatomical structure development; F:carboxypeptidase activity; P:multicellular organismal development
comp257221_c1_seq1	carboxypeptidase d	272	18	2.94E-10	59.89%	4	F:cation binding; F:carboxypeptidase activity; P:macromolecule metabolic process; P:primary metabolic process
comp257221_c1_seq2	carboxypeptidase m-like	653	20	1.04E-45	58.75%	5	C:extracellular space; F:carboxypeptidase activity; F:phosphatidylserine binding; P:response to glucocorticoid stimulus; P:proteolysis
comp257252_c0_seq1	sptzle 1a	884	20	5.12E-12	50.85%	4	P:response to stimulus; P:nervous system development; P:regulation of cellular process; P:anatomical structure morphogenesis
comp257270_c0_seq2	sh3 domain-binding glutamic acid-rich protein homolog	588	4	5.78E-11	69.25%	0	-
comp257270_c0_seq5	sh3 domain-binding glutamic acid-rich protein homolog	236	4	6.49E-12	68.75%	0	-
comp257272_c0_seq1	cg14607 cg14607-pa	504	20	5.28E-25	70.30%	1	C:extracellular region
comp257272_c0_seq2	cuticular protein analogous to peritrophins 1-a	619	20	3.82E-25	62.55%	3	F:chitin binding; P:chitin metabolic process; C:extracellular region
comp257272_c0_seq5	hypothetical protein EAI_12463	509	20	2.11E-25	69.65%	3	F:chitin binding; P:chitin metabolic process; C:extracellular region
comp257272_c0_seq7	cuticular protein analogous to peritrophins 1-b	501	20	9.35E-25	70.25%	3	F:chitin binding; P:chitin metabolic process; C:extracellular region
comp257272_c0_seq8	cg14607 cg14607-pa	506	20	2.75E-25	69.25%	3	F:chitin binding; P:chitin metabolic process; C:extracellular region
comp257280_c0_seq1	serine proteinase stubble	329	20	2.14E-25	68.05%	1	F:peptidase activity
comp257280_c0_seq2	clotting factor b-like	933	20	8.96E-73	61.55%	1	F:peptidase activity
comp257292_c0_seq1	2og-fe oxygenase	678	20	4.23E-54	52.55%	3	P:oxidation-reduction process; F:oxidoreductase activity, acting on paired donors, with incorporation or reduction of molecular oxygen, 2-oxoglutarate as one donor, and incorporation of one atom each of oxygen into both donors; F:oxidoreductase activity
comp257292_c0_seq2	2og-fe oxygenase	832	20	1.91E-61	49.95%	3	P:oxidation-reduction process; F:oxidoreductase activity, acting on paired donors, with incorporation or reduction of molecular oxygen, 2-oxoglutarate as one donor, and incorporation of one atom each of oxygen into both donors; F:oxidoreductase activity
comp257294_c0_seq1	der f 3 allergen	745	20	1.19E-24	46.55%	1	F:catalytic activity
comp257312_c0_seq1	cuticle protein 7	540	20	1.02E-21	71.35%	1	F:structural constituent of cuticle
comp257312_c0_seq2	cuticle protein 19	658	20	1.58E-21	71.45%	1	F:structural constituent of cuticle
comp257315_c0_seq1	cuticle protein 7	1139	20	7.73E-16	60.90%	1	F:structural constituent of cuticle
comp257322_c1_seq1	cuticle protein 6	1293	20	6.53E-19	64.05%	1	F:structural constituent of cuticle
comp257322_c1_seq2	cuticle protein 6	1410	20	5.41E-19	64.95%	1	F:structural constituent of cuticle
comp257322_c1_seq3	cuticle protein 6	1281	20	6.99E-19	64.05%	1	F:structural constituent of cuticle
comp257322_c1_seq4	cuticle protein 6	1323	20	7.41E-19	64.05%	1	F:structural constituent of cuticle
comp257322_c1_seq6	cuticle protein 6	1422	20	6.38E-19	64.90%	1	F:structural constituent of cuticle
comp257322_c1_seq7	cuticle protein 6	1302	20	6.75E-19	64.05%	1	F:structural constituent of cuticle
comp257322_c1_seq9	cuticle protein 6	1391	20	4.72E-19	64.95%	1	F:structural constituent of cuticle
comp257322_c1_seq13	cuticle protein 6	1533	20	4.20E-19	65.70%	1	F:structural constituent of cuticle
comp257322_c1_seq15	cuticle protein 6	896	20	2.58E-19	64.05%	1	F:structural constituent of cuticle
comp257322_c1_seq20	#NAME?	718	3	4.69E-10	62.67%	1	F:catalytic activity
comp257322_c1_seq22	cuticle protein 6	1314	20	7.10E-19	64.05%	1	F:structural constituent of cuticle
comp257322_c1_seq23	cuticle protein 6	1443	20	4.82E-19	64.95%	1	F:structural constituent of cuticle
comp257322_c1_seq28	cuticle protein 6	1301	20	7.20E-19	64.60%	1	F:structural constituent of cuticle
comp257334_c0_seq1	myostatin	1566	20	5.87E-51	51.75%	11	P:muscle system process; F:receptor binding; P:developmental growth; P:negative regulation of growth; P:response to steroid hormone stimulus; C:extracellular region; P:skeletal muscle tissue development; P:response to abiotic stimulus; P:regulation of cellular process; P:response to stress; P:negative regulation of striated muscle tissue development
comp257351_c1_seq1	cuticle protein 7	459	20	1.10E-14	70.55%	1	F:structural constituent of cuticle
comp257357_c0_seq2	microsomal glutathione s-transferase 3	628	20	3.94E-22	63.50%	1	F:transferase activity
comp257419_c0_seq1	ankyrin repeat protein	715	20	9.93E-13	45.00%	6	C:ubiquitin ligase complex; P:protein ubiquitination; F:ubiquitin-protein ligase activity; F:ADP binding; F:nucleotide binding; F:nucleoside-triphosphatase activity
comp257419_c0_seq3	ankyrin repeat domain protein	976	20	2.04E-18	48.65%	3	C:ubiquitin ligase complex; P:protein ubiquitination; F:ubiquitin-protein ligase activity
comp257419_c0_seq4	ankyrin repeat domain protein	1029	20	2.24E-18	48.65%	3	C:ubiquitin ligase complex; P:protein ubiquitination; F:ubiquitin-protein ligase activity
comp257420_c0_seq1	predicted protein	407	1	1.81E-08	52.00%	3	P:proteolysis; F:serine-type endopeptidase activity; F:catalytic activity
comp257420_c0_seq3	serine protease easter	445	20	1.45E-17	52.35%	1	F:hydrolase activity
comp257420_c0_seq6	serine protease easter	256	17	3.34E-09	65.59%	1	F:serine-type peptidase activity
comp257420_c0_seq7	serine protease 44-like	319	1	1.36E-07	70.00%	0	-
comp257420_c0_seq8	serine protease easter	569	20	1.20E-14	48.50%	1	F:catalytic activity
comp257420_c0_seq10	serine protease easter	392	20	9.01E-16	50.90%	1	F:hydrolase activity
comp257420_c0_seq11	serine protease easter	583	20	7.60E-17	46.90%	1	F:catalytic activity
comp257420_c0_seq12	serine protease easter-like	203	2	1.92E-08	67.50%	1	F:peptidase activity
comp257420_c0_seq13	serine protease easter	392	20	6.89E-14	50.75%	1	F:catalytic activity
comp257420_c0_seq15	serine protease easter-like	370	4	1.59E-07	60.75%	1	F:hydrolase activity
comp257432_c0_seq1	spatzle 3	219	20	4.31E-14	74.75%	3	P:Toll signaling pathway; C:extracellular region; F:Toll binding
comp257432_c0_seq2	sptzle 3a	307	20	1.02E-13	73.70%	3	P:Toll signaling pathway; C:extracellular region; F:Toll binding
comp257432_c0_seq3	spatzle 3	515	20	6.04E-13	74.80%	3	P:Toll signaling pathway; C:extracellular region; F:Toll binding
comp257433_c1_seq2	macrophage mannose receptor 1-like	652	20	3.87E-18	49.20%	3	F:carbohydrate binding; P:cell adhesion; F:calcium ion binding
comp257433_c1_seq5	type ii antifreeze protein	625	20	6.94E-17	48.40%	5	F:carbohydrate binding; F:metal ion binding; P:biological_process; C:cellular_component; F:calcium ion binding
comp257433_c1_seq7	type ii antifreeze protein	709	20	1.17E-16	47.85%	5	F:carbohydrate binding; F:metal ion binding; F:calcium ion binding; P:biological_process; C:cellular_component
comp257433_c1_seq8	macrophage mannose receptor 1-like	616	20	3.94E-20	48.40%	3	F:calcium ion binding; F:carbohydrate binding; P:cell adhesion
comp257433_c1_seq11	macrophage mannose receptor 1-like	556	20	3.40E-19	49.15%	3	F:carbohydrate binding; F:calcium ion binding; P:cell adhesion
comp257433_c1_seq12	c-type lectin domain family 4 member g-like	425	20	3.75E-15	47.30%	3	F:metal ion binding; F:carbohydrate binding; F:calcium ion binding
comp257433_c1_seq13	si:ch211- protein	1116	20	3.50E-17	52.10%	3	F:carbohydrate binding; P:biological_process; C:cellular_component
comp257433_c1_seq14	si:ch211- protein	1321	20	1.94E-20	50.60%	3	F:carbohydrate binding; P:biological_process; C:cellular_component
comp257433_c1_seq15	macrophage mannose receptor 1-like	712	20	2.49E-19	48.25%	3	F:calcium ion binding; F:carbohydrate binding; P:cell adhesion
comp257471_c0_seq2	protein spaetzle	351	20	6.26E-12	52.60%	2	C:membrane; F:transferase activity, transferring phosphorus-containing groups
comp257471_c0_seq3	protein spaetzle	428	20	2.58E-14	52.15%	2	C:membrane; F:transferase activity, transferring phosphorus-containing groups
comp257471_c0_seq4	protein spaetzle	757	20	4.35E-14	52.05%	2	C:membrane; F:transferase activity, transferring phosphorus-containing groups
comp257471_c0_seq8	protein spaetzle	680	20	9.93E-13	53.25%	2	C:membrane; F:transferase activity, transferring phosphorus-containing groups
comp257471_c0_seq10	spatzle 5	681	20	1.48E-15	54.25%	5	P:axon guidance; P:signaling; F:receptor binding; P:regulation of cellular process; P:cell communication
comp257472_c0_seq1	prophenoloxidase activating factor	577	20	2.12E-52	67.75%	1	F:catalytic activity
comp257472_c0_seq4	serine protease	234	4	1.71E-09	73.25%	1	F:peptidase activity
comp257473_c0_seq1	cg14607 cg14607-pa	461	20	2.86E-26	67.65%	3	F:chitin binding; P:chitin metabolic process; C:extracellular region
comp257588_c0_seq1	cuticle protein cp5	981	1	6.72E-07	51.00%	1	F:structural constituent of cuticle
comp257597_c0_seq1	salivary plasminogen activator gamma-like isoform 2	784	14	9.55E-09	75.79%	2	F:serine-type endopeptidase activity; P:proteolysis
comp257616_c0_seq2	cg13310 cg13310-pa	719	20	3.70E-21	54.65%	3	F:actin binding; P:cellular component organization; P:actin cytoskeleton organization
comp257616_c0_seq4	cg13310 cg13310-pa	773	20	6.00E-21	54.65%	3	F:actin binding; P:cellular component organization; P:actin cytoskeleton organization
comp257616_c0_seq6	cg13310 cg13310-pa	663	20	4.68E-14	56.60%	3	F:actin binding; P:cellular component organization; P:actin cytoskeleton organization
comp257616_c0_seq7	cg13310 cg13310-pa	603	20	6.39E-28	58.85%	1	C:membrane
comp257616_c0_seq8	cg13310 cg13310-pa	609	20	3.42E-14	56.60%	3	F:actin binding; P:cellular component organization; P:actin cytoskeleton organization
comp257617_c0_seq1	c-type lectin	1012	20	2.65E-86	74.25%	1	F:carbohydrate binding
comp257630_c0_seq1	spt transcription factor family member	1098	3	2.68E-10	47.33%	2	P:peptide cross-linking; C:cytoplasm
comp257631_c0_seq1	flavin reductase	847	20	3.38E-33	55.05%	1	F:nucleotide binding
comp257661_c0_seq1	sodium-dependent serotonin transporter	1604	20	1.68E-31	45.60%	11	P:monoamine transport; P:response to chemical stimulus; F:protein binding; F:symporter activity; C:cell part; P:cell communication; P:brain development; C:membrane part; P:regulation of biological process; P:neurological system process; F:substrate-specific transmembrane transporter activity
comp257666_c0_seq1	gamma-glutamyl hydrolase-like	273	20	7.06E-22	68.55%	2	F:gamma-glutamyl-peptidase activity; P:folic acid-containing compound metabolic process
comp257666_c0_seq2	gamma-glutamyl hydrolase-like	749	20	5.86E-62	59.80%	1	F:catalytic activity
comp257666_c0_seq3	gamma-glutamyl hydrolase	425	20	5.36E-21	67.15%	2	F:gamma-glutamyl-peptidase activity; P:folic acid-containing compound metabolic process
comp257666_c0_seq4	gamma-glutamyl hydrolase-like	822	20	2.54E-70	58.65%	1	F:catalytic activity
[truncated: 5,561 more rows]
