# Supplementary material for: Transcriptional profiling of reproductive development, lipid storage and molting throughout the last juvenile stage of the marine copepod Calanus finmarchicus
Source: Front Zool. 2014 Dec 16;11:91. doi: 10.1186/s12983-014-0091-8 (PMC4285635; doi:10.1186/s12983-014-0091-8)
Supplement: Additional file 3: Table S3. — Microsoft Excel file containing the complete list of gene ontology (GO) terms that are statistically overrepresented in the set of genes differentially expressed between days 3 and 10. [file 12983_2014_91_MOESM3_ESM.xlsx]

## Sheet: Sheet1
Category	Over-represented p-value	under_represented_pvalue	numDEInCat	numInCat	Description
GO:0042302	7.62066e-102	1	122	135	structural constituent of cuticle
GO:0006030	1.32361e-53	1	82	112	chitin metabolic process
GO:0008061	6.74813e-53	1	88	128	chitin binding
GO:0005576	2.35325e-40	1	142	412	extracellular region
GO:0004252	2.56939e-32	1	89	208	serine-type endopeptidase activity
GO:0006559	1.5405e-31	1	33	35	L-phenylalanine catabolic process
GO:0003824	1.68549e-24	1	282	1446	catalytic activity
GO:0006508	1.27244e-20	1	122	485	proteolysis
GO:0004505	2.23729e-20	1	19	19	phenylalanine 4-monooxygenase activity
GO:0008237	3.52889e-19	1	61	175	metallopeptidase activity
GO:0008233	7.08025e-17	1	117	524	peptidase activity
GO:0034769	8.80862e-16	1	32	64	basement membrane disassembly
GO:0007561	8.80862e-16	1	32	64	imaginal disc eversion
GO:0042246	1.59232e-14	1	33	74	tissue regeneration
GO:0035001	1.34543e-13	1	36	90	dorsal trunk growth, open tracheal system
GO:0016597	4.1847e-13	1	22	38	amino acid binding
GO:0004510	5.81074e-13	1	12	12	tryptophan 5-monooxygenase activity
GO:0035071	1.62304e-12	1	48	158	salivary gland cell autophagic cell death
GO:0002168	2.31105e-12	1	32	79	instar larval development
GO:0003708	2.9453e-12	1	15	17	retinoic acid receptor activity
GO:0043169	3.1298e-12	1	35	92	cation binding
GO:0006572	9.1933e-12	1	12	13	tyrosine catabolic process
GO:0047150	2.118e-11	1	19	31	betaine-homocysteine S-methyltransferase activity
GO:0004099	2.41595e-11	1	20	35	chitin deacetylase activity
GO:0007591	2.75863e-11	1	32	86	molting cycle, chitin-based cuticle
GO:0003707	8.84326e-11	1	27	62	steroid hormone receptor activity
GO:0043401	1.59063e-10	1	27	63	steroid hormone mediated signaling pathway
GO:0008898	2.29382e-10	1	20	38	homocysteine S-methyltransferase activity
GO:0016132	3.06811e-10	1	10	10	brassinosteroid biosynthetic process
GO:0009918	3.06811e-10	1	10	10	sterol delta7 reductase activity
GO:0031012	7.46471e-10	1	37	123	extracellular matrix
GO:0009086	1.3961e-09	1	20	41	methionine biosynthetic process
GO:0007144	3.21551e-09	1	10	11	female meiosis I
GO:0035159	3.3419e-09	1	52	218	regulation of tube length, open tracheal system
GO:0004553	3.64689e-09	1	48	196	hydrolase activity, hydrolyzing O-glycosyl compounds
GO:0005214	6.06533e-09	1	14	23	structural constituent of chitin-based cuticle
GO:0048384	7.6858e-09	1	16	27	retinoic acid receptor signaling pathway
GO:0016034	1.2275e-08	1	8	8	maleylacetoacetate isomerase activity
GO:0042573	1.96174e-08	1	9	11	retinoic acid metabolic process
GO:0051920	1.99091e-08	1	14	26	peroxiredoxin activity
GO:0006520	2.44046e-08	1	18	42	cellular amino acid metabolic process
GO:0006083	2.76235e-08	1	8	8	acetate metabolic process
GO:0006681	2.76235e-08	1	8	8	galactosylceramide metabolic process
GO:0006678	2.76235e-08	1	8	8	glucosylceramide metabolic process
GO:0046459	2.76235e-08	1	8	8	short-chain fatty acid metabolic process
GO:0004084	7.82518e-08	1	12	20	branched-chain-amino-acid transaminase activity
GO:0016628	1.04118e-07	1	13	23	oxidoreductase activity, acting on the CH-CH group of donors, NAD or NADP as acceptor
GO:0046914	1.29123e-07	1	24	72	transition metal ion binding
GO:0004351	1.31539e-07	1	8	9	glutamate decarboxylase activity
GO:0016126	1.33926e-07	1	10	14	sterol biosynthetic process
GO:0051060	1.54512e-07	1	9	11	pullulanase activity
GO:0004497	1.57626e-07	1	25	79	monooxygenase activity
GO:0016813	1.85385e-07	1	7	7	hydrolase activity, acting on carbon-nitrogen (but not peptide) bonds, in linear amidines
GO:0008236	2.34742e-07	1	35	145	serine-type peptidase activity
GO:0005427	3.37012e-07	1	8	10	proton-dependent oligopeptide secondary active transmembrane transporter activity
GO:0016639	3.44496e-07	1	10	16	oxidoreductase activity, acting on the CH-NH2 group of donors, NAD or NADP as acceptor
GO:0006144	3.69932e-07	1	13	26	purine nucleobase metabolic process
GO:0070011	4.56453e-07	1	27	91	peptidase activity, acting on L-amino acid peptides
GO:0009450	6.49605e-07	1	8	10	gamma-aminobutyric acid catabolic process
GO:0005719	6.62965e-07	1	10	16	nuclear euchromatin
GO:0004222	6.81378e-07	1	33	134	metalloendopeptidase activity
GO:0008108	8.81492e-07	1	6	6	UDP-glucose:hexose-1-phosphate uridylyltransferase activity
GO:0042135	9.20778e-07	1	8	10	neurotransmitter catabolic process
GO:0042136	1.92502e-06	1	7	8	neurotransmitter biosynthetic process
GO:0046872	2.45454e-06	0.999999	189	1316	metal ion binding
GO:0016620	2.81373e-06	0.999999	18	57	oxidoreductase activity, acting on the aldehyde or oxo group of donors, NAD or NADP as acceptor
GO:0009449	2.81932e-06	1	6	6	gamma-aminobutyric acid biosynthetic process
GO:0034875	3.33179e-06	1	6	7	caffeine oxidase activity
GO:0070989	3.33179e-06	1	6	7	oxidative demethylation
GO:0008253	3.34634e-06	0.999999	14	37	5'-nucleotidase activity
GO:0006479	3.97691e-06	0.999999	21	67	protein methylation
GO:0004777	4.1741e-06	1	8	12	succinate-semialdehyde dehydrogenase (NAD+) activity
GO:0003872	5.15603e-06	1	6	7	6-phosphofructokinase activity
GO:0005945	5.15603e-06	1	6	7	6-phosphofructokinase complex
GO:0006105	5.46526e-06	1	8	12	succinate metabolic process
GO:0031406	6.23071e-06	1	8	12	carboxylic acid binding
GO:0016812	6.36407e-06	1	9	14	hydrolase activity, acting on carbon-nitrogen (but not peptide) bonds, in cyclic amides
GO:0001556	6.44565e-06	0.999999	10	18	oocyte maturation
GO:0006650	6.83838e-06	0.999999	9	16	glycerophospholipid metabolic process
GO:0008135	7.53229e-06	0.999999	9	16	translation factor activity, nucleic acid binding
GO:0004568	9.1637e-06	0.999999	13	29	chitinase activity
GO:0007130	9.44271e-06	0.999999	10	19	synaptonemal complex assembly
GO:0030425	1.06145e-05	0.999996	35	159	dendrite
GO:0000239	1.06519e-05	0.999999	10	19	pachytene
GO:0004364	1.13632e-05	0.999999	10	22	glutathione transferase activity
GO:0019344	1.30407e-05	1	6	7	cysteine biosynthetic process
GO:0030014	1.40012e-05	0.999998	11	24	CCR4-NOT complex
GO:0008430	1.43568e-05	0.999998	10	24	selenium binding
GO:0004181	1.48203e-05	0.999997	15	41	metallocarboxypeptidase activity
GO:0018478	1.57595e-05	1	5	5	malonate-semialdehyde dehydrogenase (acetylating) activity
GO:0004491	1.57595e-05	1	5	5	methylmalonate-semialdehyde dehydrogenase (acylating) activity
GO:0015766	1.64252e-05	0.999997	15	40	disaccharide transport
GO:0006538	2.03298e-05	0.999998	10	20	glutamate catabolic process
GO:0006749	2.1933e-05	0.999996	12	32	glutathione metabolic process
GO:0003837	2.69491e-05	1	5	5	beta-ureidopropionase activity
GO:0018095	2.70806e-05	0.999998	7	11	protein polyglutamylation
GO:0006082	2.89346e-05	1	5	6	organic acid metabolic process
GO:0004411	3.07627e-05	1	5	6	homogentisate 1,2-dioxygenase activity
GO:0004180	3.24577e-05	0.999992	16	52	carboxypeptidase activity
GO:0042738	3.42117e-05	0.999999	6	9	exogenous drug catabolic process
GO:0050873	3.82957e-05	0.999997	8	15	brown fat cell differentiation
GO:0060378	3.89852e-05	0.999997	7	12	regulation of brood size
GO:0016411	4.45876e-05	1	4	4	acylglycerol O-acyltransferase activity
GO:0009081	4.64801e-05	0.999999	5	6	branched-chain amino acid metabolic process
GO:0008146	4.71688e-05	0.999992	12	33	sulfotransferase activity
GO:0016787	4.99435e-05	0.999964	213	1561	hydrolase activity
GO:0016491	5.50276e-05	0.999964	127	903	oxidoreductase activity
GO:0050480	5.69713e-05	1	4	4	imidazolonepropionase activity
GO:0004065	6.9006e-05	0.999989	11	29	arylsulfatase activity
GO:0006536	7.11246e-05	0.99999	10	22	glutamate metabolic process
GO:0015771	7.4347e-05	0.999986	12	33	trehalose transport
GO:0001306	7.69898e-05	0.999994	7	13	age-dependent response to oxidative stress
GO:0015767	8.41288e-05	0.999988	10	24	lactose transport
GO:0015768	8.41288e-05	0.999988	10	24	maltose transport
GO:0015770	8.41288e-05	0.999988	10	24	sucrose transport
GO:0034418	9.35746e-05	0.999995	6	9	urate biosynthetic process
GO:0004830	9.41778e-05	0.999998	5	6	tryptophan-tRNA ligase activity
GO:0006436	9.41778e-05	0.999998	5	6	tryptophanyl-tRNA aminoacylation
GO:0016641	9.59204e-05	0.999985	10	26	oxidoreductase activity, acting on the CH-NH2 group of donors, oxygen as acceptor
GO:0097193	0.00010097	1	4	4	intrinsic apoptotic signaling pathway
GO:0035455	0.00010097	1	4	4	response to interferon-alpha
GO:0008379	0.00010406	0.999994	6	10	thioredoxin peroxidase activity
GO:0015574	0.000118178	0.999982	10	25	trehalose transmembrane transporter activity
GO:0004850	0.000123392	1	4	4	uridine phosphorylase activity
GO:0052689	0.000125441	0.999944	36	181	carboxylic ester hydrolase activity
GO:0006036	0.000126015	1	4	4	cuticle chitin catabolic process
GO:0019484	0.000133267	1	4	4	beta-alanine catabolic process
GO:0009056	0.000134547	0.999981	9	22	catabolic process
GO:0007552	0.000135061	0.999979	10	25	metamorphosis
GO:0016725	0.000143436	0.999995	5	7	oxidoreductase activity, acting on CH or CH2 groups
GO:0005581	0.000184954	0.999987	6	11	collagen
GO:0008152	0.000193913	0.999858	187	1423	metabolic process
GO:0048518	0.000213688	0.999919	25	108	positive regulation of biological process
GO:0040027	0.000215303	0.999973	8	19	negative regulation of vulval development
GO:0016835	0.000230091	1	4	4	carbon-oxygen lyase activity
GO:0051119	0.000240704	0.999959	10	25	sugar transmembrane transporter activity
GO:0006726	0.000244513	0.999982	6	11	eye pigment biosynthetic process
GO:0004601	0.00024469	0.999938	14	50	peroxidase activity
GO:0019028	0.000247259	0.999988	5	8	viral capsid
GO:0016647	0.00025128	0.999995	4	5	oxidoreductase activity, acting on the CH-NH group of donors, oxygen as acceptor
GO:0019556	0.00025642	0.999995	4	5	histidine catabolic process to glutamate and formamide
GO:0019557	0.00025642	0.999995	4	5	histidine catabolic process to glutamate and formate
GO:0006903	0.000276166	0.999973	7	13	vesicle targeting
GO:0044421	0.000291615	0.999942	11	30	extracellular region part
GO:0030343	0.000295885	0.999994	4	5	vitamin D3 25-hydroxylase activity
GO:0016763	0.000317748	0.999967	7	14	transferase activity, transferring pentosyl groups
GO:0005506	0.000330905	0.999861	28	141	iron ion binding
GO:0045765	0.000337886	0.999964	7	14	regulation of angiogenesis
GO:0005782	0.000359692	0.999924	11	35	peroxisomal matrix
GO:0016705	0.000370252	0.999871	20	87	oxidoreductase activity, acting on paired donors, with incorporation or reduction of molecular oxygen
GO:0004686	0.000394976	0.999983	5	7	elongation factor-2 kinase activity
GO:0030708	0.000400441	0.999979	5	8	germarium-derived female germ-line cyst encapsulation
GO:0035302	0.000443394	0.99999	4	5	ecdysteroid 25-hydroxylase activity
GO:0018445	0.000443394	0.99999	4	5	prothoracicotrophic hormone activity
GO:0044060	0.000443394	0.99999	4	5	regulation of endocrine process
GO:0043196	0.000443394	0.99999	4	5	varicosity
GO:0016459	0.000462578	0.999791	31	161	myosin complex
GO:0042743	0.00046297	0.99999	4	5	hydrogen peroxide metabolic process
GO:0019430	0.000479446	0.999916	9	26	removal of superoxide radicals
GO:0016619	0.000524987	0.99992	8	21	malate dehydrogenase (oxaloacetate-decarboxylating) activity
GO:0009416	0.000563208	0.999886	10	30	response to light stimulus
GO:0019222	0.000630534	0.999812	15	57	regulation of metabolic process
GO:0002682	0.000665343	0.999936	6	12	regulation of immune system process
GO:0045213	0.000674419	0.999897	8	19	neurotransmitter receptor metabolic process
GO:0004731	0.000685068	0.999983	4	5	purine-nucleoside phosphorylase activity
GO:0006574	0.000689269	0.999983	4	5	valine catabolic process
GO:0006693	0.000699413	0.999869	9	27	prostaglandin metabolic process
GO:0006906	0.000721348	0.999956	5	8	vesicle fusion
GO:0046788	0.000766714	0.999871	8	24	egress of virus within host cell
GO:0000017	0.000770931	0.999839	10	29	alpha-glucoside transport
GO:0008124	0.000890442	1	3	3	4-alpha-hydroxytetrahydrobiopterin dehydratase activity
GO:0042359	0.000959605	0.999962	4	6	vitamin D metabolic process
GO:0042500	0.00104032	0.999931	5	8	aspartic endopeptidase activity, intramembrane cleaving
GO:0046581	0.00104617	0.99988	6	14	intercellular canaliculus
